# Supplementary material for: Crystal structure, DFT and MEP study of (E)-2-[(2-hy­droxy-5-meth­oxy­benzyl­idene)amino]­benzo­nitrile
Source: Acta Crystallogr E Crystallogr Commun. 2019 Jun 14;75(Pt 7):987–90. doi: 10.1107/S2056989019008077 (PMC6659330; doi:10.1107/S2056989019008077)
Supplement: Supplementary file 1 [file e-75-00987-sup1.cif]

##############################################################################
#                                                                            #
# This CIF contains the data in a paper accepted for publication in          #
# Acta Crystallographica Section E. It conforms to the requirements of       #
# Notes for Authors for Acta Crystallographica Section E, and has been       #
# peer reviewed under the auspices of the IUCr Commission on Journals.       #
#                                                                            #
# Full details of the Crystallographic Information File format               #
# are given in the paper "The Crystallographic Information File (CIF):       #
# a New Standard Archive File for Crystallography" by S. R. Hall, F. H.      #
# Allen and I. D. Brown [Acta Cryst. (1991), A47, 655-685].                  #
#                                                                            #
# The current version of the core CIF dictionary is obtainable from          #
# ftp://ftp.iucr.org/pub/cif_core.dic.                                       #
#                                                                            #
# Software is freely available for graphical display of the structure(s)     #
# in this CIF. For information consult the CIF software page                 #
# http://www.iucr.org/resources/cif/software.                                #
#                                                                            #
# This file may be used for bona fide research purposes within the           #
# scientific community so long as proper attribution is given to the journal # 
# article from which it was obtained.                                        #
#                                                                            #
##############################################################################
data_I
_database_code_depnum_ccdc_archive 'CCDC 1912294'
_audit_creation_method     'SHELXL-2018/3'
_journal_date_recd_electronic     2019-05-13
_journal_date_accepted     2019-06-05
_journal_name_full     'Acta Crystallographica, Section E'
_journal_year     2019
_journal_volume     75
_journal_issue      7
_journal_page_first     987
_journal_page_last     990
_journal_paper_category     GO
_journal_paper_doi     10.1107/S2056989019008077
_journal_coeditor_code     LH5907
_publ_contact_author_name     'Irina A. Golenya'
_publ_contact_author_address
;
National Taras Shevchenko University, Department of Chemistry, Volodymyrska str.
64, 01601 Kyiv,
Ukraine
;
_publ_contact_author_email     'faizichemiitg@gmail.com,ifritsky@univ.kiev.ua'
_publ_contact_author_fax     ?
_publ_contact_author_phone     ?
_publ_section_title
;
Crystal structure, DFT and MEP study of
(<i>E</i>)-2-[(2-hydroxy-5-methoxybenzylidene)amino]benzonitrile
;
loop_
    _publ_author_name
    _publ_author_footnote
    _publ_author_address
    'Faizi, Md. Serajul Haque' .
;
PG Department of Chemistry, Langat Singh College, B. R. A. Bihar University,
Muzaffarpur, Bihar-842001, India
;
    'Dege, Necmi' .
;
Ondokuz May\?is University, Faculty of Arts and Sciences, Department of Physics,
55139, Kurupelit, Samsun,
Turkey
;
    '\,Ci\,cek, Ceren' .
;
Ondokuz May\?is University, Faculty of Arts and Sciences,
Department of Chemistry,
55139, Kurupelit, Samsun,
Turkey
;
    'Agar, Erbil' .
;
Ondokuz May\?is University, Faculty of Arts and Sciences,
Department of Chemistry,
55139, Kurupelit, Samsun,
Turkey
;
    'Fritsky, Igor O.' .
;
National Taras Shevchenko University, Department of Chemistry, Volodymyrska str.
64, 01601 Kyiv,
Ukraine
;
_publ_section_synopsis
;
The asymmetric unit contains two crystallographically independent molecules in
which the dihedral angles between the benzene rings are 13.26 (5) and 7.87
(5)\%. An intramolecular O---H...N hydrogen bonds results in the formation of
an <i>S</i>(6) ring motif. In the crystal, molecules are linked by weak
C---H...O and C---H...N hydrogen bonds, forming layers parallel to (011).
\p--\p stacking interactions complete the three-dimensional network.
;
_chemical_name_systematic
;
(<i>E</i>)-2-[(2-Hydroxy-5-methoxybenzylidene)amino]benzonitrile
;
_chemical_name_common     ?
_chemical_formula_moiety     'C15 H12 N2 O2'
_chemical_formula_sum     'C15 H12 N2 O2'
_chemical_formula_iupac     'C15 H12 N2 O2'
_chemical_formula_weight     252.27
_chemical_melting_point     ?
_space_group_crystal_system     monoclinic
_space_group_name_H-M_alt     'P 21/n'
_space_group_name_Hall     '-P 2yn'
loop_
    _space_group_symop_operation_xyz
    'x, y, z'
    '-x+1/2, y+1/2, -z+1/2'
    '-x, -y, -z'
    'x-1/2, -y-1/2, z-1/2'
_cell_length_a     14.3173(11)
_cell_length_b     13.0633(9)
_cell_length_c     14.5450(11)
_cell_angle_alpha     90
_cell_angle_beta     110.264(6)
_cell_angle_gamma     90
_cell_volume     2552.0(3)
_cell_formula_units_Z     8
_cell_measurement_reflns_used     12734
_cell_measurement_theta_min     1.72
_cell_measurement_theta_max     29.96
_cell_measurement_temperature     293(2)
_exptl_crystal_description     'stick'
_exptl_crystal_colour     'yellow'
_exptl_crystal_size_max     0.770
_exptl_crystal_size_mid     0.507
_exptl_crystal_size_min     0.280
_exptl_crystal_density_diffrn     1.313
_exptl_crystal_density_meas     ?
_exptl_crystal_density_method     ?
_exptl_crystal_F_000     1056
_exptl_absorpt_coefficient_mu     0.089
_exptl_absorpt_correction_type     integration
_exptl_absorpt_process_details
;
(X-RED32; Stoe & Cie, 2002)
;
_exptl_absorpt_correction_T_min     0.9444
_exptl_absorpt_correction_T_max     0.9809
_diffrn_ambient_temperature     296(2)
_diffrn_source     'sealed X-ray tube, 12 x 0.4 mm long-fine focus'
_diffrn_source_power     2.25
_diffrn_source_voltage     50
_diffrn_source_current     45
_diffrn_radiation_type     'Mo K\a'
_diffrn_radiation_wavelength     0.71073
_diffrn_radiation_monochromator     'plane graphite'
_diffrn_measurement_device_type     'Stoe IPDS 2'
_diffrn_measurement_device     '2-circle goniometer'
_diffrn_measurement_method     'rotation method'
_diffrn_detector     'image plate (34 cm diameter)'
_diffrn_detector_area_resol_mean     6.67
_diffrn_reflns_number     16144
_diffrn_reflns_av_R_equivalents     0.0654
_diffrn_reflns_av_unetI/netI     0.0645
_diffrn_reflns_theta_min     2.158
_diffrn_reflns_theta_max     25.050
_diffrn_reflns_theta_full     25.050
_diffrn_measured_fraction_theta_max     1.000
_diffrn_measured_fraction_theta_full     1.000
_diffrn_reflns_limit_h_min     -17
_diffrn_reflns_limit_h_max     17
_diffrn_reflns_limit_k_min     -15
_diffrn_reflns_limit_k_max     15
_diffrn_reflns_limit_l_min     -17
_diffrn_reflns_limit_l_max     17
_refine_special_details     ?
_reflns_number_total     4514
_reflns_number_gt     1853
_reflns_threshold_expression     'I > 2\s(I)'
_refine_ls_structure_factor_coef     Fsqd
_refine_ls_matrix_type     full
_refine_ls_R_factor_all     0.1342
_refine_ls_R_factor_gt     0.0429
_refine_ls_wR_factor_gt     0.0841
_refine_ls_wR_factor_ref     0.1064
_refine_ls_goodness_of_fit_ref     0.803
_refine_ls_restrained_S_all     0.803
_refine_ls_number_reflns     4514
_refine_ls_number_parameters     347
_refine_ls_number_restraints     0
_refine_ls_hydrogen_treatment     constr
_refine_ls_weighting_scheme     calc
_refine_ls_weighting_details
                      'w=1/[\s^2^(Fo^2^)+(0.0435P)^2^] where P=(Fo^2^+2Fc^2^)/3'
_atom_sites_solution_hydrogens     geom
_atom_sites_solution_primary     ?
_atom_sites_solution_secondary     ?
_refine_ls_shift/su_max     0.000
_refine_ls_shift/su_mean     0.000
_refine_diff_density_max     0.104
_refine_diff_density_min     -0.144
_refine_ls_extinction_method     none
_refine_ls_extinction_coef     .
loop_
    _atom_type_symbol
    _atom_type_description
    _atom_type_scat_dispersion_real
    _atom_type_scat_dispersion_imag
    _atom_type_scat_source
    'C' 'C' 0.0033 0.0016
                         'International Tables Vol C Tables 4.2.6.8 and 6.1.1.4'
    'H' 'H' 0.0000 0.0000
                         'International Tables Vol C Tables 4.2.6.8 and 6.1.1.4'
    'N' 'N' 0.0061 0.0033
                         'International Tables Vol C Tables 4.2.6.8 and 6.1.1.4'
    'O' 'O' 0.0106 0.0060
                         'International Tables Vol C Tables 4.2.6.8 and 6.1.1.4'
_computing_data_collection
;
X-AREA (Stoe & Cie, 2002)
;
_computing_cell_refinement
;
X-AREA (Stoe & Cie, 2002)
;
_computing_data_reduction
;
X-RED32 (Stoe & Cie, 2002)
;
_computing_structure_solution
;
SHELXT2018 (Sheldrick, 2015a)
;
_computing_structure_refinement
;
SHELXL2018 (Sheldrick, 2015b)
;
_computing_molecular_graphics
;
ORTEP-3 for Windows (Farrugia, 2012) and Mercury (Macrae <i>et al.</i>,
2008)
;
_computing_publication_material
;
SHELXL2018 (Sheldrick, 2015b), WinGX (Farrugia, 2012) and PLATON
(Spek, 2009)
;
loop_
    _atom_site_type_symbol
    _atom_site_label
    _atom_site_fract_x
    _atom_site_fract_y
    _atom_site_fract_z
    _atom_site_U_iso_or_equiv
    _atom_site_adp_type
    _atom_site_calc_flag
    _atom_site_occupancy
    _atom_site_disorder_assembly
    _atom_site_disorder_group
    O O4 0.58870(18) 0.47768(14) 0.30079(13) 0.0819(6) Uani d 1 . .
    H H4 0.593839 0.419694 0.323603 0.123 Uiso calc 1 . .
    O O3 0.63712(16) 0.77448(13) 0.58275(15) 0.0824(6) Uani d 1 . .
    O O1 0.35678(17) 1.13841(14) -0.08120(17) 0.0898(7) Uani d 1 . .
    N N3 0.61295(16) 0.33843(16) 0.43837(15) 0.0558(6) Uani d 1 . .
    N N1 0.37945(17) 0.70036(16) 0.05960(15) 0.0570(6) Uani d 1 . .
    O O2 0.4072(2) 0.83829(15) 0.19874(14) 0.0917(7) Uani d 1 . .
    H H2 0.409316 0.780745 0.177052 0.138 Uiso calc 1 . .
    C C22 0.61829(19) 0.51807(19) 0.47001(19) 0.0527(7) Uani d 1 . .
    C C24 0.61766(19) 0.2355(2) 0.47037(19) 0.0540(7) Uani d 1 . .
    C C23 0.62435(19) 0.4118(2) 0.49956(19) 0.0569(7) Uani d 1 . .
    H H23 0.636936 0.396297 0.565171 0.068 Uiso calc 1 . .
    C C9 0.37421(19) 0.59730(19) 0.02685(19) 0.0549(7) Uani d 1 . .
    C C8 0.3682(2) 0.7747(2) -0.0008(2) 0.0589(7) Uani d 1 . .
    H H8 0.354897 0.759991 -0.066688 0.071 Uiso calc 1 . .
    C C14 0.3677(2) 0.5226(2) 0.09280(19) 0.0587(7) Uani d 1 . .
    C C7 0.37551(19) 0.8803(2) 0.02964(19) 0.0553(7) Uani d 1 . .
    C C29 0.6146(2) 0.1611(2) 0.39996(19) 0.0581(7) Uani d 1 . .
    C C17 0.6007(2) 0.5471(2) 0.3733(2) 0.0617(7) Uani d 1 . .
    C C6 0.36283(19) 0.95656(19) -0.0412(2) 0.0612(7) Uani d 1 . .
    H H6 0.350350 0.937718 -0.105985 0.073 Uiso calc 1 . .
    N N2 0.3453(2) 0.57423(19) 0.25515(18) 0.0911(9) Uani d 1 . .
    C C20 0.6261(2) 0.6952(2) 0.5172(2) 0.0632(8) Uani d 1 . .
    C C10 0.3776(2) 0.56611(19) -0.06333(19) 0.0635(8) Uani d 1 . .
    H H10 0.381228 0.614757 -0.108635 0.076 Uiso calc 1 . .
    C C21 0.63063(19) 0.59328(19) 0.54172(19) 0.0598(7) Uani d 1 . .
    H H21 0.641935 0.574221 0.606288 0.072 Uiso calc 1 . .
    C C5 0.3684(2) 1.0581(2) -0.0173(2) 0.0662(8) Uani d 1 . .
    C C25 0.6209(2) 0.20343(19) 0.5621(2) 0.0643(8) Uani d 1 . .
    H H25 0.622114 0.251235 0.609905 0.077 Uiso calc 1 . .
    C C15 0.3572(2) 0.5527(2) 0.1837(2) 0.0652(8) Uani d 1 . .
    C C2 0.3940(2) 0.9085(2) 0.1262(2) 0.0651(8) Uani d 1 . .
    C C11 0.3755(2) 0.4634(2) -0.0860(2) 0.0708(8) Uani d 1 . .
    H H11 0.376934 0.443640 -0.146878 0.085 Uiso calc 1 . .
    C C13 0.3682(2) 0.4193(2) 0.0698(2) 0.0693(8) Uani d 1 . .
    H H13 0.366432 0.369901 0.115268 0.083 Uiso calc 1 . .
    C C19 0.6079(2) 0.7230(2) 0.4211(2) 0.0749(9) Uani d 1 . .
    H H19 0.603749 0.791933 0.404294 0.090 Uiso calc 1 . .
    C C28 0.6149(2) 0.0575(2) 0.4218(2) 0.0725(9) Uani d 1 . .
    H H28 0.612046 0.008688 0.374315 0.087 Uiso calc 1 . .
    C C26 0.6224(2) 0.0999(2) 0.5823(2) 0.0720(8) Uani d 1 . .
    H H26 0.625365 0.078738 0.644307 0.086 Uiso calc 1 . .
    C C12 0.3712(2) 0.3899(2) -0.0199(2) 0.0730(9) Uani d 1 . .
    H H12 0.370435 0.320812 -0.035801 0.088 Uiso calc 1 . .
    C C30 0.6120(3) 0.1939(2) 0.3053(2) 0.0780(10) Uani d 1 . .
    C C18 0.5957(2) 0.6504(2) 0.3502(2) 0.0773(9) Uani d 1 . .
    H H18 0.584003 0.670547 0.285793 0.093 Uiso calc 1 . .
    C C27 0.6195(2) 0.0277(2) 0.5129(2) 0.0738(9) Uani d 1 . .
    H H27 0.620696 -0.041524 0.528119 0.089 Uiso calc 1 . .
    N N4 0.6109(3) 0.2189(2) 0.2296(2) 0.1178(12) Uani d 1 . .
    C C3 0.4003(2) 1.0116(2) 0.1505(2) 0.0839(10) Uani d 1 . .
    H H3 0.413366 1.031176 0.215218 0.101 Uiso calc 1 . .
    C C4 0.3873(2) 1.0848(2) 0.0794(2) 0.0790(9) Uani d 1 . .
    H H4A 0.391329 1.153637 0.096722 0.095 Uiso calc 1 . .
    C C16 0.6543(2) 0.7483(2) 0.6815(2) 0.0889(10) Uani d 1 . .
    H H16A 0.599599 0.708154 0.685334 0.133 Uiso calc 1 . .
    H H16B 0.660293 0.809549 0.719536 0.133 Uiso calc 1 . .
    H H16C 0.714693 0.709297 0.706679 0.133 Uiso calc 1 . .
    C C1 0.3355(3) 1.1138(2) -0.1815(2) 0.0939(10) Uani d 1 . .
    H H1A 0.328552 1.175673 -0.218800 0.141 Uiso calc 1 . .
    H H1B 0.274610 1.075385 -0.205212 0.141 Uiso calc 1 . .
    H H1C 0.388875 1.073549 -0.188179 0.141 Uiso calc 1 . .
loop_
    _atom_site_aniso_label
    _atom_site_aniso_U_11
    _atom_site_aniso_U_22
    _atom_site_aniso_U_33
    _atom_site_aniso_U_12
    _atom_site_aniso_U_13
    _atom_site_aniso_U_23
    O4 0.1348(19) 0.0579(12) 0.0586(12) 0.0127(13) 0.0407(13) 0.0018(10)
    O3 0.1213(18) 0.0449(12) 0.0829(15) -0.0003(12) 0.0377(13) -0.0080(12)
    O1 0.1321(19) 0.0433(12) 0.0982(17) -0.0020(12) 0.0454(15) 0.0078(12)
    N3 0.0731(16) 0.0453(14) 0.0549(14) 0.0019(12) 0.0296(12) -0.0004(12)
    N1 0.0792(17) 0.0386(14) 0.0591(14) 0.0006(12) 0.0315(12) 0.0003(12)
    O2 0.156(2) 0.0615(14) 0.0606(13) 0.0064(15) 0.0410(14) 0.0006(11)
    C22 0.0614(18) 0.0438(16) 0.0571(17) 0.0037(14) 0.0259(14) 0.0014(14)
    C24 0.063(2) 0.0453(18) 0.0580(18) 0.0012(14) 0.0272(15) -0.0011(15)
    C23 0.074(2) 0.0490(18) 0.0517(16) -0.0013(15) 0.0267(14) 0.0016(14)
    C9 0.0687(19) 0.0421(16) 0.0589(18) 0.0007(14) 0.0286(15) -0.0004(15)
    C8 0.082(2) 0.0456(17) 0.0568(17) 0.0022(15) 0.0343(16) -0.0030(15)
    C14 0.0743(19) 0.0505(17) 0.0574(17) 0.0002(14) 0.0304(14) 0.0022(14)
    C7 0.067(2) 0.0416(17) 0.0649(19) -0.0010(15) 0.0320(16) -0.0052(15)
    C29 0.074(2) 0.0483(18) 0.0567(17) -0.0024(14) 0.0286(15) -0.0040(14)
    C17 0.078(2) 0.0522(18) 0.0600(18) 0.0069(15) 0.0306(15) 0.0017(15)
    C6 0.076(2) 0.0463(17) 0.0664(18) 0.0008(15) 0.0318(15) 0.0000(14)
    N2 0.135(2) 0.0836(19) 0.0666(16) 0.0089(17) 0.0510(17) 0.0067(15)
    C20 0.073(2) 0.0480(19) 0.072(2) 0.0020(15) 0.0300(16) -0.0031(16)
    C10 0.090(2) 0.0508(18) 0.0568(17) 0.0030(16) 0.0339(16) 0.0013(14)
    C21 0.078(2) 0.0442(17) 0.0616(18) 0.0010(15) 0.0300(16) 0.0015(14)
    C5 0.081(2) 0.0401(18) 0.082(2) -0.0014(15) 0.0343(18) 0.0036(16)
    C25 0.091(2) 0.0470(18) 0.0618(19) 0.0014(16) 0.0349(16) -0.0023(14)
    C15 0.090(2) 0.0519(17) 0.0593(18) 0.0033(15) 0.0325(16) 0.0088(14)
    C2 0.087(2) 0.0524(18) 0.0605(18) -0.0021(16) 0.0314(16) -0.0030(16)
    C11 0.099(2) 0.0550(19) 0.0659(19) 0.0016(17) 0.0384(17) -0.0044(16)
    C13 0.093(2) 0.0448(18) 0.077(2) 0.0010(16) 0.0384(17) 0.0082(15)
    C19 0.103(3) 0.0473(18) 0.082(2) 0.0093(16) 0.041(2) 0.0135(17)
    C28 0.094(2) 0.055(2) 0.075(2) -0.0056(17) 0.0380(18) -0.0113(17)
    C26 0.097(2) 0.058(2) 0.0692(19) 0.0004(18) 0.0383(18) 0.0091(16)
    C12 0.097(2) 0.0472(19) 0.082(2) -0.0035(17) 0.0399(19) -0.0055(17)
    C30 0.120(3) 0.055(2) 0.069(2) -0.0126(18) 0.045(2) -0.0138(17)
    C18 0.114(3) 0.059(2) 0.0673(19) 0.0143(18) 0.0419(19) 0.0152(17)
    C27 0.093(2) 0.0448(19) 0.085(2) -0.0026(16) 0.0335(19) 0.0019(17)
    N4 0.211(4) 0.083(2) 0.075(2) -0.029(2) 0.069(2) -0.0150(16)
    C3 0.117(3) 0.060(2) 0.071(2) 0.0035(19) 0.0285(19) -0.0132(18)
    C4 0.107(3) 0.0425(18) 0.086(2) -0.0008(17) 0.032(2) -0.0097(18)
    C16 0.117(3) 0.070(2) 0.081(2) -0.002(2) 0.037(2) -0.0194(18)
    C1 0.129(3) 0.070(2) 0.093(2) 0.007(2) 0.052(2) 0.021(2)
_geom_special_details
;
 All esds (except the esd in the dihedral angle between two l.s. planes)
 are estimated using the full covariance matrix.  The cell esds are taken
 into account individually in the estimation of esds in distances, angles
 and torsion angles; correlations between esds in cell parameters are only
 used when they are defined by crystal symmetry.  An approximate (isotropic)
 treatment of cell esds is used for estimating esds involving l.s. planes.
;
loop_
    _geom_bond_atom_site_label_1
    _geom_bond_atom_site_label_2
    _geom_bond_site_symmetry_2
    _geom_bond_distance
    _geom_bond_publ_flag
    O4 C17 . 1.356(3) ?
    O4 H4 . 0.8200 ?
    O3 C20 . 1.380(3) ?
    O3 C16 . 1.413(3) ?
    O1 C5 . 1.373(3) ?
    O1 C1 . 1.420(3) ?
    N3 C23 . 1.279(3) ?
    N3 C24 . 1.417(3) ?
    N1 C8 . 1.282(3) ?
    N1 C9 . 1.421(3) ?
    O2 C2 . 1.361(3) ?
    O2 H2 . 0.8200 ?
    C22 C17 . 1.393(3) ?
    C22 C21 . 1.399(3) ?
    C22 C23 . 1.447(3) ?
    C24 C25 . 1.384(3) ?
    C24 C29 . 1.401(3) ?
    C23 H23 . 0.9300 ?
    C9 C10 . 1.390(3) ?
    C9 C14 . 1.394(3) ?
    C8 C7 . 1.442(3) ?
    C8 H8 . 0.9300 ?
    C14 C13 . 1.392(3) ?
    C14 C15 . 1.436(4) ?
    C7 C2 . 1.386(3) ?
    C7 C6 . 1.398(3) ?
    C29 C28 . 1.390(3) ?
    C29 C30 . 1.430(4) ?
    C17 C18 . 1.388(3) ?
    C6 C5 . 1.367(3) ?
    C6 H6 . 0.9300 ?
    N2 C15 . 1.145(3) ?
    C20 C21 . 1.374(3) ?
    C20 C19 . 1.379(4) ?
    C10 C11 . 1.379(3) ?
    C10 H10 . 0.9300 ?
    C21 H21 . 0.9300 ?
    C5 C4 . 1.382(4) ?
    C25 C26 . 1.383(3) ?
    C25 H25 . 0.9300 ?
    C2 C3 . 1.387(4) ?
    C11 C12 . 1.375(4) ?
    C11 H11 . 0.9300 ?
    C13 C12 . 1.376(4) ?
    C13 H13 . 0.9300 ?
    C19 C18 . 1.367(4) ?
    C19 H19 . 0.9300 ?
    C28 C27 . 1.361(4) ?
    C28 H28 . 0.9300 ?
    C26 C27 . 1.371(4) ?
    C26 H26 . 0.9300 ?
    C12 H12 . 0.9300 ?
    C30 N4 . 1.143(3) ?
    C18 H18 . 0.9300 ?
    C27 H27 . 0.9300 ?
    C3 C4 . 1.373(4) ?
    C3 H3 . 0.9300 ?
    C4 H4A . 0.9300 ?
    C16 H16A . 0.9600 ?
    C16 H16B . 0.9600 ?
    C16 H16C . 0.9600 ?
    C1 H1A . 0.9600 ?
    C1 H1B . 0.9600 ?
    C1 H1C . 0.9600 ?
loop_
    _geom_angle_atom_site_label_1
    _geom_angle_atom_site_label_2
    _geom_angle_atom_site_label_3
    _geom_angle_site_symmetry_1
    _geom_angle_site_symmetry_3
    _geom_angle
    _geom_angle_publ_flag
    C17 O4 H4 . . 109.5 ?
    C20 O3 C16 . . 117.3(2) ?
    C5 O1 C1 . . 117.1(2) ?
    C23 N3 C24 . . 120.2(2) ?
    C8 N1 C9 . . 120.6(2) ?
    C2 O2 H2 . . 109.5 ?
    C17 C22 C21 . . 119.6(2) ?
    C17 C22 C23 . . 122.1(2) ?
    C21 C22 C23 . . 118.3(2) ?
    C25 C24 C29 . . 118.5(2) ?
    C25 C24 N3 . . 125.8(2) ?
    C29 C24 N3 . . 115.6(2) ?
    N3 C23 C22 . . 122.1(2) ?
    N3 C23 H23 . . 118.9 ?
    C22 C23 H23 . . 118.9 ?
    C10 C9 C14 . . 118.5(2) ?
    C10 C9 N1 . . 125.4(2) ?
    C14 C9 N1 . . 116.1(2) ?
    N1 C8 C7 . . 122.4(2) ?
    N1 C8 H8 . . 118.8 ?
    C7 C8 H8 . . 118.8 ?
    C13 C14 C9 . . 120.4(2) ?
    C13 C14 C15 . . 119.8(2) ?
    C9 C14 C15 . . 119.7(2) ?
    C2 C7 C6 . . 119.2(2) ?
    C2 C7 C8 . . 122.3(3) ?
    C6 C7 C8 . . 118.6(2) ?
    C28 C29 C24 . . 120.8(3) ?
    C28 C29 C30 . . 120.6(3) ?
    C24 C29 C30 . . 118.7(2) ?
    O4 C17 C18 . . 118.7(2) ?
    O4 C17 C22 . . 122.3(2) ?
    C18 C17 C22 . . 119.1(3) ?
    C5 C6 C7 . . 121.5(3) ?
    C5 C6 H6 . . 119.2 ?
    C7 C6 H6 . . 119.2 ?
    C21 C20 C19 . . 119.6(3) ?
    C21 C20 O3 . . 124.4(3) ?
    C19 C20 O3 . . 116.0(3) ?
    C11 C10 C9 . . 120.4(3) ?
    C11 C10 H10 . . 119.8 ?
    C9 C10 H10 . . 119.8 ?
    C20 C21 C22 . . 120.3(2) ?
    C20 C21 H21 . . 119.8 ?
    C22 C21 H21 . . 119.8 ?
    C6 C5 O1 . . 125.9(3) ?
    C6 C5 C4 . . 118.5(3) ?
    O1 C5 C4 . . 115.6(3) ?
    C26 C25 C24 . . 119.6(3) ?
    C26 C25 H25 . . 120.2 ?
    C24 C25 H25 . . 120.2 ?
    N2 C15 C14 . . 177.2(3) ?
    O2 C2 C7 . . 122.2(2) ?
    O2 C2 C3 . . 118.5(3) ?
    C7 C2 C3 . . 119.3(3) ?
    C12 C11 C10 . . 121.0(3) ?
    C12 C11 H11 . . 119.5 ?
    C10 C11 H11 . . 119.5 ?
    C12 C13 C14 . . 120.2(3) ?
    C12 C13 H13 . . 119.9 ?
    C14 C13 H13 . . 119.9 ?
    C18 C19 C20 . . 120.8(3) ?
    C18 C19 H19 . . 119.6 ?
    C20 C19 H19 . . 119.6 ?
    C27 C28 C29 . . 119.7(3) ?
    C27 C28 H28 . . 120.1 ?
    C29 C28 H28 . . 120.1 ?
    C27 C26 C25 . . 121.5(3) ?
    C27 C26 H26 . . 119.3 ?
    C25 C26 H26 . . 119.3 ?
    C11 C12 C13 . . 119.4(3) ?
    C11 C12 H12 . . 120.3 ?
    C13 C12 H12 . . 120.3 ?
    N4 C30 C29 . . 179.0(4) ?
    C19 C18 C17 . . 120.6(3) ?
    C19 C18 H18 . . 119.7 ?
    C17 C18 H18 . . 119.7 ?
    C28 C27 C26 . . 120.0(3) ?
    C28 C27 H27 . . 120.0 ?
    C26 C27 H27 . . 120.0 ?
    C4 C3 C2 . . 120.3(3) ?
    C4 C3 H3 . . 119.8 ?
    C2 C3 H3 . . 119.8 ?
    C3 C4 C5 . . 121.2(3) ?
    C3 C4 H4A . . 119.4 ?
    C5 C4 H4A . . 119.4 ?
    O3 C16 H16A . . 109.5 ?
    O3 C16 H16B . . 109.5 ?
    H16A C16 H16B . . 109.5 ?
    O3 C16 H16C . . 109.5 ?
    H16A C16 H16C . . 109.5 ?
    H16B C16 H16C . . 109.5 ?
    O1 C1 H1A . . 109.5 ?
    O1 C1 H1B . . 109.5 ?
    H1A C1 H1B . . 109.5 ?
    O1 C1 H1C . . 109.5 ?
    H1A C1 H1C . . 109.5 ?
    H1B C1 H1C . . 109.5 ?
loop_
    _geom_torsion_atom_site_label_1
    _geom_torsion_atom_site_label_2
    _geom_torsion_atom_site_label_3
    _geom_torsion_atom_site_label_4
    _geom_torsion_site_symmetry_1
    _geom_torsion_site_symmetry_2
    _geom_torsion_site_symmetry_3
    _geom_torsion_site_symmetry_4
    _geom_torsion
    _geom_torsion_publ_flag
    C23 N3 C24 C25 . . . . 9.1(4) ?
    C23 N3 C24 C29 . . . . -173.6(2) ?
    C24 N3 C23 C22 . . . . -178.8(2) ?
    C17 C22 C23 N3 . . . . -0.7(4) ?
    C21 C22 C23 N3 . . . . 179.3(3) ?
    C8 N1 C9 C10 . . . . 13.8(4) ?
    C8 N1 C9 C14 . . . . -167.8(3) ?
    C9 N1 C8 C7 . . . . -178.4(2) ?
    C10 C9 C14 C13 . . . . 2.3(4) ?
    N1 C9 C14 C13 . . . . -176.2(3) ?
    C10 C9 C14 C15 . . . . -175.7(3) ?
    N1 C9 C14 C15 . . . . 5.8(4) ?
    N1 C8 C7 C2 . . . . -0.8(4) ?
    N1 C8 C7 C6 . . . . 179.6(3) ?
    C25 C24 C29 C28 . . . . 0.0(4) ?
    N3 C24 C29 C28 . . . . -177.6(3) ?
    C25 C24 C29 C30 . . . . -179.5(3) ?
    N3 C24 C29 C30 . . . . 2.9(4) ?
    C21 C22 C17 O4 . . . . 179.6(3) ?
    C23 C22 C17 O4 . . . . -0.4(4) ?
    C21 C22 C17 C18 . . . . 0.0(4) ?
    C23 C22 C17 C18 . . . . 179.9(3) ?
    C2 C7 C6 C5 . . . . 0.1(4) ?
    C8 C7 C6 C5 . . . . 179.7(3) ?
    C16 O3 C20 C21 . . . . 0.1(4) ?
    C16 O3 C20 C19 . . . . 179.0(3) ?
    C14 C9 C10 C11 . . . . -0.7(4) ?
    N1 C9 C10 C11 . . . . 177.6(3) ?
    C19 C20 C21 C22 . . . . 1.0(4) ?
    O3 C20 C21 C22 . . . . 179.8(3) ?
    C17 C22 C21 C20 . . . . -0.4(4) ?
    C23 C22 C21 C20 . . . . 179.6(3) ?
    C7 C6 C5 O1 . . . . -179.8(3) ?
    C7 C6 C5 C4 . . . . 0.2(4) ?
    C1 O1 C5 C6 . . . . 1.1(4) ?
    C1 O1 C5 C4 . . . . -178.9(3) ?
    C29 C24 C25 C26 . . . . 0.8(4) ?
    N3 C24 C25 C26 . . . . 178.1(3) ?
    C6 C7 C2 O2 . . . . -180.0(3) ?
    C8 C7 C2 O2 . . . . 0.4(4) ?
    C6 C7 C2 C3 . . . . -0.5(4) ?
    C8 C7 C2 C3 . . . . 179.9(3) ?
    C9 C10 C11 C12 . . . . -0.8(5) ?
    C9 C14 C13 C12 . . . . -2.5(5) ?
    C15 C14 C13 C12 . . . . 175.5(3) ?
    C21 C20 C19 C18 . . . . -1.0(5) ?
    O3 C20 C19 C18 . . . . -180.0(3) ?
    C24 C29 C28 C27 . . . . -0.8(4) ?
    C30 C29 C28 C27 . . . . 178.7(3) ?
    C24 C25 C26 C27 . . . . -0.8(5) ?
    C10 C11 C12 C13 . . . . 0.6(5) ?
    C14 C13 C12 C11 . . . . 1.1(5) ?
    C20 C19 C18 C17 . . . . 0.6(5) ?
    O4 C17 C18 C19 . . . . -179.7(3) ?
    C22 C17 C18 C19 . . . . 0.0(5) ?
    C29 C28 C27 C26 . . . . 0.9(5) ?
    C25 C26 C27 C28 . . . . -0.1(5) ?
    O2 C2 C3 C4 . . . . -179.9(3) ?
    C7 C2 C3 C4 . . . . 0.7(5) ?
    C2 C3 C4 C5 . . . . -0.4(5) ?
    C6 C5 C4 C3 . . . . -0.1(5) ?
    O1 C5 C4 C3 . . . . 180.0(3) ?
loop_
    _geom_hbond_atom_site_label_D
    _geom_hbond_atom_site_label_H
    _geom_hbond_atom_site_label_A
    _geom_hbond_site_symmetry_A
    _geom_hbond_distance_DH
    _geom_hbond_distance_HA
    _geom_hbond_distance_DA
    _geom_hbond_angle_DHA
    _geom_hbond_publ_flag
    O4 H4 N3 . 0.82 1.92 2.637(3) 146.1 yes
    O2 H2 N1 . 0.82 1.92 2.635(3) 144.7 yes
    C23 H23 N2 3_666 0.93 2.57 3.446(4) 158.2 yes
    C8 H8 N4 3_665 0.93 2.60 3.444(4) 152.0 yes
    C12 H12 O1 1_545 0.93 2.46 3.391(3) 176.4 yes
    C27 H27 O3 1_545 0.93 2.52 3.444(3) 174.9 yes
_shelx_space_group_comment
;
The symmetry employed for this shelxl refinement is uniquely defined
by the following loop, which should always be used as a source of
symmetry information in preference to the above space-group names.
They are only intended as comments.
;
_shelx_estimated_absorpt_T_min     ?
_shelx_estimated_absorpt_T_max     ?
_shelx_hkl_file
;
   2   0   0   25.31    1.45   0
  -2   0   0   23.65    1.44   0
   4   0   0 9999.99   14.52   0
  -4   0   0 9811.50   14.69   0
  -6   0   0   35.86    1.07   0
   6   0   0   36.58    1.01   0
  -8   0   0  751.29    3.45   0
   8   0   0  808.86    3.40   0
  10   0   0    6.54    0.70   0
 -10   0   0    5.32    0.78   0
  12   0   0   50.64    1.10   0
 -12   0   0   45.08    1.14   0
  14   0   0    1.11    0.81   0
 -14   0   0    0.95    0.84   0
 -16   0   0    2.46    0.99   0
 -16   0   0    1.65    0.91   0
 -18   0   0    0.36    1.05   0
 -18   0   0    0.91    1.06   0
  -1  -1   0   30.74    2.32   0
   1  -1   0   29.89    1.62   0
   1   1   0   30.18    2.31   0
  -1   1   0   30.17    1.67   0
  -2  -1   0  204.47    3.48   0
  -2   1   0  203.28    2.70   0
   2  -1   0  209.94    2.70   0
   3  -1   0   18.52    1.10   0
  -3  -1   0   18.16    1.17   0
   3   1   0   18.60    1.16   0
  -3   1   0   18.47    1.14   0
  -4   1   0   71.72    1.49   0
  -4  -1   0   75.32    1.74   0
   4   1   0   71.22    1.52   0
   4  -1   0   73.55    1.48   0
   5  -1   0    9.02    0.78   0
  -5   1   0    7.73    0.83   0
  -5  -1   0    8.38    0.85   0
   5   1   0    8.63    0.83   0
  -6   1   0   61.41    1.21   0
   6  -1   0   65.76    1.18   0
  -6  -1   0   58.26    1.24   0
   6   1   0   68.17    1.36   0
  -7  -1   0    5.92    0.93   0
   7   1   0    6.19    0.74   0
  -7   1   0    5.67    0.78   0
   7  -1   0    5.86    0.75   0
   8   1   0   19.64    0.90   0
  -8   1   0   18.25    0.93   0
  -8  -1   0   17.42    0.95   0
   8  -1   0   20.51    0.90   0
   9   1   0    0.34    0.68   0
  -9  -1   0    0.99    0.73   0
   9  -1   0    0.74    0.67   0
  -9   1   0    0.02    0.69   0
  10   1   0   10.91    0.77   0
 -10  -1   0   11.36    0.94   0
  10  -1   0   10.04    0.77   0
 -10   1   0   10.24    0.81   0
  11  -1   0    1.38    0.75   0
 -11   1   0    1.34    0.78   0
 -11  -1   0    2.07    0.91   0
  11   1   0    1.37    0.83   0
  12  -1   0    2.82    0.74   0
 -12  -1   0    2.20    0.78   0
 -12   1   0    2.73    0.76   0
  13  -1   0    0.23    0.69   0
 -13   1   0   -0.51    0.74   0
 -13  -1   0    0.18    0.78   0
  14  -1   0    1.45    0.88   0
 -14  -1   0    1.38    0.86   0
 -14   1   0    0.57    1.08   0
 -14  -1   0    2.36    0.83   0
 -15  -1   0   -0.38    0.87   0
 -15   1   0    0.50    0.88   0
 -15  -1   0    0.16    0.87   0
  15  -1   0    0.77    0.81   0
 -16   1   0    0.78    1.10   0
 -16  -1   0    0.40    0.91   0
 -16  -1   0   -0.04    1.11   0
 -17  -1   0   -0.47    1.00   0
 -17  -1   0    0.34    0.96   0
 -17   1   0   -0.42    0.93   0
 -18   1   0    1.46    1.07   0
 -18   1   0   -0.13    1.09   0
 -18  -1   0   -0.03    1.01   0
 -18  -1   0    0.57    1.05   0
   0  -2   0  126.52    2.81   0
   0   2   0  124.11    2.74   0
  -1  -2   0   32.70    1.94   0
  -1   2   0   32.38    1.46   0
   1   2   0   32.55    1.97   0
   1  -2   0   31.26    1.43   0
   2   2   0    0.74    1.13   0
  -2  -2   0    0.88    1.13   0
  -2   2   0    1.41    0.95   0
   2  -2   0    0.68    0.91   0
  -3   2   0  175.06    2.09   0
  -3  -2   0  159.58    2.58   0
   3  -2   0  185.63    2.11   0
  -3  -2   0  168.33    2.78   0
  -4  -2   0   31.88    1.17   0
  -4   2   0   30.02    0.95   0
   4  -2   0   36.04    1.15   0
  -4  -2   0   36.26    1.38   0
  -5  -2   0    2.25    0.85   0
   5  -2   0    2.51    0.77   0
  -5  -2   0    2.17    0.85   0
  -5   2   0    1.93    0.80   0
  -6   2   0    0.52    0.74   0
   6  -2   0    0.27    0.71   0
  -6  -2   0    0.44    0.86   0
  -7  -2   0   47.15    1.15   0
  -7   2   0   51.84    1.12   0
   7  -2   0   53.46    1.08   0
  -8  -2   0    3.45    0.87   0
  -8   2   0    3.73    0.73   0
   8  -2   0    4.15    0.70   0
   9  -2   0    0.55    0.67   0
  -9   2   0    0.95    0.74   0
  -9  -2   0    0.57    0.72   0
 -10   2   0    0.17    0.74   0
 -10  -2   0    0.65    0.87   0
  10  -2   0    0.28    0.70   0
 -11   2   0    4.95    0.80   0
  11  -2   0    5.63    0.75   0
 -11  -2   0    3.37    0.77   0
 -11  -2   0    3.00    0.93   0
 -12  -2   0    0.37    0.80   0
 -12  -2   0   -0.16    0.81   0
 -12   2   0    1.19    0.90   0
  12  -2   0    0.20    0.72   0
 -13   2   0   -0.27    0.79   0
 -13  -2   0    0.59    0.76   0
  13  -2   0    0.38    0.77   0
 -13  -2   0   -0.18    0.78   0
  14  -2   0    0.51    0.76   0
 -14  -2   0   -0.11    0.79   0
 -14  -2   0    0.24    0.82   0
 -14   2   0    0.12    0.85   0
 -15   2   0    0.44    0.87   0
 -15  -2   0    0.67    0.87   0
 -15  -2   0    0.16    0.89   0
  15  -2   0    0.57    0.83   0
 -16  -2   0    0.14    0.90   0
 -16  -2   0    0.29    0.90   0
  16  -2   0    0.67    0.87   0
 -16   2   0    0.89    0.91   0
 -17  -2   0    0.49    1.17   0
 -17  -2   0    0.40    1.20   0
 -17   2   0   -0.68    0.96   0
 -18  -2   0    0.24    1.28   0
 -18  -2   0   -0.97    1.06   0
 -18   2   0   -0.32    1.06   0
  -1  -3   0  135.42    2.73   0
   1  -3   0  136.91    2.07   0
  -1   3   0  140.98    2.23   0
   1   3   0  134.90    2.69   0
   2  -3   0   15.29    1.04   0
  -2  -3   0   15.39    1.37   0
   2   3   0   15.49    1.32   0
  -2   3   0   14.99    1.06   0
   3   3   0   73.61    1.96   0
  -3   3   0   67.82    1.40   0
   3  -3   0   72.74    1.41   0
  -3  -3   0   70.80    2.02   0
   4  -3   0    4.29    0.84   0
  -4  -3   0    2.93    0.88   0
  -4   3   0    4.07    0.85   0
  -4  -3   0    3.66    0.77   0
  -5  -3   0   11.54    0.81   0
  -5   3   0   13.56    0.88   0
   5  -3   0   15.16    0.88   0
  -5  -3   0   11.70    1.01   0
  -6   3   0    1.81    0.77   0
  -6  -3   0    1.70    0.88   0
  -6  -3   0    2.21    0.87   0
   6  -3   0    1.54    0.72   0
  -7   3   0    4.02    0.76   0
  -7  -3   0    3.60    0.68   0
  -7  -3   0    4.13    0.85   0
   7  -3   0    4.07    0.73   0
   8  -3   0    1.83    0.69   0
  -8  -3   0    1.43    0.82   0
  -8   3   0    1.21    0.51   0
  -8  -3   0    0.95    0.66   0
   9  -3   0    0.60    0.68   0
  -9   3   0   -0.23    0.72   0
  -9  -3   0    0.13    0.88   0
  -9  -3   0    0.07    0.68   0
 -10  -3   0    0.13    0.87   0
 -10  -3   0    0.50    0.70   0
 -10   3   0    0.13    0.75   0
  10  -3   0   -0.59    0.72   0
 -11  -3   0   -0.43    0.71   0
 -11   3   0   -0.54    0.75   0
 -11  -3   0   -0.46    0.72   0
  11  -3   0    0.08    0.71   0
 -12  -3   0    0.67    0.75   0
  12  -3   0    0.44    0.74   0
 -12   3   0    0.38    0.75   0
 -12  -3   0    0.23    0.75   0
 -13   3   0   -0.03    0.81   0
 -13  -3   0    0.81    0.94   0
 -13  -3   0    1.03    0.94   0
  13  -3   0    0.16    0.78   0
 -14  -3   0    0.15    0.86   0
  14  -3   0   -0.05    0.78   0
 -14   3   0    1.55    0.81   0
 -14  -3   0    0.51    1.00   0
 -15  -3   0   -0.50    0.89   0
 -15   3   0   -0.03    0.81   0
 -15  -3   0   -0.44    1.06   0
  15  -3   0    0.35    0.81   0
 -16  -3   0    0.93    0.95   0
 -16   3   0    0.61    0.91   0
  16  -3   0    0.27    0.89   0
 -16  -3   0    0.10    0.92   0
 -17  -3   0    0.80    1.00   0
 -17   3   0    1.42    0.96   0
 -17  -3   0    0.22    1.00   0
  17  -3   0   -0.01    1.00   0
 -18  -3   0    0.31    1.04   0
 -18   3   0   -0.49    1.01   0
 -18  -3   0   -0.09    1.07   0
   0  -4   0    9.92    1.18   0
   0   4   0    8.94    0.94   0
   1   4   0   70.63    1.81   0
   1  -4   0   67.06    1.44   0
  -1  -4   0   69.27    1.85   0
  -1   4   0   67.58    1.46   0
  -2   4   0    3.09    0.83   0
   2   4   0    3.35    1.12   0
   2  -4   0    3.77    0.81   0
  -2  -4   0    3.45    1.04   0
  -3   4   0   48.11    1.15   0
  -3  -4   0   45.92    1.59   0
   3   4   0   49.71    1.70   0
   3  -4   0   47.65    1.14   0
  -4   4   0    3.18    0.79   0
  -4  -4   0    2.51    0.85   0
   4  -4   0    3.13    0.79   0
   4   4   0    2.78    0.87   0
  -5  -4   0    0.51    0.76   0
   5  -4   0    0.00    0.75   0
  -5  -4   0    0.38    0.75   0
  -5   4   0    0.93    0.78   0
  -6  -4   0    3.36    0.80   0
  -6  -4   0    2.79    0.83   0
   6  -4   0    3.51    0.74   0
  -6   4   0    3.57    0.77   0
   7  -4   0    2.34    0.67   0
  -7   4   0    2.96    0.72   0
  -7  -4   0    1.98    0.66   0
  -7  -4   0    1.98    0.83   0
   8  -4   0    0.70    0.70   0
  -8  -4   0    0.99    0.82   0
  -8  -4   0    0.08    0.83   0
  -8   4   0    0.63    0.69   0
  -9   4   0   -0.24    0.54   0
   9  -4   0   -0.12    0.71   0
  -9  -4   0   -0.19    0.69   0
  -9  -4   0    0.45    0.71   0
 -10   4   0   -0.22    0.77   0
 -10  -4   0    0.59    0.93   0
  10  -4   0   -0.33    0.69   0
 -10  -4   0    0.66    0.91   0
 -11  -4   0    0.63    0.73   0
  11  -4   0   -0.32    0.70   0
 -11  -4   0    0.10    0.71   0
 -11   4   0    0.67    0.75   0
 -12  -4   0    0.57    0.88   0
 -12   4   0    0.29    0.78   0
 -12  -4   0   -0.29    0.72   0
  12  -4   0    0.60    0.76   0
  13  -4   0    0.08    0.78   0
 -13  -4   0    0.62    0.95   0
 -13  -4   0   -0.01    0.97   0
 -13   4   0    0.40    0.80   0
 -14  -4   0    0.18    1.02   0
 -14  -4   0    0.18    0.80   0
  14  -4   0   -0.01    0.59   0
 -14   4   0    0.86    0.84   0
 -15  -4   0   -0.11    0.88   0
  15  -4   0    0.14    0.83   0
 -15   4   0    0.13    0.87   0
 -15  -4   0   -0.02    0.84   0
  16  -4   0    0.58    0.87   0
 -16  -4   0    0.10    1.18   0
 -16   4   0    0.05    0.91   0
 -16  -4   0   -0.39    0.99   0
 -17  -4   0    0.29    1.19   0
 -17   4   0   -0.30    1.00   0
 -17  -4   0   -0.57    0.98   0
  17  -4   0    0.52    0.95   0
 -18  -4   0   -0.11    1.33   0
  18  -4   0   -0.10    1.05   0
 -18  -4   0    0.31    1.07   0
 -18   4   0    0.14    1.06   0
   1   5   0   10.67    0.99   0
  -1  -5   0   10.25    1.05   0
   1  -5   0   11.00    0.87   0
  -1   5   0   10.13    0.88   0
  -2  -5   0   11.84    0.93   0
  -2   5   0   12.97    0.86   0
   2  -5   0   12.41    0.87   0
   2   5   0   12.79    1.04   0
   3   5   0   13.69    1.02   0
  -3   5   0   14.16    0.87   0
   3  -5   0   14.30    0.84   0
  -3  -5   0   13.37    1.05   0
  -4   5   0    8.68    0.79   0
   4  -5   0    8.67    0.79   0
   4   5   0    8.31    0.90   0
  -4  -5   0    7.77    0.91   0
   5  -5   0    1.04    0.70   0
  -5   5   0    0.30    0.75   0
  -5  -5   0    0.75    0.83   0
   6  -5   0    0.64    0.68   0
  -6   5   0    0.57    0.70   0
  -6  -5   0    0.67    0.80   0
  -6  -5   0    0.26    0.82   0
  -7  -5   0    6.75    0.91   0
  -7  -5   0    5.77    0.94   0
   7  -5   0    8.35    0.73   0
  -7   5   0    7.61    0.77   0
   8  -5   0    6.25    0.76   0
  -8   5   0    5.70    0.77   0
  -8  -5   0    3.65    0.93   0
  -8  -5   0    4.97    0.92   0
  -9  -5   0    0.11    0.88   0
   9  -5   0    0.50    0.72   0
  -9   5   0   -0.12    0.75   0
  -9  -5   0    0.67    0.90   0
  10  -5   0    0.12    0.69   0
 -10  -5   0    0.39    0.87   0
 -10  -5   0    0.48    0.85   0
 -10   5   0    0.71    0.73   0
  11  -5   0    1.77    0.78   0
 -11   5   0    1.92    0.77   0
 -11  -5   0    1.77    0.94   0
 -11  -5   0    1.50    0.93   0
 -12   5   0    0.58    0.80   0
 -12  -5   0    0.59    0.96   0
  12  -5   0    1.19    0.79   0
 -12  -5   0    0.75    0.75   0
 -13   5   0   -0.13    0.80   0
 -13  -5   0   -0.37    0.99   0
 -13  -5   0    0.90    1.02   0
  13  -5   0    0.16    0.80   0
 -14   5   0    0.53    0.85   0
 -14  -5   0   -0.15    1.05   0
  14  -5   0    0.88    0.84   0
 -14  -5   0    0.84    1.02   0
 -15  -5   0    0.54    0.88   0
  15  -5   0    0.90    0.85   0
 -15  -5   0    0.58    1.07   0
 -15   5   0    0.23    0.88   0
  16  -5   0    0.32    0.94   0
 -16   5   0    0.44    0.96   0
 -16  -5   0    0.19    1.01   0
 -16  -5   0    1.30    1.18   0
 -17   5   0    1.18    1.00   0
 -17  -5   0    0.41    1.03   0
  17  -5   0    0.27    1.01   0
 -17  -5   0   -0.23    1.30   0
   0   6   0   97.00    1.52   0
   0  -6   0  103.04    1.54   0
   1  -6   0   20.28    0.94   0
  -1   6   0   21.14    0.92   0
  -1  -6   0   19.91    1.10   0
   1   6   0   20.19    1.04   0
   2  -6   0   20.72    0.92   0
  -2  -6   0   19.21    1.07   0
  -2   6   0   19.29    0.91   0
   2   6   0   19.67    1.03   0
  -3  -6   0    8.88    1.00   0
  -3   6   0    8.64    0.81   0
   3   6   0    8.60    0.94   0
   3  -6   0    9.48    0.80   0
   4  -6   0   51.19    1.04   0
   4   6   0   50.33    1.53   0
  -4   6   0   48.11    1.05   0
  -4  -6   0   48.49    1.58   0
  -5  -6   0    6.64    0.95   0
  -5   6   0    7.20    0.79   0
   5  -6   0    7.59    0.73   0
   5   6   0    6.77    0.92   0
  -6  -6   0   22.39    1.18   0
  -6  -6   0   23.39    1.33   0
   6  -6   0   28.15    0.92   0
  -6   6   0   24.39    0.93   0
  -7  -6   0    3.14    0.88   0
  -7  -6   0    2.97    0.88   0
  -7   6   0    3.48    0.76   0
   7  -6   0    5.96    0.74   0
   8  -6   0   14.46    0.85   0
  -8   6   0   14.06    0.86   0
  -8  -6   0   12.29    1.02   0
  -8  -6   0   10.69    0.99   0
   9  -6   0   -0.11    0.75   0
  -9  -6   0    0.26    0.85   0
  -9  -6   0    0.41    0.89   0
  -9   6   0    0.65    0.75   0
 -10  -6   0    4.32    0.95   0
 -10  -6   0    2.86    0.97   0
  10  -6   0    3.86    0.77   0
 -10   6   0    2.64    0.80   0
 -11  -6   0    0.91    1.01   0
 -11  -6   0    0.85    1.01   0
 -11   6   0    1.04    0.81   0
  11  -6   0    1.25    0.78   0
 -12   6   0    1.89    0.79   0
 -12  -6   0    1.65    0.86   0
 -12  -6   0    1.23    1.03   0
  12  -6   0    1.27    0.77   0
  13  -6   0    0.56    0.81   0
 -13  -6   0    0.53    1.05   0
 -13  -6   0    0.55    0.93   0
 -13   6   0    0.61    0.84   0
 -14  -6   0   -0.39    1.11   0
 -14   6   0    0.33    0.86   0
  14  -6   0   -0.10    0.85   0
 -14  -6   0   -0.18    0.92   0
 -15  -6   0   -0.05    1.16   0
 -15  -6   0    0.23    0.94   0
 -15   6   0   -0.15    0.93   0
  15  -6   0    0.35    0.88   0
 -16   6   0    0.37    0.92   0
 -16  -6   0    0.50    1.21   0
  16  -6   0    0.77    0.92   0
 -16  -6   0    0.35    1.23   0
  17  -6   0    0.44    1.02   0
 -17   6   0    0.62    1.05   0
 -17  -6   0    0.02    1.30   0
 -17  -6   0    0.45    1.04   0
  -1  -7   0    0.29    0.68   0
   1   7   0   -0.16    0.66   0
  -1   7   0    0.28    0.70   0
   1  -7   0    0.56    0.73   0
  -2   7   0   34.92    1.16   0
   2   7   0   34.12    1.15   0
  -2  -7   0   33.17    1.18   0
   2  -7   0   35.20    1.04   0
  -3  -7   0    2.93    0.92   0
  -3   7   0    3.53    0.93   0
   3   7   0    2.85    0.97   0
   3  -7   0    3.78    0.77   0
  -4  -7   0    2.37    0.88   0
  -4   7   0    2.27    0.72   0
   4   7   0    2.52    0.88   0
   4  -7   0    2.61    0.70   0
  -5  -7   0    2.68    0.89   0
   5  -7   0    1.96    0.70   0
  -5   7   0    2.42    0.71   0
   5   7   0    2.45    0.89   0
  -6  -7   0    2.00    0.90   0
  -6   7   0    3.10    0.73   0
   6  -7   0    2.56    0.72   0
  -7  -7   0    0.96    0.84   0
  -7   7   0    2.24    0.74   0
   7  -7   0    1.84    0.73   0
  -7  -7   0    1.64    0.95   0
   8  -7   0    1.56    0.73   0
  -8   7   0    1.71    0.75   0
  -8  -7   0    1.61    0.87   0
  -8  -7   0    2.15    0.86   0
   9  -7   0    0.43    0.71   0
  -9  -7   0    0.74    0.91   0
  -9   7   0    0.13    0.74   0
  -9  -7   0    0.66    0.91   0
 -10  -7   0   -0.21    0.98   0
 -10   7   0   -0.94    0.78   0
  10  -7   0    0.34    0.77   0
 -10  -7   0    0.64    0.93   0
 -11  -7   0   -0.34    1.03   0
 -11  -7   0    0.54    1.01   0
 -11   7   0   -0.04    0.78   0
  11  -7   0    0.96    0.76   0
  12  -7   0   -0.29    0.81   0
 -12  -7   0    0.73    0.97   0
 -12  -7   0    0.47    1.02   0
 -12   7   0   -0.13    0.81   0
  13  -7   0    0.41    0.83   0
 -13  -7   0    0.87    1.08   0
 -13  -7   0    0.53    1.05   0
 -13   7   0    0.34    0.84   0
 -14  -7   0    0.24    1.11   0
 -14  -7   0   -0.10    1.13   0
  14  -7   0    0.12    0.86   0
 -14   7   0   -0.01    0.88   0
  15  -7   0    0.87    0.96   0
 -15  -7   0    0.92    1.16   0
 -15   7   0    0.18    0.97   0
 -15  -7   0    0.35    1.21   0
 -16   7   0   -0.27    0.99   0
  16  -7   0   -0.15    0.98   0
 -16  -7   0    0.24    1.28   0
 -16  -7   0   -0.06    1.26   0
 -17  -7   0    0.24    1.35   0
 -17   7   0   -0.27    1.10   0
  17  -7   0   -0.14    1.07   0
 -17  -7   0    0.71    1.35   0
   0   8   0   13.05    0.79   0
   0  -8   0   13.82    0.84   0
   1   8   0    1.15    0.67   0
  -1  -8   0    1.31    0.71   0
  -1   8   0    1.12    0.83   0
   1  -8   0    1.58    0.71   0
  -2  -8   0    0.06    0.87   0
   2  -8   0    0.25    0.87   0
  -2   8   0    0.55    0.69   0
   2   8   0    0.06    0.80   0
   3  -8   0    1.49    0.72   0
  -3  -8   0    1.18    0.89   0
  -3   8   0    0.60    0.86   0
   3   8   0    1.33    0.80   0
   4  -8   0    9.14    0.88   0
  -4   8   0    8.59    0.75   0
  -4  -8   0    8.44    1.12   0
   4   8   0    8.07    1.07   0
  -5   8   0    0.31    0.72   0
   5   8   0    0.70    0.97   0
  -5  -8   0    0.57    0.88   0
   5  -8   0    0.98    0.74   0
  -6  -8   0    0.88    0.86   0
  -6   8   0    0.67    0.75   0
   6   8   0    0.87    0.98   0
   6  -8   0    0.46    0.74   0
  -7  -8   0    0.36    0.84   0
   7  -8   0    0.17    0.71   0
  -7   8   0    0.53    0.73   0
  -7  -8   0    0.16    0.87   0
  -8   8   0    2.99    0.77   0
   8  -8   0    2.93    0.74   0
  -8  -8   0    3.02    1.06   0
  -8  -8   0    3.90    1.07   0
  -9   8   0    0.38    0.77   0
  -9  -8   0    0.14    1.09   0
   9  -8   0    0.61    0.75   0
  -9  -8   0    0.34    0.97   0
 -10   8   0    0.09    0.81   0
 -10  -8   0    0.21    1.03   0
  10  -8   0    0.63    0.53   0
 -10  -8   0   -0.10    0.94   0
 -11   8   0    0.27    0.79   0
 -11  -8   0    0.50    0.99   0
  11  -8   0    0.05    0.80   0
 -11  -8   0    0.58    1.14   0
 -12  -8   0    0.60    1.07   0
 -12   8   0   -0.33    0.86   0
  12  -8   0    0.33    0.85   0
 -12  -8   0    1.47    1.21   0
 -13  -8   0    0.05    1.11   0
 -13  -8   0   -0.18    1.08   0
 -13   8   0    0.38    0.85   0
  13  -8   0    0.11    0.85   0
  14  -8   0   -0.04    0.64   0
 -14  -8   0   -0.39    1.16   0
 -14   8   0    0.31    0.91   0
 -14  -8   0    0.02    1.18   0
 -15   8   0    0.99    0.96   0
 -15  -8   0    0.28    1.45   0
  15  -8   0    0.46    0.96   0
 -15  -8   0    0.07    1.21   0
 -16  -8   0    0.25    1.53   0
 -16  -8   0    0.62    1.32   0
 -16   8   0   -0.10    0.73   0
  16  -8   0    0.72    1.02   0
  -1   9   0    4.29    0.70   0
   1  -9   0    4.36    0.91   0
   1   9   0    4.13    0.73   0
  -1  -9   0    4.94    0.94   0
  -2  -9   0    8.95    0.98   0
  -2   9   0    8.18    0.76   0
   2  -9   0    9.25    0.89   0
   2   9   0    8.57    0.81   0
   3  -9   0    5.39    0.73   0
  -3  -9   0    4.77    0.98   0
  -3   9   0    4.69    0.74   0
   3   9   0    4.31    0.76   0
   4  -9   0    0.90    0.72   0
   4   9   0    0.39    0.94   0
  -4  -9   0    0.15    1.04   0
  -4   9   0    0.94    0.70   0
  -5   9   0    0.96    0.72   0
  -5  -9   0    0.47    1.01   0
   5  -9   0   -0.11    0.73   0
   5   9   0    0.72    0.95   0
   6  -9   0    1.76    0.77   0
  -6  -9   0    1.95    0.93   0
   6   9   0    2.36    1.00   0
  -6   9   0    1.54    0.79   0
  -7  -9   0    0.53    1.09   0
   7  -9   0    0.31    0.73   0
  -7   9   0    0.64    0.74   0
  -8   9   0    0.97    0.74   0
  -8  -9   0    0.24    1.03   0
  -8  -9   0    0.34    1.10   0
   8  -9   0    0.17    0.73   0
  -9   9   0   -0.99    0.82   0
  -9  -9   0    0.09    1.05   0
  -9  -9   0    0.34    1.10   0
   9  -9   0    0.76    0.78   0
 -10  -9   0   -0.13    1.10   0
 -10  -9   0    0.15    0.97   0
  10  -9   0    0.83    0.80   0
 -10   9   0   -0.06    0.77   0
 -11  -9   0   -0.04    1.20   0
  11  -9   0    0.24    0.83   0
 -11  -9   0   -0.04    1.07   0
 -11   9   0   -0.21    0.84   0
  12  -9   0   -0.01    0.84   0
 -12   9   0   -0.07    0.87   0
 -12  -9   0    0.50    1.24   0
 -12  -9   0    0.85    1.08   0
 -13   9   0    0.96    0.90   0
 -13  -9   0   -0.00    1.12   0
 -13  -9   0    0.16    1.13   0
  13  -9   0    0.03    0.86   0
 -14  -9   0    0.24    1.38   0
 -14  -9   0   -0.26    1.20   0
 -14   9   0    0.32    0.96   0
  14  -9   0    0.52    0.93   0
 -15  -9   0    0.09    1.28   0
  15  -9   0    0.48    0.99   0
 -15  -9   0   -0.20    1.23   0
 -15   9   0    0.62    1.01   0
 -16  -9   0   -0.07    1.37   0
  16  -9   0    0.75    1.06   0
 -16  -9   0    0.42    1.61   0
 -16   9   0    0.32    1.09   0
   0  10   0    0.73    0.71   0
   0 -10   0    0.46    0.90   0
   1 -10   0    3.34    0.72   0
  -1 -10   0    2.74    0.93   0
   1  10   0    2.59    0.90   0
  -1  10   0    2.36    0.70   0
  -2 -10   0   -0.21    0.77   0
   2  10   0   -0.09    0.89   0
   2 -10   0   -0.04    0.72   0
  -2  10   0    0.28    0.68   0
  -3  10   0    3.70    0.74   0
   3  10   0    3.21    0.91   0
   3 -10   0    2.88    0.72   0
  -3 -10   0    2.47    0.94   0
   4 -10   0    1.88    0.71   0
  -4 -10   0    1.42    0.92   0
  -4  10   0    0.92    0.74   0
   4  10   0    1.14    0.85   0
  -5 -10   0    2.57    0.95   0
  -5  10   0    1.90    0.78   0
   5 -10   0    2.47    0.76   0
   5  10   0    2.64    0.92   0
  -6 -10   0    0.53    1.12   0
  -6  10   0   -0.10    0.76   0
   6  10   0   -0.03    1.08   0
   6 -10   0    0.00    0.75   0
  -7  10   0    3.59    0.80   0
   7 -10   0    3.70    0.79   0
  -7 -10   0    3.92    1.01   0
  -8  10   0    1.67    0.81   0
  -8 -10   0    1.57    1.13   0
  -8 -10   0    1.57    1.10   0
   8 -10   0    2.37    0.79   0
  -9 -10   0    1.09    1.14   0
   9 -10   0    1.13    0.77   0
  -9 -10   0    1.35    1.10   0
  -9  10   0    0.99    0.78   0
 -10 -10   0    0.17    1.18   0
 -10 -10   0    0.36    1.18   0
  10 -10   0    0.21    0.83   0
 -10  10   0   -0.76    0.82   0
 -11 -10   0    1.13    1.25   0
 -11  10   0    0.97    0.86   0
 -11 -10   0    1.30    1.27   0
  11 -10   0    1.96    0.84   0
 -12 -10   0    0.67    1.27   0
 -12  10   0    1.70    0.89   0
  12 -10   0    0.62    0.87   0
 -12 -10   0    0.72    1.31   0
 -13 -10   0   -0.25    1.37   0
  13 -10   0   -0.16    0.94   0
 -13  10   0    0.11    0.94   0
 -13 -10   0   -0.47    1.35   0
 -14  10   0   -1.04    0.98   0
  14 -10   0   -0.63    0.96   0
 -14 -10   0    0.23    1.43   0
 -14 -10   0    0.19    1.44   0
  15 -10   0    0.06    1.03   0
 -15 -10   0    0.72    1.51   0
 -15 -10   0    0.47    1.55   0
 -15  10   0   -0.89    1.00   0
  -1  11   0    6.72    0.94   0
   1  11   0    7.47    0.93   0
   1 -11   0    7.07    0.79   0
  -1 -11   0    6.54    0.81   0
  -2  11   0    0.24    0.73   0
   2 -11   0   -0.03    0.76   0
   2  11   0    0.06    0.87   0
  -2 -11   0   -0.22    0.91   0
   3 -11   0   17.07    0.88   0
   3  11   0   15.37    1.04   0
  -3  11   0   15.22    0.88   0
  -3 -11   0   16.71    1.16   0
   4 -11   0    0.53    0.88   0
  -4 -11   0    0.01    0.98   0
  -4  11   0   -0.19    0.72   0
   4  11   0    0.12    0.96   0
   5  11   0    0.86    0.97   0
  -5  11   0    1.54    0.74   0
   5 -11   0    0.84    0.74   0
  -5 -11   0    1.22    1.18   0
   6  11   0    0.06    0.94   0
  -6 -11   0   -0.15    1.11   0
  -6  11   0    0.65    0.77   0
   6 -11   0   -0.34    0.78   0
  -7  11   0    9.34    0.86   0
  -7 -11   0   11.72    1.32   0
   7 -11   0   12.65    0.87   0
  -8 -11   0    0.52    1.18   0
  -8 -11   0    0.22    1.12   0
  -8  11   0    0.65    0.82   0
   8 -11   0    0.33    0.80   0
   9 -11   0    1.13    0.81   0
  -9 -11   0    0.44    1.20   0
  -9 -11   0    0.12    1.15   0
  -9  11   0    0.74    0.82   0
 -10 -11   0   -0.09    1.18   0
  10 -11   0    0.82    0.86   0
 -10 -11   0    0.59    1.19   0
 -10  11   0   -0.45    0.86   0
 -11  11   0    2.13    0.93   0
 -11 -11   0    2.31    1.53   0
  11 -11   0    5.61    0.91   0
 -11 -11   0    2.85    1.52   0
 -12 -11   0    0.33    1.52   0
 -12  11   0   -0.52    0.94   0
 -12 -11   0    0.26    1.51   0
  12 -11   0   -0.10    0.92   0
 -13  11   0    0.66    0.99   0
  13 -11   0   -0.46    0.97   0
 -13 -11   0    0.09    1.63   0
 -13 -11   0    0.51    1.75   0
 -14 -11   0    0.28    1.71   0
  14 -11   0   -0.50    1.00   0
 -14 -11   0   -0.01    1.70   0
 -14  11   0    0.58    1.02   0
   0 -12   0    0.29    0.92   0
   0  12   0    0.05    0.71   0
  -1 -12   0    1.42    0.96   0
   1  12   0    1.15    0.74   0
   1 -12   0    1.42    0.96   0
  -1  12   0    0.75    0.72   0
   2 -12   0   -0.55    1.02   0
   2  12   0    0.19    0.91   0
  -2 -12   0    0.55    0.98   0
  -2  12   0   -0.09    0.75   0
   3  12   0   -0.18    1.03   0
   3 -12   0    1.17    0.97   0
  -3 -12   0    0.66    1.02   0
  -3  12   0   -0.11    0.80   0
  -4 -12   0   -0.01    1.03   0
   4  12   0    0.20    0.98   0
   4 -12   0    0.45    0.95   0
  -4  12   0    0.23    0.94   0
   5 -12   0    5.35    0.97   0
  -5 -12   0    4.34    1.23   0
   5  12   0    4.35    1.17   0
  -5  12   0    3.55    0.80   0
   6  12   0    0.45    1.12   0
  -6 -12   0    0.36    1.17   0
  -6  12   0    0.03    0.80   0
   6 -12   0    1.16    0.79   0
  -7  12   0    0.50    0.78   0
   7 -12   0    0.13    0.80   0
  -7 -12   0    0.54    1.23   0
  -8 -12   0   -0.21    1.23   0
  -8  12   0    0.86    0.85   0
   8 -12   0    0.44    0.84   0
  -8 -12   0   -0.11    1.30   0
  -9  12   0    1.28    0.89   0
  -9 -12   0    1.55    1.48   0
  -9 -12   0    1.23    1.41   0
   9 -12   0    1.56    0.88   0
  10 -12   0    0.80    0.88   0
 -10 -12   0    0.35    1.43   0
 -10 -12   0    0.09    1.46   0
 -10  12   0   -0.66    0.89   0
 -11 -12   0    0.25    1.65   0
 -11 -12   0   -0.26    1.64   0
 -11  12   0    0.12    0.94   0
  11 -12   0   -0.27    0.94   0
 -12 -12   0    0.27    1.89   0
 -12 -12   0    0.30    1.91   0
 -12  12   0    0.54    0.98   0
  12 -12   0   -0.55    0.96   0
 -13 -12   0   -0.14    2.30   0
 -13  12   0    0.80    1.04   0
  13 -12   0   -0.02    1.03   0
 -13 -12   0    0.44    2.17   0
   1 -13   0    0.40    0.95   0
  -1 -13   0    0.86    0.86   0
   1  13   0    1.24    0.81   0
  -1  13   0    0.85    0.94   0
  -2 -13   0    1.51    0.99   0
   2 -13   0    1.91    0.80   0
   2  13   0    1.68    0.96   0
  -2  13   0    2.03    0.97   0
   3  13   0    0.55    0.98   0
  -3  13   0    0.01    0.78   0
   3 -13   0    0.33    0.79   0
  -3 -13   0    0.58    1.00   0
  -4 -13   0    0.41    1.06   0
   4  13   0    0.39    1.13   0
   4 -13   0    0.68    0.79   0
  -4  13   0    0.86    0.84   0
   5 -13   0    0.91    1.03   0
   5  13   0    0.73    1.19   0
  -5 -13   0    0.83    1.23   0
  -5  13   0    0.68    0.85   0
   6 -13   0    0.88    0.88   0
   6  13   0    0.74    1.19   0
  -6  13   0    0.71    0.85   0
  -6 -13   0    0.06    1.39   0
  -7 -13   0    0.23    1.22   0
   7 -13   0   -0.14    0.82   0
  -7  13   0   -0.22    0.81   0
  -8  13   0   -0.39    0.89   0
   8 -13   0   -0.25    0.88   0
  -8 -13   0    0.17    1.37   0
  -8 -13   0    0.13    1.47   0
  -9 -13   0    0.41    1.62   0
  -9  13   0    0.28    0.86   0
   9 -13   0   -0.58    0.86   0
  -9 -13   0    0.10    1.60   0
 -10 -13   0   -0.08    2.05   0
  10 -13   0   -0.44    0.91   0
 -10 -13   0   -0.04    2.10   0
 -10  13   0    0.37    0.95   0
  11 -13   0    0.05    0.97   0
 -11  13   0   -0.70    0.98   0
 -12  13   0   -0.50    1.01   0
  12 -13   0    0.42    1.00   0
   0 -14   0    0.66    0.78   0
   0  14   0   -0.21    0.98   0
   1 -14   0    0.16    1.00   0
  -1 -14   0    0.39    1.04   0
   1  14   0    0.04    0.81   0
  -1  14   0    0.48    0.81   0
  -2  14   0    0.07    0.82   0
   2  14   0    0.88    1.04   0
   2 -14   0    0.12    0.80   0
  -2 -14   0    0.98    1.12   0
  -3 -14   0    0.40    1.11   0
  -3  14   0   -0.44    0.94   0
   3 -14   0   -0.23    0.97   0
   3  14   0    0.06    1.10   0
  -4  14   0    0.67    0.81   0
   4 -14   0   -0.41    0.83   0
  -4 -14   0    0.37    1.08   0
   4  14   0   -0.31    1.21   0
  -5  14   0    0.40    0.87   0
  -5 -14   0    0.42    1.23   0
   5 -14   0    0.18    0.88   0
   5  14   0   -0.23    1.03   0
   6  14   0    0.14    1.25   0
   6 -14   0   -0.57    0.90   0
  -6 -14   0    0.08    1.31   0
  -6  14   0    0.42    0.90   0
  -7 -14   0   -0.08    1.47   0
  -7  14   0    1.23    0.91   0
   7 -14   0    0.10    0.92   0
   8 -14   0    0.50    0.92   0
  -8  14   0    0.19    0.91   0
  -8 -14   0    0.08    1.65   0
  -8 -14   0    0.04    1.71   0
  -9 -14   0    0.32    2.46   0
  -9  14   0   -0.49    1.00   0
   9 -14   0   -0.64    0.99   0
  -9 -14   0    0.16    2.32   0
 -10  14   0    0.32    0.97   0
  10 -14   0   -0.74    0.99   0
 -11  14   0   -0.82    0.99   0
  11 -14   0    0.42    1.03   0
   1 -15   0   -0.20    1.04   0
  -1 -15   0    0.52    1.09   0
   1  15   0    0.46    0.87   0
  -1  15   0    0.52    0.86   0
   2 -15   0    0.31    0.88   0
   2  15   0    0.60    0.90   0
  -2  15   0    0.60    1.05   0
  -2 -15   0    0.26    1.12   0
   3 -15   0   -0.28    0.88   0
   3  15   0    0.36    1.12   0
  -3  15   0    0.16    0.83   0
  -3 -15   0    0.24    1.12   0
   4  15   0    0.70    1.11   0
  -4 -15   0    0.12    1.14   0
   4 -15   0    0.46    1.10   0
  -4  15   0    0.58    0.88   0
   5  15   0   -0.12    1.31   0
   5 -15   0    0.02    0.93   0
  -5 -15   0   -0.06    1.35   0
  -5  15   0    0.11    0.90   0
   6 -15   0   -0.53    1.15   0
   6  15   0    0.32    1.48   0
  -6 -15   0    0.25    1.50   0
  -6  15   0   -0.75    0.93   0
   7 -15   0    0.26    0.96   0
  -7 -15   0   -0.28    1.57   0
  -7  15   0    0.17    0.96   0
  -8 -15   0    0.15    2.14   0
  -8  15   0   -0.27    0.99   0
   8 -15   0    0.20    0.97   0
  -8 -15   0    0.37    2.22   0
  -9  15   0    0.94    1.06   0
   9 -15   0    0.91    1.03   0
 -10  15   0   -0.01    1.05   0
  10 -15   0    0.26    1.06   0
   0  16   0    3.67    1.02   0
   0 -16   0    5.53    1.22   0
  -1 -16   0    1.25    1.01   0
   1  16   0    1.50    1.17   0
  -1  16   0    1.14    1.14   0
   1 -16   0    1.66    1.15   0
  -2  16   0    0.02    0.93   0
  -2 -16   0   -0.46    1.26   0
   2  16   0    0.72    1.16   0
   2 -16   0    0.54    0.92   0
  -3 -16   0    1.53    1.28   0
   3  16   0    0.91    1.24   0
  -3  16   0    1.10    0.96   0
   3 -16   0    1.41    0.97   0
  -4 -16   0    1.53    1.26   0
   4  16   0    2.07    1.41   0
  -4  16   0    2.49    1.00   0
   4 -16   0    3.37    0.97   0
   5 -16   0    1.38    1.19   0
  -5  16   0    0.84    1.18   0
  -5 -16   0    0.47    1.43   0
   5  16   0    0.40    1.24   0
  -6  16   0    1.39    1.24   0
   6  16   0    0.12    1.64   0
   6 -16   0   -0.39    1.03   0
  -6 -16   0    0.46    1.52   0
  -7  16   0    0.80    1.04   0
   7 -16   0    1.86    1.10   0
  -7 -16   0    0.56    2.03   0
   8 -16   0   -0.29    1.07   0
  -8  16   0   -0.02    1.29   0
  -1  17   0    1.38    1.26   0
   1  17   0    0.76    1.26   0
   1 -17   0    1.01    1.02   0
  -1 -17   0    0.76    1.29   0
  -2  17   0    0.62    1.22   0
  -2 -17   0    0.72    1.28   0
   2 -17   0    0.72    1.04   0
   2  17   0    0.60    1.25   0
   3 -17   0    1.24    1.04   0
   3  17   0    0.88    1.46   0
  -3 -17   0    0.45    1.30   0
  -3  17   0    0.80    1.01   0
  -4  17   0    0.65    1.22   0
   4  17   0    0.48    1.29   0
   4 -17   0   -0.20    1.02   0
  -4 -17   0   -0.29    1.30   0
   5  17   0    0.50    1.52   0
   5 -17   0    0.62    1.04   0
  -5  17   0   -0.65    1.06   0
  -5 -17   0    0.41    1.61   0
   6  17   0    0.37    1.78   0
  -6 -17   0    0.51    1.97   0
  -6  17   0    0.48    1.05   0
   6 -17   0   -0.27    1.11   0
   0  18   0   -0.37    1.35   0
   0 -18   0    0.46    1.09   0
  -1  18   0    0.43    1.11   0
  -1 -18   0    0.25    1.38   0
   1  18   0    0.26    1.33   0
 -17   0   1    0.01    0.97   0
 -15   0   1    0.80    0.81   0
  15   0  -1    0.78    0.77   0
  13   0  -1    5.53    0.77   0
 -13   0   1    5.71    0.85   0
 -11   0   1    1.97    0.92   0
  11   0  -1    2.19    0.85   0
  -9   0   1   39.17    1.23   0
   9   0  -1   41.64    1.18   0
   7   0  -1    3.21    0.74   0
  -7   0   1    2.47    0.78   0
   5   0  -1  108.65    1.64   0
  -5   0   1  103.31    1.66   0
  -3   0   1    1.94    0.99   0
   3   0  -1    1.38    0.97   0
  -1   0  -1    0.48    1.02   0
  -3   0  -1   70.05    1.52   0
   3   0   1   68.70    1.48   0
  -5   0  -1   -0.37    0.72   0
   5   0   1    0.68    0.69   0
  -7   0  -1   36.97    1.05   0
   7   0   1   40.47    1.01   0
  -9   0  -1    0.25    0.69   0
   9   0   1    0.70    0.65   0
 -11   0  -1    6.37    0.81   0
  11   0   1    7.75    0.92   0
 -13   0  -1    0.25    0.96   0
 -15   0  -1    1.17    0.87   0
 -15   0  -1    0.03    0.93   0
 -17   0  -1    0.19    1.05   0
 -17   0  -1    0.86    1.00   0
 -18  -1   1   -0.23    1.05   0
 -18  -1   1    0.50    1.27   0
 -18   1   1   -0.35    1.12   0
 -17  -1   1    0.01    0.96   0
 -17  -1   1   -0.10    0.89   0
 -17   1   1   -0.13    0.99   0
  17  -1  -1    0.22    0.92   0
  16  -1  -1    0.34    0.86   0
 -16  -1   1   -0.14    1.10   0
 -16   1   1    0.30    0.89   0
 -16  -1   1    0.84    0.85   0
 -15  -1   1   -0.21    0.81   0
 -15   1   1    0.59    0.86   0
  15  -1  -1    0.40    0.87   0
 -14  -1   1    0.41    0.79   0
 -14   1   1    0.49    0.84   0
  14  -1  -1    0.26    0.79   0
  13  -1  -1    0.42    0.71   0
 -13  -1   1   -0.08    0.82   0
 -13   1   1   -0.13    0.77   0
  13   1  -1    0.93    0.76   0
 -12  -1   1    1.46    0.78   0
 -12   1   1    1.56    0.79   0
  12   1  -1    1.41    0.70   0
  12  -1  -1    1.28    0.73   0
  11  -1  -1   -0.02    0.68   0
  11   1  -1    0.33    0.85   0
 -11  -1   1    0.99    0.79   0
 -11   1   1    0.69    0.78   0
  10  -1  -1    1.97    0.70   0
  10   1  -1    2.58    0.72   0
 -10  -1   1    2.49    0.90   0
 -10   1   1    2.65    0.92   0
   9  -1  -1   -0.30    0.67   0
  -9  -1   1    0.05    0.71   0
  -9   1   1    0.31    0.71   0
   9   1  -1    0.49    0.68   0
   8   1  -1   44.33    1.21   0
  -8  -1   1   38.61    1.08   0
   8  -1  -1   40.95    1.05   0
  -8   1   1   36.40    1.10   0
  -7   1   1    1.10    0.77   0
  -7  -1   1    1.70    0.79   0
   7   1  -1    1.41    0.72   0
   7  -1  -1    1.90    0.73   0
   6   1  -1    3.95    0.73   0
  -6  -1   1    3.55    0.77   0
  -6   1   1    3.77    0.80   0
   6  -1  -1    4.09    0.76   0
  -5   1   1    2.42    0.83   0
  -5  -1   1    3.05    1.02   0
   5   1  -1    2.37    0.76   0
   5  -1  -1    2.50    0.80   0
   4  -1  -1  262.11    2.46   0
   4   1  -1  302.45    3.17   0
  -4  -1   1  288.84    3.17   0
  -4   1   1  267.64    2.52   0
  -3   1   1    7.16    1.05   0
   3  -1  -1    6.33    1.01   0
   3   1  -1    6.91    1.27   0
  -3  -1   1    6.06    1.11   0
  -2  -1   1    3.18    1.42   0
  -2   1   1    3.29    1.04   0
   2   1  -1    2.91    1.42   0
   2  -1  -1    3.84    1.02   0
  -1   1   1   16.64    1.40   0
   1  -1  -1   17.51    1.37   0
   0   1   1   59.58    2.11   0
   0  -1   1   63.62    2.36   0
   0   1  -1   71.06    2.62   0
   0  -1  -1   56.60    2.04   0
   1   1   1    1.98    1.08   0
  -1  -1  -1    1.99    1.05   0
  -1   1  -1    1.55    0.74   0
   1  -1   1    2.19    0.99   0
   2  -1   1   27.01    1.16   0
  -2   1  -1   27.41    1.18   0
  -2  -1  -1   28.92    1.48   0
   2   1   1   26.55    1.33   0
  -3  -1  -1    2.08    0.83   0
  -3   1  -1    2.27    0.87   0
  -3  -1  -1    2.28    0.98   0
   3  -1   1    2.07    0.85   0
  -4  -1  -1   99.12    1.61   0
  -4   1  -1   98.67    1.59   0
   4  -1   1   99.54    1.53   0
  -5   1  -1    0.43    0.75   0
   5  -1   1    0.23    0.71   0
  -5  -1  -1    0.72    0.70   0
  -6  -1  -1    5.36    0.75   0
   6  -1   1    5.34    0.74   0
  -6   1  -1    5.37    0.75   0
  -7  -1  -1    1.01    0.73   0
   7  -1   1    1.61    0.70   0
  -7   1  -1    1.28    0.76   0
  -8   1  -1   40.97    1.05   0
   8  -1   1   46.10    1.03   0
  -8  -1  -1   40.54    1.09   0
   9  -1   1    0.67    0.85   0
  -9  -1  -1    1.08    0.68   0
  -9   1  -1    1.00    0.70   0
 -10   1  -1   -0.32    0.75   0
 -10  -1  -1    0.27    0.83   0
  10  -1   1    0.21    0.70   0
 -11  -1  -1    1.13    0.75   0
 -11   1  -1    0.96    0.77   0
  11  -1   1    1.41    0.73   0
 -12  -1  -1    3.98    0.80   0
 -12   1  -1    3.76    0.95   0
 -12  -1  -1    2.91    0.86   0
  12  -1   1    5.18    0.76   0
 -13  -1  -1    1.58    0.98   0
 -13   1  -1    0.05    0.80   0
  13  -1   1   -0.02    0.76   0
 -13  -1  -1    0.17    0.78   0
 -14  -1  -1    0.90    0.90   0
 -14   1  -1    0.26    0.85   0
 -14  -1  -1   -0.11    0.85   0
 -15  -1  -1   -0.08    0.86   0
 -15   1  -1   -0.01    0.91   0
 -15  -1  -1    0.24    0.88   0
 -16  -1  -1    0.26    0.95   0
 -16   1  -1    0.86    0.95   0
 -16   1  -1    0.58    0.97   0
 -16  -1  -1    0.38    0.93   0
 -17  -1  -1   -0.39    0.99   0
 -17   1  -1    0.70    0.98   0
 -17   1  -1    0.40    0.95   0
 -17  -1  -1   -0.92    0.98   0
 -18  -1  -1    0.57    1.08   0
 -18   1  -1    0.47    1.10   0
 -18   1  -1    0.83    1.10   0
 -18  -1  -1    1.41    1.33   0
 -18  -2   1   -0.07    1.02   0
  18  -2  -1    1.04    1.02   0
 -18  -2   1   -0.24    1.02   0
 -18   2   1    0.69    1.01   0
  17  -2  -1    0.05    0.93   0
 -17   2   1    0.21    0.92   0
 -17  -2   1    0.51    1.16   0
 -17  -2   1    0.38    0.96   0
 -16  -2   1    0.05    1.08   0
 -16  -2   1   -0.47    0.91   0
 -16   2   1   -0.70    0.98   0
  16  -2  -1    0.61    0.94   0
 -15   2   1   -0.75    0.84   0
  15  -2  -1   -0.63    0.80   0
 -15  -2   1    0.36    0.82   0
 -15  -2   1    0.53    0.83   0
 -14  -2   1   -1.14    0.96   0
 -14  -2   1    0.48    0.80   0
 -14   2   1    0.25    0.79   0
  14  -2  -1    1.46    0.79   0
 -13   2   1   -0.11    0.77   0
 -13  -2   1   -0.30    1.00   0
  13  -2  -1   -0.04    0.74   0
 -12   2   1    0.50    0.77   0
  12  -2  -1    0.15    0.71   0
 -12  -2   1    0.73    0.74   0
 -11  -2   1    3.78    0.76   0
  11   2  -1    4.24    0.74   0
 -11   2   1    3.54    0.80   0
  11  -2  -1    4.13    0.93   0
  10  -2  -1    2.84    0.75   0
 -10  -2   1    3.69    0.87   0
  10   2  -1    3.40    0.71   0
 -10   2   1    2.62    0.77   0
   9  -2  -1    0.79    0.70   0
   9   2  -1    1.47    0.67   0
  -9   2   1    0.94    0.74   0
  -9  -2   1    1.01    0.70   0
   8   2  -1    0.04    0.63   0
  -8  -2   1    0.42    0.67   0
  -8   2   1    0.33    0.77   0
   8  -2  -1   -0.19    0.70   0
  -7  -2   1   29.73    1.15   0
   7  -2  -1   32.54    0.95   0
  -7   2   1   31.69    0.98   0
   7   2  -1   31.50    1.01   0
  -6   2   1   33.17    1.01   0
  -6  -2   1   32.63    1.19   0
   6  -2  -1   33.68    0.99   0
   6   2  -1   35.34    1.15   0
   5   2  -1   15.55    1.02   0
  -5   2   1   14.58    0.89   0
   5  -2  -1   14.16    0.90   0
  -5  -2   1   14.38    1.09   0
   4  -2  -1    2.27    0.91   0
  -4   2   1    2.48    0.90   0
  -4  -2   1    2.47    1.06   0
   4   2  -1    2.64    0.97   0
   3  -2  -1  174.73    2.09   0
  -3  -2   1  159.09    3.36   0
  -3  -2   1  173.99    3.66   0
  -3   2   1  170.57    2.09   0
  -2   2   1  241.43    2.60   0
   2  -2  -1  219.59    2.50   0
  -1   2   1  156.11    2.42   0
   1  -2  -1  144.06    2.33   0
  -1  -2   1  158.19    4.38   0
   1   2  -1  138.81    4.23   0
   0  -2  -1    0.27    0.97   0
   0   2   1    0.13    0.97   0
   0   2  -1    0.26    0.98   0
   0  -2   1    0.10    1.26   0
  -1   2  -1  172.45    2.52   0
  -1  -2  -1  161.67    2.76   0
   1   2   1  164.94    2.70   0
   1  -2   1  186.20    2.66   0
  -2  -2  -1  164.20    2.58   0
   2  -2   1  175.94    2.16   0
   2   2   1  172.63    2.55   0
  -2   2  -1  184.32    2.23   0
   3  -2   1   97.01    1.59   0
   3   2   1   94.66    1.75   0
  -3  -2  -1   99.55    1.95   0
  -3   2  -1  102.57    1.62   0
  -4  -2  -1    3.17    0.92   0
   4  -2   1    2.16    0.79   0
  -4   2  -1    2.67    0.82   0
  -4  -2  -1    3.18    0.92   0
   5  -2   1   40.98    1.05   0
  -5  -2  -1   38.23    1.21   0
  -5  -2  -1   36.31    1.12   0
  -5   2  -1   39.62    1.08   0
   6  -2   1   28.85    0.91   0
  -6  -2  -1   25.00    0.96   0
  -6   2  -1   30.09    0.95   0
  -6  -2  -1   26.46    1.00   0
   7  -2   1   16.82    0.83   0
  -7   2  -1   15.83    0.84   0
  -7  -2  -1   14.45    0.87   0
  -7  -2  -1   15.16    0.85   0
   8  -2   1    2.24    0.70   0
  -8  -2  -1    1.38    0.85   0
  -8   2  -1    1.97    0.73   0
  -8  -2  -1    2.09    0.88   0
  -9   2  -1    3.34    0.74   0
  -9  -2  -1    2.91    0.88   0
   9  -2   1    4.05    0.73   0
  -9  -2  -1    1.99    0.89   0
 -10   2  -1    1.70    0.77   0
 -10  -2  -1    0.96    0.72   0
  10  -2   1    1.82    0.73   0
 -10  -2  -1    1.59    0.70   0
  11  -2   1    1.18    0.72   0
 -11  -2  -1    0.43    0.90   0
 -11   2  -1    1.21    0.76   0
 -11  -2  -1    1.30    0.72   0
 -12  -2  -1    0.45    0.80   0
 -12   2  -1   -0.30    0.75   0
 -12  -2  -1   -0.36    0.79   0
  12  -2   1    0.21    0.74   0
  13  -2   1   -0.34    0.79   0
 -13  -2  -1    0.89    0.77   0
 -13  -2  -1    0.53    0.97   0
 -13   2  -1    0.35    0.81   0
  14  -2   1    0.53    0.76   0
 -14  -2  -1    0.41    0.78   0
 -14   2  -1    0.52    0.81   0
 -14  -2  -1   -0.23    0.79   0
  15  -2   1    0.46    0.84   0
 -15   2  -1   -0.34    0.88   0
 -15  -2  -1    0.57    0.88   0
 -15  -2  -1    0.69    0.87   0
 -16  -2  -1    0.45    1.00   0
 -16  -2  -1    1.23    1.18   0
 -16   2  -1    0.86    0.89   0
 -17  -2  -1   -0.33    1.00   0
 -17  -2  -1    0.29    0.94   0
 -17   2  -1   -0.56    0.98   0
 -18   2  -1   -0.20    1.08   0
 -18  -2  -1    0.98    1.08   0
 -18  -2  -1    0.75    1.34   0
 -18   2  -1    0.44    1.07   0
 -18   3   1    0.67    0.98   0
 -18  -3   1   -0.24    1.23   0
 -18  -3   1    0.06    1.01   0
  18  -3  -1   -0.07    0.98   0
 -17   3   1    0.70    0.94   0
 -17  -3   1    0.19    0.96   0
  17  -3  -1   -0.29    0.94   0
 -17  -3   1    0.76    0.94   0
 -16  -3   1   -0.23    0.88   0
  16  -3  -1    0.03    0.86   0
 -16  -3   1    0.54    1.09   0
 -16   3   1    0.29    0.88   0
 -15  -3   1    0.29    1.03   0
 -15  -3   1   -0.23    0.89   0
  15  -3  -1    0.75    0.86   0
 -15   3   1   -0.12    0.83   0
 -14  -3   1    0.10    0.86   0
 -14  -3   1    1.03    1.01   0
 -14   3   1    0.20    0.78   0
  14  -3  -1    0.85    0.82   0
 -13   3   1    1.30    0.96   0
 -13  -3   1    1.14    0.94   0
 -13  -3   1    0.41    0.93   0
  13  -3  -1    0.91    0.76   0
 -12   3   1    1.87    0.76   0
  12  -3  -1    0.12    0.72   0
 -12  -3   1    0.39    0.91   0
 -12  -3   1    0.60    0.89   0
 -11  -3   1    0.30    0.73   0
 -11   3   1    0.35    0.78   0
  11  -3  -1    1.03    0.73   0
 -11  -3   1    0.45    0.91   0
  10  -3  -1    0.61    0.72   0
 -10  -3   1   -0.23    0.90   0
 -10   3   1    0.70    0.78   0
 -10  -3   1   -0.00    0.72   0
  -9   3   1    8.41    0.80   0
   9  -3  -1    7.31    0.76   0
  -9  -3   1    6.84    0.93   0
  -9  -3   1    7.32    0.94   0
   8  -3  -1    0.01    0.73   0
  -8   3   1   -0.03    0.76   0
  -8  -3   1    0.44    0.67   0
  -8  -3   1    0.98    0.84   0
  -7  -3   1   28.94    1.19   0
  -7   3   1   31.66    0.96   0
   7  -3  -1   30.83    0.92   0
  -7  -3   1   28.01    1.14   0
  -6   3   1    0.20    0.73   0
  -6  -3   1    0.14    0.78   0
   6  -3  -1    0.29    0.73   0
  -6  -3   1    0.18    0.76   0
   5  -3  -1   32.62    1.02   0
  -5  -3   1   28.55    1.26   0
  -5  -3   1   28.55    1.31   0
  -5   3   1   29.76    1.03   0
  -4  -3   1    5.11    1.05   0
  -4  -3   1    4.80    1.14   0
  -4   3   1    5.44    0.91   0
   4  -3  -1    4.40    0.87   0
  -3  -3   1  388.66    5.84   0
   3  -3  -1  375.60    2.70   0
  -3   3   1  379.79    2.75   0
   2  -3  -1   10.11    1.01   0
   2   3  -1    8.72    1.56   0
  -2   3   1    9.57    0.99   0
  -2  -3   1    9.27    1.71   0
  -1  -3   1    2.94    1.43   0
  -1   3   1    2.83    0.91   0
   1   3  -1    2.76    1.39   0
   1  -3  -1    3.04    0.92   0
   0  -3   1   29.55    1.39   0
   0   3  -1   27.91    1.40   0
   0   3   1   27.83    1.24   0
   0  -3  -1   28.08    1.39   0
  -1   3  -1  496.89    3.66   0
   1   3   1  472.03    3.94   0
   1  -3   1  505.11    3.61   0
  -1  -3  -1  474.39    4.12   0
  -2  -3  -1   18.14    1.28   0
   2   3   1   18.40    1.11   0
  -2   3  -1   19.91    1.06   0
   2  -3   1   19.96    1.03   0
   3   3   1   19.45    1.14   0
  -3   3  -1   18.77    0.98   0
   3  -3   1   19.98    0.95   0
  -3  -3  -1   17.97    1.02   0
  -4   3  -1    9.55    0.87   0
  -4  -3  -1    9.11    0.83   0
   4   3   1    9.18    0.80   0
   4  -3   1   10.11    0.81   0
   5  -3   1   41.93    0.88   0
  -5   3  -1   42.93    1.08   0
  -5  -3  -1   42.86    1.26   0
  -5  -3  -1   40.90    1.13   0
  -6  -3  -1    2.57    0.69   0
   6  -3   1    3.11    0.72   0
  -6  -3  -1    1.93    0.72   0
  -6   3  -1    2.92    0.76   0
  -7  -3  -1    2.79    0.69   0
   7  -3   1    4.00    0.67   0
  -7   3  -1    3.50    0.71   0
  -7  -3  -1    2.99    0.83   0
  -8  -3  -1    2.22    0.80   0
   8  -3   1    1.99    0.71   0
  -8   3  -1    2.04    0.72   0
  -8  -3  -1    1.67    0.68   0
  -9  -3  -1    1.04    0.73   0
  -9  -3  -1    1.51    0.70   0
  -9   3  -1    1.45    0.74   0
   9  -3   1    1.13    0.70   0
 -10  -3  -1    0.75    0.71   0
 -10   3  -1    0.27    0.75   0
  10  -3   1    1.11    0.71   0
 -10  -3  -1   -0.04    0.71   0
  11  -3   1    0.26    0.71   0
 -11  -3  -1   -0.23    0.74   0
 -11   3  -1    0.08    0.76   0
 -11  -3  -1    0.23    0.74   0
 -12  -3  -1   -0.14    0.95   0
 -12  -3  -1   -0.30    0.80   0
 -12   3  -1    0.45    0.76   0
  12  -3   1    0.38    0.74   0
 -13   3  -1   -0.11    0.81   0
 -13  -3  -1    0.10    0.81   0
 -13  -3  -1    0.32    0.82   0
  13  -3   1    0.77    0.77   0
 -14  -3  -1    0.86    1.01   0
  14  -3   1   -0.90    0.78   0
 -14   3  -1    1.08    0.82   0
 -14  -3  -1   -0.09    0.79   0
 -15  -3  -1    0.37    0.83   0
  15  -3   1   -0.95    0.83   0
 -15   3  -1    0.03    0.84   0
 -15  -3  -1   -0.22    0.91   0
 -16  -3  -1    0.21    0.91   0
 -16   3  -1    0.60    0.96   0
  16  -3   1   -0.26    0.93   0
 -16  -3  -1    0.23    0.91   0
 -17   3  -1   -0.08    0.97   0
 -17  -3  -1    0.04    1.23   0
 -17  -3  -1    0.79    1.19   0
 -18   4   1    0.99    1.06   0
 -18  -4   1    0.56    1.28   0
 -18  -4   1   -0.30    1.04   0
  18  -4  -1   -0.05    1.04   0
  17  -4  -1    0.88    1.13   0
 -17  -4   1    0.35    0.98   0
 -17   4   1    0.16    0.97   0
 -17  -4   1   -0.50    1.20   0
  16  -4  -1    0.03    0.86   0
 -16  -4   1   -0.14    0.93   0
 -16  -4   1    0.34    0.92   0
 -16   4   1    0.09    0.90   0
 -15  -4   1    0.32    0.89   0
 -15  -4   1   -0.11    0.89   0
  15  -4  -1   -0.01    0.84   0
 -15   4   1    0.75    0.85   0
 -14   4   1    0.95    0.80   0
  14  -4  -1    0.96    0.75   0
 -14  -4   1    0.30    0.81   0
 -14  -4   1    0.94    0.81   0
  13  -4  -1    0.89    0.76   0
 -13  -4   1    0.24    0.80   0
 -13   4   1    0.78    0.82   0
 -13  -4   1    1.46    0.95   0
 -12  -4   1    0.02    0.89   0
 -12   4   1   -0.14    0.77   0
 -12  -4   1    0.36    0.90   0
  12  -4  -1    0.14    0.76   0
 -11  -4   1    0.51    0.89   0
 -11  -4   1    0.70    0.92   0
  11  -4  -1    1.59    0.70   0
 -11   4   1    1.56    0.76   0
 -10  -4   1   -0.07    0.90   0
  10  -4  -1   -0.59    0.72   0
 -10  -4   1    0.25    0.76   0
 -10   4   1    1.07    0.75   0
  -9  -4   1    9.12    0.98   0
  -9  -4   1    5.68    0.80   0
  -9   4   1    8.17    0.80   0
   9  -4  -1    8.36    0.78   0
  -8  -4   1   -0.14    0.84   0
  -8  -4   1    0.70    0.82   0
   8  -4  -1    1.38    0.71   0
  -8   4   1    0.50    0.74   0
  -7  -4   1   27.10    1.21   0
  -7  -4   1   26.06    1.37   0
   7  -4  -1   30.43    0.89   0
  -7   4   1   30.38    0.91   0
  -6  -4   1    1.27    0.82   0
  -6  -4   1    1.12    0.80   0
  -6   4   1    2.13    0.77   0
   6  -4  -1    1.15    0.74   0
  -5  -4   1   57.55    1.80   0
   5  -4  -1   61.06    1.16   0
  -5  -4   1   60.48    1.73   0
  -5   4   1   57.05    1.18   0
  -4  -4   1    0.27    0.95   0
  -4   4   1   -0.44    0.81   0
  -4  -4   1    0.30    0.92   0
   4  -4  -1   -0.13    0.80   0
   3  -4  -1  151.19    1.69   0
  -3   4   1  145.34    1.70   0
   3   4  -1  146.11    3.43   0
  -3  -4   1  144.73    3.24   0
  -2  -4   1    0.41    1.21   0
   2  -4  -1    0.17    0.79   0
  -2   4   1    0.66    0.81   0
   2   4  -1    0.38    1.10   0
  -1   4   1  123.83    1.76   0
  -1  -4   1  130.05    2.44   0
   1   4  -1  130.90    2.51   0
   1  -4  -1  127.45    1.76   0
   0   4  -1    0.63    1.08   0
   0   4   1    0.89    0.76   0
   0  -4   1    0.95    1.05   0
   0  -4  -1    0.94    0.82   0
  -1   4  -1   64.99    1.43   0
   1   4   1   66.35    1.59   0
   1  -4   1   67.03    1.54   0
  -1  -4  -1   60.24    1.61   0
   2  -4   1   14.04    0.89   0
  -2   4  -1   12.97    0.89   0
  -2  -4  -1   13.00    1.10   0
   2   4   1   14.03    1.04   0
  -3  -4  -1    9.59    0.97   0
   3   4   1   11.04    0.98   0
  -3   4  -1   10.02    0.84   0
   3  -4   1   10.69    0.82   0
  -4   4  -1    1.16    0.72   0
   4  -4   1   -0.02    0.72   0
  -4  -4  -1    0.23    0.78   0
   4   4   1    0.08    0.62   0
   5  -4   1    1.52    0.71   0
  -5   4  -1    1.26    0.75   0
  -5  -4  -1    1.35    0.65   0
   6  -4   1    7.45    0.72   0
  -6  -4  -1    6.15    0.86   0
  -6  -4  -1    6.17    0.70   0
  -6   4  -1    5.96    0.57   0
   7  -4   1    0.66    0.65   0
  -7  -4  -1    0.00    0.63   0
  -7   4  -1   -0.00    0.69   0
  -7  -4  -1    0.07    0.65   0
  -8  -4  -1    0.36    0.83   0
  -8   4  -1    0.66    0.72   0
   8  -4   1    0.21    0.69   0
  -8  -4  -1    0.30    0.70   0
   9  -4   1   -0.36    0.68   0
  -9   4  -1    0.15    0.73   0
  -9  -4  -1    0.47    0.85   0
  -9  -4  -1   -0.18    0.85   0
  10  -4   1    0.34    0.67   0
 -10  -4  -1    0.84    0.72   0
 -10  -4  -1    0.74    0.75   0
 -10   4  -1    0.03    0.73   0
 -11   4  -1    0.26    0.74   0
 -11  -4  -1   -0.00    0.73   0
  11  -4   1    0.78    0.73   0
 -11  -4  -1   -0.31    0.89   0
 -12  -4  -1    0.54    0.72   0
 -12   4  -1    0.14    0.80   0
  12  -4   1    0.61    0.75   0
 -12  -4  -1    0.49    0.73   0
 -13  -4  -1    0.85    0.87   0
 -13   4  -1    0.69    0.82   0
  13  -4   1    1.27    0.78   0
 -13  -4  -1    0.40    0.81   0
 -14  -4  -1    1.00    1.06   0
  14  -4   1    1.09    0.80   0
 -14   4  -1   -0.29    0.86   0
 -14  -4  -1    0.68    1.07   0
 -15  -4  -1   -0.19    0.89   0
 -15  -4  -1   -0.18    1.09   0
 -15   4  -1    0.97    0.89   0
  15  -4   1   -0.37    0.87   0
 -16  -4  -1    0.28    1.18   0
  16  -4   1    0.17    0.90   0
 -16  -4  -1    0.04    1.17   0
 -16   4  -1   -0.17    0.91   0
 -17  -4  -1   -0.86    1.25   0
 -17  -4  -1   -0.36    0.99   0
  17  -4   1    0.35    0.99   0
 -17   4  -1    0.40    1.00   0
  18  -5  -1    0.06    1.02   0
 -18  -5   1    0.14    1.35   0
 -18  -5   1    0.93    1.31   0
 -18   5   1   -0.43    1.09   0
  17  -5  -1   -0.49    0.93   0
 -17  -5   1    0.99    1.24   0
 -17   5   1    1.32    1.00   0
 -17  -5   1    0.25    1.23   0
 -16   5   1   -0.67    0.92   0
  16  -5  -1    0.48    0.90   0
 -16  -5   1    0.14    1.14   0
 -16  -5   1   -0.32    0.94   0
 -15  -5   1   -0.14    1.11   0
 -15   5   1   -0.27    0.89   0
 -15  -5   1    1.68    1.16   0
  15  -5  -1    0.26    0.86   0
 -14  -5   1    0.01    0.99   0
 -14  -5   1    0.21    1.04   0
  14  -5  -1    0.44    0.80   0
 -14   5   1   -0.02    0.83   0
 -13   5   1    0.35    0.82   0
 -13  -5   1    0.28    1.01   0
 -13  -5   1    0.96    1.04   0
  13  -5  -1    1.39    0.80   0
  12  -5  -1    0.41    0.96   0
 -12  -5   1    0.87    0.99   0
 -12   5   1    1.39    0.79   0
 -12  -5   1    0.66    1.04   0
 -11   5   1    0.61    0.74   0
 -11  -5   1    1.59    0.98   0
 -11  -5   1    1.03    0.92   0
  11  -5  -1    1.65    0.73   0
  10  -5  -1    1.18    0.71   0
 -10  -5   1    1.43    0.88   0
 -10   5   1    2.31    0.74   0
 -10  -5   1    1.70    0.90   0
  -9  -5   1    4.47    0.91   0
  -9  -5   1    5.54    0.91   0
   9  -5  -1    5.57    0.76   0
  -9   5   1    6.94    0.81   0
  -8   5   1    5.07    0.80   0
  -8  -5   1    4.96    0.93   0
   8  -5  -1    5.38    0.74   0
  -8  -5   1    4.66    0.90   0
  -7  -5   1    2.60    1.05   0
  -7   5   1    2.77    0.72   0
   7  -5  -1    2.67    0.71   0
  -7  -5   1    1.99    0.99   0
   6  -5  -1    3.84    0.72   0
  -6  -5   1    2.52    0.89   0
  -6   5   1    3.20    0.73   0
  -6  -5   1    2.89    1.02   0
  -5  -5   1    8.30    1.10   0
  -5   5   1   10.13    0.83   0
  -5  -5   1    8.94    1.15   0
   5  -5  -1    8.73    0.79   0
   4  -5  -1   18.29    0.87   0
  -4   5   1   18.07    0.90   0
  -4  -5   1   18.61    1.41   0
   4   5  -1   17.86    1.29   0
  -3   5   1   11.40    0.85   0
   3   5  -1    9.48    1.15   0
  -3  -5   1   10.37    1.22   0
   3  -5  -1   11.43    0.84   0
  -2   5   1    4.04    0.78   0
  -2  -5   1    3.93    1.13   0
   2   5  -1    4.36    1.07   0
   2  -5  -1    3.59    0.77   0
   1   5  -1    1.11    0.73   0
  -1  -5   1    1.32    0.94   0
  -1   5   1    1.38    0.74   0
   1  -5  -1    1.05    0.74   0
   0  -5   1   24.56    1.03   0
   0  -5  -1   23.82    1.13   0
   0   5   1   21.89    1.11   0
   0   5  -1   23.03    1.16   0
  -1  -5  -1  134.65    1.99   0
   1  -5   1  147.12    1.87   0
  -1   5  -1  140.49    1.88   0
   1   5   1  140.34    1.95   0
  -2  -5  -1   15.18    1.05   0
   2   5   1   17.35    1.01   0
   2  -5   1   18.17    0.92   0
  -2   5  -1   17.00    0.90   0
   3  -5   1    1.76    0.71   0
   3   5   1    1.38    0.79   0
  -3   5  -1    0.30    0.74   0
  -3  -5  -1    1.37    0.81   0
  -4   5  -1    4.12    0.75   0
  -4  -5  -1    4.36    0.71   0
   4  -5   1    5.26    0.73   0
   4   5   1    5.18    0.84   0
   5   5   1   44.76    1.15   0
   5  -5   1   51.61    1.05   0
  -5   5  -1   43.11    1.03   0
  -5  -5  -1   38.21    1.17   0
  -6  -5  -1    0.38    0.79   0
  -6  -5  -1    0.45    0.63   0
  -6   5  -1    0.30    0.73   0
   6  -5   1    1.28    0.64   0
   7  -5   1    2.11    0.70   0
  -7  -5  -1    0.72    0.82   0
  -7  -5  -1    1.15    0.84   0
  -7   5  -1    1.62    0.73   0
  -8   5  -1    0.87    0.72   0
   8  -5   1    0.73    0.69   0
  -8  -5  -1    0.36    0.86   0
  -8  -5  -1    0.27    0.85   0
   9  -5   1    1.65    0.73   0
  -9  -5  -1    0.74    0.90   0
  -9   5  -1    2.21    0.78   0
  -9  -5  -1    1.58    0.73   0
 -10  -5  -1    0.32    0.87   0
 -10  -5  -1    0.68    0.71   0
 -10   5  -1    0.78    0.75   0
  10  -5   1    0.58    0.69   0
  11  -5   1   -0.29    0.74   0
 -11  -5  -1    0.06    0.87   0
 -11   5  -1   -0.10    0.77   0
 -11  -5  -1    0.38    0.91   0
 -12  -5  -1   -0.01    0.93   0
  12  -5   1    0.93    0.77   0
 -12   5  -1    0.17    0.58   0
 -12  -5  -1    0.01    0.78   0
 -13  -5  -1    0.37    0.84   0
  13  -5   1    0.44    0.58   0
 -13   5  -1    1.03    0.83   0
 -13  -5  -1    0.99    0.98   0
 -14  -5  -1    0.09    1.04   0
  14  -5   1    0.66    0.86   0
 -14   5  -1    0.08    0.86   0
 -14  -5  -1    0.13    0.86   0
  15  -5   1    0.59    0.87   0
 -15  -5  -1    0.34    0.93   0
 -15   5  -1    0.84    0.90   0
 -15  -5  -1    0.55    1.12   0
  16  -5   1   -0.51    0.95   0
 -16  -5  -1    0.04    0.98   0
 -16  -5  -1   -0.15    0.99   0
 -16   5  -1   -0.65    0.94   0
 -17  -5  -1   -0.04    1.28   0
 -17  -5  -1    0.47    1.04   0
  17  -5   1   -0.12    1.00   0
 -17   5  -1    1.21    0.97   0
 -17  -6   1    0.37    1.32   0
 -17   6   1    1.55    1.02   0
 -17  -6   1    0.50    1.30   0
  17  -6  -1    0.33    1.02   0
 -16   6   1   -0.20    0.96   0
 -16  -6   1    0.41    1.17   0
 -16  -6   1   -0.46    1.27   0
  16  -6  -1    0.38    0.90   0
 -15  -6   1    0.23    1.13   0
  15  -6  -1    0.04    0.87   0
 -15   6   1    1.51    0.91   0
 -15  -6   1    0.39    0.92   0
 -14  -6   1    0.94    1.07   0
  14  -6  -1    1.65    0.88   0
 -14  -6   1    1.64    1.09   0
 -14   6   1    1.70    0.90   0
  13  -6  -1    1.08    0.79   0
 -13  -6   1    0.03    0.88   0
 -13  -6   1    0.57    1.01   0
 -13   6   1    0.87    0.79   0
 -12  -6   1    0.86    1.03   0
 -12   6   1    0.91    0.79   0
 -12  -6   1    0.80    1.01   0
  12  -6  -1    0.90    0.77   0
 -11  -6   1    0.39    0.99   0
 -11   6   1    0.75    0.76   0
  11  -6  -1    0.07    0.76   0
 -11  -6   1   -0.09    0.97   0
 -10  -6   1    3.98    1.00   0
 -10   6   1    6.40    0.80   0
  10  -6  -1    6.66    0.78   0
 -10  -6   1    5.41    1.02   0
   9  -6  -1    0.99    0.76   0
  -9  -6   1    0.25    0.97   0
  -9  -6   1    0.47    0.85   0
  -9   6   1    0.27    0.79   0
  -8  -6   1   -0.12    0.83   0
  -8   6   1   -0.39    0.75   0
  -8  -6   1    0.42    0.96   0
   8  -6  -1    0.78    0.72   0
   7  -6  -1    1.73    0.74   0
  -7  -6   1    1.89    1.03   0
  -7  -6   1    1.87    1.02   0
  -7   6   1    2.64    0.74   0
  -6  -6   1   14.04    1.24   0
   6  -6  -1   15.61    0.80   0
  -6   6   1   15.00    0.82   0
  -6  -6   1   15.04    1.28   0
  -5   6   1    1.10    0.72   0
   5  -6  -1    0.98    0.73   0
  -5  -6   1    0.88    1.05   0
  -4   6   1   35.13    0.98   0
  -4  -6   1   34.83    1.58   0
   4   6  -1   34.64    1.60   0
   4  -6  -1   36.85    0.98   0
   3  -6  -1   28.63    0.96   0
  -3  -6   1   27.60    1.33   0
  -3   6   1   28.44    0.93   0
   3   6  -1   27.66    1.38   0
   2  -6  -1   51.76    1.12   0
  -2   6   1   50.53    1.12   0
  -2  -6   1   50.11    1.47   0
   2   6  -1   52.92    1.54   0
   1  -6  -1    4.54    0.78   0
  -1  -6   1    4.25    0.75   0
  -1   6   1    3.75    0.75   0
   1   6  -1    4.38    0.87   0
   0   6  -1  184.22    2.07   0
   0  -6   1  198.61    2.08   0
   0  -6  -1  187.98    1.96   0
   0   6   1  184.77    1.93   0
   1   6   1   85.78    1.48   0
  -1  -6  -1   84.20    1.49   0
  -1   6  -1   83.72    1.45   0
   1  -6   1   90.21    1.44   0
  -2  -6  -1   75.86    1.46   0
  -2   6  -1   78.38    1.35   0
   2   6   1   79.97    1.58   0
   2  -6   1   86.94    1.34   0
  -3  -6  -1    1.63    0.89   0
  -3   6  -1    1.96    0.92   0
   3  -6   1    1.46    0.75   0
   3   6   1    1.58    0.67   0
  -4   6  -1  122.01    1.47   0
   4   6   1  128.52    1.86   0
   4  -6   1  138.23    1.48   0
  -4  -6  -1  119.03    1.90   0
   5  -6   1   48.75    1.05   0
  -5   6  -1   48.59    1.09   0
  -5  -6  -1   43.01    1.36   0
   5   6   1   49.61    1.33   0
   6  -6   1   41.07    0.98   0
  -6   6  -1   38.65    0.99   0
  -6  -6  -1   30.04    1.17   0
  -7  -6  -1    0.27    0.86   0
   7  -6   1    0.23    0.72   0
  -7  -6  -1    0.13    0.66   0
  -7   6  -1    0.66    0.75   0
  -8   6  -1   25.98    0.96   0
  -8  -6  -1   20.75    1.15   0
   8  -6   1   30.03    0.92   0
  -8  -6  -1   22.23    1.00   0
   9  -6   1    9.31    0.78   0
  -9   6  -1    7.85    0.83   0
  -9  -6  -1    6.16    0.76   0
  -9  -6  -1    5.44    0.93   0
 -10  -6  -1    5.20    0.97   0
  10  -6   1    6.90    0.79   0
 -10   6  -1    5.12    0.82   0
 -10  -6  -1    3.86    1.02   0
 -11  -6  -1   -0.14    0.76   0
 -11  -6  -1    0.69    0.94   0
 -11   6  -1   -0.59    0.83   0
  11  -6   1   -0.13    0.77   0
 -12   6  -1    3.44    0.81   0
 -12  -6  -1    2.46    0.87   0
  12  -6   1    2.42    0.57   0
 -12  -6  -1    1.09    1.02   0
 -13  -6  -1    0.04    0.82   0
 -13   6  -1    0.99    0.86   0
 -13  -6  -1    0.42    0.82   0
  13  -6   1    0.28    0.85   0
 -14  -6  -1    0.23    1.08   0
 -14  -6  -1    0.20    0.87   0
  14  -6   1    1.03    0.86   0
 -14   6  -1    1.05    0.89   0
 -15   6  -1    0.59    0.90   0
 -15  -6  -1    0.27    0.97   0
  15  -6   1    0.22    0.91   0
 -15  -6  -1    0.90    1.20   0
 -16  -6  -1    0.11    1.04   0
 -16  -6  -1   -0.39    1.27   0
 -16   6  -1    0.35    0.99   0
  16  -6   1    0.66    0.98   0
 -17   6  -1   -1.07    1.02   0
 -17  -6  -1   -0.19    1.10   0
  17  -6   1    0.42    0.74   0
 -17  -6  -1    0.40    1.36   0
 -17  -7   1    0.23    1.33   0
 -17   7   1    1.12    1.03   0
 -17  -7   1   -0.07    1.33   0
  17  -7  -1   -0.33    1.00   0
  16  -7  -1    0.44    0.93   0
 -16  -7   1   -0.11    1.22   0
 -16  -7   1    0.37    1.23   0
 -16   7   1    0.07    0.97   0
 -15   7   1   -0.63    0.95   0
  15  -7  -1    1.05    0.93   0
 -15  -7   1    0.38    1.14   0
 -15  -7   1    0.54    1.18   0
  14  -7  -1    0.76    0.86   0
 -14  -7   1    0.56    1.29   0
 -14   7   1    0.47    0.87   0
 -14  -7   1    0.31    1.11   0
  13  -7  -1    0.21    0.83   0
 -13   7   1   -0.11    0.87   0
 -13  -7   1    0.34    1.08   0
 -13  -7   1    0.18    1.09   0
 -12   7   1    0.96    0.78   0
 -12  -7   1    0.05    0.99   0
 -12  -7   1    0.56    1.00   0
  12  -7  -1    0.65    0.78   0
 -11   7   1    0.96    0.79   0
  11  -7  -1    1.16    0.77   0
 -11  -7   1    0.21    1.19   0
 -11  -7   1    0.44    1.04   0
  10  -7  -1    0.71    0.77   0
 -10   7   1   -0.43    0.77   0
 -10  -7   1   -0.08    1.13   0
 -10  -7   1    0.42    0.91   0
  -9  -7   1    0.42    1.01   0
   9  -7  -1    0.08    0.72   0
  -9  -7   1    0.11    0.87   0
  -9   7   1    0.23    0.53   0
   8  -7  -1    6.58    0.78   0
  -8  -7   1    4.93    1.07   0
  -8  -7   1    4.63    1.04   0
  -8   7   1    5.54    0.81   0
   7  -7  -1    3.37    0.73   0
  -7   7   1    1.81    0.75   0
  -7  -7   1    2.36    1.01   0
  -7  -7   1    2.34    0.98   0
   6  -7  -1    1.38    0.72   0
  -6  -7   1    0.56    1.01   0
  -6  -7   1    0.48    1.07   0
  -6   7   1    0.35    0.74   0
  -5  -7   1    0.21    1.05   0
  -5   7   1   -0.17    0.71   0
   5  -7  -1    0.44    0.69   0
   5   7  -1    0.39    1.00   0
  -4  -7   1   37.13    1.57   0
   4   7  -1   34.20    1.56   0
   4  -7  -1   39.38    0.98   0
  -4   7   1   35.24    0.95   0
   3   7  -1    2.09    0.90   0
  -3  -7   1    2.45    1.08   0
   3  -7  -1    2.86    0.77   0
  -3   7   1    2.47    0.76   0
  -2  -7   1   26.44    1.19   0
  -2   7   1   24.75    0.92   0
   2  -7  -1   27.23    0.93   0
   2   7  -1   26.12    1.25   0
   1   7  -1    0.09    0.64   0
  -1   7   1    0.34    0.70   0
   1  -7  -1    0.42    0.89   0
  -1  -7   1    0.24    0.84   0
   0   7   1   42.73    1.19   0
   0  -7   1   42.71    1.14   0
   0  -7  -1   43.86    1.11   0
   0   7  -1   42.56    1.23   0
   1   7   1   -0.51    0.81   0
  -1  -7  -1   -0.15    0.87   0
  -1   7  -1    0.10    0.73   0
   1  -7   1    0.44    0.87   0
  -2   7  -1   28.63    1.09   0
  -2  -7  -1   28.26    0.99   0
   2  -7   1   31.33    1.11   0
   2   7   1   30.05    1.11   0
   3   7   1    0.17    0.62   0
  -3  -7  -1    0.06    0.67   0
   3  -7   1    0.24    0.69   0
  -3   7  -1    0.26    0.72   0
   4  -7   1    4.39    0.70   0
  -4   7  -1    4.20    0.71   0
  -4  -7  -1    4.09    0.89   0
   4   7   1    4.14    0.85   0
  -5  -7  -1    0.84    0.86   0
   5  -7   1    1.41    0.68   0
  -5   7  -1    0.55    0.71   0
   5   7   1    0.48    0.84   0
  -6  -7  -1    1.84    0.86   0
  -6   7  -1    1.09    0.75   0
   6  -7   1    1.67    0.73   0
   6   7   1    1.58    0.89   0
   7  -7   1   -0.07    0.71   0
  -7   7  -1   -0.09    0.74   0
  -7  -7  -1    0.29    0.83   0
  -7  -7  -1   -0.47    0.86   0
  -8  -7  -1   -0.39    0.84   0
   8  -7   1   -0.14    0.70   0
  -8  -7  -1    0.20    0.86   0
  -8   7  -1    0.73    0.74   0
  -9  -7  -1    0.03    0.86   0
   9  -7   1    0.97    0.72   0
  -9  -7  -1    0.07    0.71   0
  -9   7  -1    0.55    0.76   0
  10  -7   1    0.13    0.78   0
 -10   7  -1   -0.61    0.80   0
 -10  -7  -1   -0.15    0.95   0
 -10  -7  -1   -0.01    0.81   0
  11  -7   1   -0.15    0.78   0
 -11   7  -1   -0.12    0.79   0
 -11  -7  -1    0.57    0.78   0
 -11  -7  -1    0.32    0.98   0
  12  -7   1    0.90    0.82   0
 -12   7  -1   -0.16    0.84   0
 -12  -7  -1   -0.22    0.79   0
 -12  -7  -1    0.27    1.00   0
 -13  -7  -1    0.74    1.07   0
  13  -7   1    0.27    0.83   0
 -13  -7  -1    0.20    0.89   0
 -13   7  -1    0.66    0.85   0
  14  -7   1   -0.16    0.88   0
 -14  -7  -1    0.23    0.90   0
 -14   7  -1    0.72    0.92   0
 -14  -7  -1    0.41    1.12   0
 -15  -7  -1    0.08    1.24   0
  15  -7   1    0.93    0.92   0
 -15   7  -1    0.55    0.93   0
 -15  -7  -1    0.38    1.20   0
  16  -7   1    0.19    1.02   0
 -16  -7  -1    0.19    1.29   0
 -16   7  -1    0.39    1.02   0
 -16  -7  -1   -0.14    1.04   0
 -17   8   1    0.85    1.12   0
 -16   8   1    0.70    1.02   0
 -16  -8   1   -0.04    1.24   0
 -16  -8   1    0.09    1.29   0
  16  -8  -1   -0.00    0.98   0
 -15  -8   1    0.25    1.40   0
  15  -8  -1   -0.55    0.93   0
 -15  -8   1    0.32    1.19   0
 -15   8   1    0.83    0.94   0
  14  -8  -1    0.36    0.90   0
 -14   8   1    0.12    0.62   0
 -14  -8   1    0.97    1.32   0
 -14  -8   1    0.23    1.27   0
  13  -8  -1    0.75    0.84   0
 -13   8   1   -0.30    0.87   0
 -13  -8   1    0.56    1.22   0
 -13  -8   1    0.67    1.06   0
  12  -8  -1    1.80    0.84   0
 -12  -8   1    0.52    1.20   0
 -12  -8   1    0.32    1.03   0
 -12   8   1    0.20    0.85   0
 -11  -8   1    0.17    1.09   0
 -11   8   1    0.70    0.79   0
 -11  -8   1    0.24    1.14   0
  11  -8  -1    0.94    0.78   0
 -10   8   1    0.59    0.81   0
  10  -8  -1   -0.31    0.77   0
 -10  -8   1    0.08    1.01   0
 -10  -8   1    0.09    1.07   0
  -9  -8   1    0.13    1.04   0
  -9   8   1    0.23    0.75   0
  -9  -8   1    0.34    1.19   0
   9  -8  -1    0.01    0.73   0
  -8  -8   1    2.67    1.10   0
   8  -8  -1    3.72    0.74   0
  -8  -8   1    2.38    1.08   0
  -8   8   1    2.53    0.73   0
  -7  -8   1    0.93    1.11   0
  -7   8   1    1.27    0.73   0
   7  -8  -1    1.03    0.74   0
  -7  -8   1    0.61    0.97   0
  -6  -8   1    0.09    1.11   0
  -6   8   1    0.07    0.72   0
   6  -8  -1    0.95    0.72   0
   5   8  -1    0.44    0.97   0
  -5  -8   1    0.43    1.04   0
   5  -8  -1    0.88    0.73   0
  -5   8   1    0.88    0.70   0
  -4  -8   1    1.58    1.08   0
  -4   8   1    1.95    0.69   0
   4  -8  -1    0.98    0.70   0
   4   8  -1    1.42    0.99   0
   3   8  -1    0.42    0.84   0
   3  -8  -1    0.74    0.70   0
  -3   8   1    0.32    0.69   0
  -3  -8   1    0.51    1.06   0
   2   8  -1    0.18    0.85   0
   2  -8  -1   -0.02    0.72   0
  -2   8   1    0.95    0.84   0
  -2  -8   1    0.11    0.86   0
   1   8  -1    0.81    0.82   0
  -1   8   1    1.02    0.67   0
   1  -8  -1    0.88    0.73   0
  -1  -8   1    0.78    0.87   0
   0  -8  -1   -0.05    0.69   0
   0  -8   1    0.51    0.70   0
   0   8  -1    0.36    0.81   0
   0   8   1    0.38    0.83   0
   1   8   1   -0.04    0.76   0
  -1   8  -1    0.68    0.83   0
   1  -8   1    0.44    0.69   0
  -1  -8  -1   -0.03    0.84   0
   2  -8   1    4.19    0.73   0
   2   8   1    3.75    0.84   0
  -2   8  -1    4.26    0.72   0
  -2  -8  -1    3.71    0.72   0
  -3   8  -1    0.27    0.71   0
   3   8   1    0.48    0.64   0
   3  -8   1    0.67    0.71   0
  -3  -8  -1    0.03    0.85   0
   4   8   1    0.30    0.67   0
  -4   8  -1    0.12    0.70   0
  -4  -8  -1    0.45    0.86   0
   4  -8   1    1.31    0.68   0
  -5   8  -1    0.27    0.75   0
   5  -8   1    0.47    0.87   0
   5   8   1    0.29    0.84   0
  -5  -8  -1    0.09    0.86   0
  -6  -8  -1    1.13    0.89   0
   6   8   1    1.35    0.87   0
  -6   8  -1    1.40    0.75   0
   6  -8   1    0.94    0.75   0
  -7  -8  -1    1.15    0.89   0
  -7   8  -1    1.94    0.77   0
   7  -8   1    1.59    0.76   0
   8  -8   1   -0.31    0.70   0
  -8  -8  -1   -0.03    0.95   0
  -8  -8  -1    0.19    0.90   0
  -8   8  -1    0.41    0.75   0
  -9  -8  -1   -0.12    1.14   0
   9  -8   1    0.66    0.76   0
  -9   8  -1    0.42    0.78   0
  -9  -8  -1    0.00    0.96   0
 -10   8  -1    0.23    0.79   0
 -10  -8  -1    0.35    0.98   0
  10  -8   1    0.30    0.77   0
 -10  -8  -1    0.22    1.03   0
 -11   8  -1    0.23    0.81   0
 -11  -8  -1    0.61    1.03   0
  11  -8   1    0.62    0.81   0
 -11  -8  -1    0.21    1.04   0
 -12  -8  -1    0.30    1.07   0
 -12   8  -1    0.01    0.86   0
  12  -8   1   -1.04    0.82   0
 -12  -8  -1    0.57    1.05   0
 -13   8  -1    0.15    0.87   0
 -13  -8  -1    0.01    1.10   0
 -13  -8  -1    0.29    1.10   0
  13  -8   1    0.89    0.85   0
 -14  -8  -1    0.60    1.14   0
 -14   8  -1    0.48    0.93   0
  14  -8   1    0.36    0.63   0
 -14  -8  -1   -0.14    1.20   0
  15  -8   1    0.00    1.00   0
 -15   8  -1   -0.01    1.03   0
 -15  -8  -1   -0.09    1.24   0
 -15  -8  -1   -0.58    1.26   0
 -16  -8  -1    0.75    1.32   0
 -16   8  -1    0.74    1.05   0
 -16  -8  -1    0.86    1.37   0
  16  -8   1    0.32    1.03   0
 -16  -9   1    0.06    1.55   0
 -16   9   1    0.27    1.05   0
 -16  -9   1   -0.30    1.55   0
  16  -9  -1    0.75    1.04   0
  15  -9  -1    0.26    0.97   0
 -15  -9   1    0.28    1.42   0
 -15  -9   1    0.33    1.43   0
 -15   9   1    0.42    1.00   0
  14  -9  -1   -0.73    0.90   0
 -14   9   1   -0.86    0.92   0
 -14  -9   1    0.31    1.33   0
 -14  -9   1    0.46    1.36   0
  13  -9  -1   -0.34    0.86   0
 -13  -9   1    0.39    1.41   0
 -13  -9   1    0.76    1.46   0
 -13   9   1    0.33    0.88   0
 -12  -9   1   -0.22    1.21   0
 -12   9   1    0.16    0.85   0
  12  -9  -1    0.23    0.85   0
 -12  -9   1    0.12    1.20   0
 -11  -9   1    0.40    1.16   0
 -11  -9   1    0.11    1.32   0
  11  -9  -1   -0.51    0.85   0
 -11   9   1    1.38    0.81   0
 -10   9   1    0.78    0.78   0
  10  -9  -1   -0.38    0.78   0
 -10  -9   1    0.42    1.26   0
 -10  -9   1    0.39    1.23   0
  -9   9   1    0.23    0.78   0
  -9  -9   1    0.29    1.18   0
   9  -9  -1    1.08    0.78   0
  -9  -9   1    0.53    1.20   0
  -8  -9   1    1.42    1.23   0
  -8  -9   1    0.80    1.21   0
  -8   9   1    0.64    0.76   0
   8  -9  -1    2.26    0.74   0
  -7  -9   1    1.13    1.19   0
   7  -9  -1    1.58    0.76   0
  -7  -9   1    0.82    1.14   0
  -7   9   1    0.62    0.74   0
   6  -9  -1    1.07    0.75   0
   6   9  -1    0.54    1.11   0
  -6   9   1    0.60    0.74   0
  -6  -9   1    0.47    1.18   0
  -5   9   1   -0.14    0.74   0
   5  -9  -1    0.59    0.74   0
  -5  -9   1   -0.20    1.12   0
   5   9  -1    0.07    1.04   0
  -4   9   1    2.46    0.73   0
  -4  -9   1    3.68    0.96   0
   4  -9  -1    4.63    0.89   0
   4   9  -1    2.28    0.86   0
  -3  -9   1    1.11    0.91   0
   3   9  -1    0.99    0.97   0
  -3   9   1    1.16    0.85   0
   3  -9  -1    1.73    0.85   0
   2   9  -1    0.26    0.85   0
  -2   9   1   -0.05    0.84   0
   2  -9  -1   -0.21    0.72   0
  -2  -9   1   -0.03    0.91   0
   1  -9  -1    0.31    0.71   0
  -1  -9   1    0.47    0.89   0
  -1   9   1    0.50    0.83   0
   1   9  -1    0.25    0.86   0
   0  -9   1    1.02    0.74   0
   0   9  -1    1.34    0.87   0
   0   9   1    1.70    0.69   0
   0  -9  -1    0.95    0.72   0
  -1   9  -1    0.51    0.69   0
   1  -9   1    0.29    0.71   0
   1   9   1   -0.06    0.70   0
  -1  -9  -1    0.65    0.75   0
   2   9   1    0.36    0.69   0
  -2  -9  -1    1.00    0.89   0
   2  -9   1    0.59    0.70   0
  -2   9  -1    1.12    0.87   0
  -3  -9  -1    0.40    0.92   0
   3   9   1    0.04    0.71   0
  -3   9  -1   -0.35    0.71   0
   3  -9   1    0.08    0.69   0
  -4  -9  -1    0.58    0.90   0
   4   9   1    0.14    0.86   0
  -4   9  -1   -0.39    0.72   0
   4  -9   1   -0.45    0.70   0
   5  -9   1    0.84    0.73   0
   5   9   1    0.29    0.87   0
  -5   9  -1    0.41    0.74   0
  -5  -9  -1    0.27    0.89   0
   6   9   1    1.17    0.87   0
  -6   9  -1    1.40    0.78   0
   6  -9   1    1.38    0.74   0
  -6  -9  -1    1.71    1.03   0
  -7  -9  -1    0.13    0.91   0
  -7   9  -1    0.36    0.76   0
   7  -9   1    0.07    0.72   0
  -8  -9  -1   -0.17    0.94   0
   8  -9   1   -0.30    0.76   0
  -8   9  -1    0.55    0.78   0
  -8  -9  -1    0.23    0.98   0
   9  -9   1    0.28    0.76   0
  -9  -9  -1    0.14    0.96   0
  -9  -9  -1   -0.09    0.95   0
  -9   9  -1   -0.64    0.80   0
 -10  -9  -1    1.10    1.02   0
 -10  -9  -1    0.77    1.01   0
  10  -9   1    1.09    0.81   0
 -10   9  -1    0.37    0.78   0
 -11  -9  -1    0.52    1.04   0
 -11   9  -1    0.64    0.85   0
  11  -9   1    0.11    0.82   0
 -11  -9  -1    0.03    1.31   0
 -12  -9  -1    0.11    1.14   0
 -12   9  -1    0.30    0.88   0
 -12  -9  -1   -0.02    1.11   0
  12  -9   1   -0.07    0.60   0
 -13  -9  -1   -0.11    1.15   0
 -13   9  -1    0.16    0.93   0
  13  -9   1    0.16    0.89   0
 -13  -9  -1    0.28    1.18   0
 -14   9  -1   -0.12    0.97   0
  14  -9   1   -0.53    0.98   0
 -14  -9  -1    0.32    1.21   0
 -14  -9  -1    0.17    1.43   0
  15  -9   1    0.25    1.03   0
 -15  -9  -1   -0.31    1.36   0
 -15   9  -1    0.71    1.05   0
 -15  -9  -1    0.28    1.28   0
 -15 -10   1    0.29    1.83   0
 -15  10   1   -0.79    1.02   0
  15 -10  -1   -0.50    0.99   0
 -15 -10   1    0.25    1.69   0
  14 -10  -1    1.28    0.96   0
 -14  10   1    0.49    0.98   0
 -14 -10   1    0.03    1.72   0
 -14 -10   1    0.35    1.59   0
  13 -10  -1   -0.64    0.91   0
 -13  10   1    1.06    0.93   0
 -13 -10   1    0.30    1.61   0
 -13 -10   1    0.41    1.51   0
  12 -10  -1    0.03    0.88   0
 -12 -10   1    0.21    1.56   0
 -12  10   1    0.29    0.89   0
 -12 -10   1    0.04    1.42   0
 -11 -10   1    0.38    1.47   0
 -11 -10   1    0.25    1.49   0
  11 -10  -1   -0.41    0.86   0
 -11  10   1    0.37    0.88   0
 -10 -10   1    0.22    1.46   0
 -10  10   1   -0.15    0.55   0
 -10 -10   1    0.06    1.48   0
  10 -10  -1    0.73    0.83   0
   9 -10  -1    0.22    0.80   0
  -9 -10   1    0.50    1.41   0
  -9 -10   1    0.23    1.43   0
  -9  10   1   -0.04    0.78   0
   8 -10  -1    0.25    0.78   0
  -8 -10   1   -0.21    1.19   0
  -8  10   1   -0.86    0.78   0
  -8 -10   1   -0.03    1.33   0
  -7 -10   1    0.50    1.16   0
  -7 -10   1    0.91    1.38   0
   7 -10  -1    0.76    0.75   0
  -7  10   1    1.45    0.73   0
  -6 -10   1    0.41    1.24   0
   6  10  -1    0.14    1.19   0
   6 -10  -1    0.35    0.74   0
  -6  10   1    0.21    0.76   0
   5  10  -1    0.43    1.01   0
  -5  10   1    0.25    0.76   0
   5 -10  -1    0.90    0.75   0
  -5 -10   1    0.43    1.07   0
   4 -10  -1    0.27    0.76   0
   4  10  -1    0.30    0.98   0
  -4 -10   1    0.50    1.05   0
  -4  10   1    0.57    0.70   0
  -3  10   1    2.34    0.72   0
  -3 -10   1    2.83    1.07   0
   3 -10  -1    1.71    0.73   0
   3  10  -1    2.57    0.85   0
  -2 -10   1    0.19    0.90   0
  -2  10   1    0.02    0.69   0
   2 -10  -1    0.25    0.71   0
   2  10  -1    0.17    0.84   0
   1  10  -1    0.95    0.74   0
   1 -10  -1    1.16    0.73   0
  -1 -10   1    0.99    0.92   0
  -1  10   1    1.19    0.85   0
   0  10   1    0.85    0.71   0
   0 -10   1    0.60    0.92   0
   0 -10  -1    1.62    0.91   0
   0  10  -1    1.44    0.75   0
  -1 -10  -1    3.28    0.78   0
   1 -10   1    4.23    0.90   0
  -1  10  -1    3.33    0.75   0
   1  10   1    3.43    0.91   0
   2  10   1    0.74    0.71   0
  -2  10  -1    0.70    0.71   0
   2 -10   1    0.32    0.73   0
  -2 -10  -1    0.22    0.94   0
   3  10   1    8.67    0.97   0
   3 -10   1   10.46    0.77   0
  -3  10  -1    8.79    0.94   0
  -3 -10  -1    8.56    1.00   0
   4 -10   1    2.55    0.75   0
  -4 -10  -1    2.52    0.96   0
   4  10   1    2.29    0.88   0
  -4  10  -1    1.99    0.76   0
  -5 -10  -1    2.40    0.97   0
  -5  10  -1    2.61    0.73   0
   5 -10   1    3.38    0.73   0
   5  10   1    2.92    0.90   0
   6 -10   1    1.98    0.90   0
   6  10   1    1.33    0.97   0
  -6  10  -1    0.89    0.76   0
  -6 -10  -1    0.90    0.99   0
  -7 -10  -1    8.73    1.02   0
  -7  10  -1    7.07    0.86   0
   7 -10   1   11.67    0.86   0
   7  10   1   10.20    1.16   0
  -8 -10  -1    2.21    1.04   0
  -8  10  -1    2.27    0.81   0
   8 -10   1    2.86    0.81   0
  -8 -10  -1    1.63    1.07   0
  -9  10  -1    0.73    0.82   0
   9 -10   1    1.15    0.83   0
  -9 -10  -1    0.74    0.97   0
  -9 -10  -1    0.94    1.17   0
 -10 -10  -1    0.39    1.09   0
  10 -10   1    1.18    0.85   0
 -10  10  -1    0.48    0.85   0
 -10 -10  -1    0.22    1.27   0
  11 -10   1    4.00    0.88   0
 -11 -10  -1    2.07    1.15   0
 -11 -10  -1    2.07    1.13   0
 -11  10  -1    2.81    0.91   0
 -12  10  -1    0.36    0.91   0
  12 -10   1    0.95    0.91   0
 -12 -10  -1    0.89    1.11   0
 -12 -10  -1   -0.48    1.36   0
 -13  10  -1    0.15    0.97   0
  13 -10   1    0.32    0.95   0
 -13 -10  -1    0.21    1.20   0
 -13 -10  -1   -0.08    1.40   0
 -14 -10  -1    0.37    1.27   0
 -14  10  -1    1.08    1.00   0
 -14 -10  -1    0.39    1.29   0
  14 -10   1    0.67    0.99   0
 -15 -10  -1    0.24    1.40   0
  15 -10   1    1.61    1.08   0
 -15 -10  -1    0.84    1.59   0
 -15  10  -1    0.40    1.07   0
 -15  11   1    0.47    1.06   0
 -14  11   1    0.63    1.00   0
  14 -11  -1    0.94    0.99   0
  13 -11  -1    1.77    0.97   0
 -13  11   1    0.70    0.98   0
  12 -11  -1    1.32    0.91   0
 -12  11   1   -0.41    0.92   0
 -11 -11   1    0.16    2.18   0
  11 -11  -1   -0.08    0.87   0
 -11  11   1    0.97    0.89   0
 -11 -11   1    0.37    2.17   0
 -10 -11   1    0.71    1.93   0
 -10 -11   1    0.53    1.94   0
  10 -11  -1    0.44    0.83   0
 -10  11   1    0.75    0.89   0
  -9  11   1    2.88    0.83   0
  -9 -11   1    2.32    1.74   0
  -9 -11   1    2.07    1.65   0
   9 -11  -1    3.18    0.81   0
  -8  11   1   -0.33    0.81   0
  -8 -11   1    0.20    1.43   0
   8 -11  -1    0.67    0.79   0
  -8 -11   1    0.20    1.49   0
  -7 -11   1    0.27    1.23   0
   7 -11  -1    0.29    0.81   0
  -7  11   1    1.01    0.78   0
  -7 -11   1    0.16    1.29   0
  -6  11   1    0.63    0.73   0
   6 -11  -1    0.82    0.73   0
   6  11  -1    0.06    1.16   0
  -6 -11   1    0.61    1.22   0
  -5  11   1    1.43    0.76   0
   5  11  -1    2.28    1.09   0
  -5 -11   1    2.93    1.27   0
   5 -11  -1    2.90    0.80   0
   4 -11  -1    0.46    0.76   0
   4  11  -1    0.25    1.04   0
  -4  11   1   -0.13    0.69   0
  -4 -11   1    0.34    1.10   0
  -3 -11   1    0.12    1.10   0
   3  11  -1    0.38    0.88   0
  -3  11   1    0.31    0.72   0
   3 -11  -1    0.13    0.75   0
  -2  11   1   -0.04    0.71   0
  -2 -11   1    0.39    0.91   0
   2  11  -1   -0.13    0.86   0
   2 -11  -1   -0.07    0.74   0
  -1 -11   1    3.80    0.77   0
  -1  11   1    3.17    0.76   0
   1  11  -1    3.46    0.92   0
   1 -11  -1    4.14    0.77   0
   0 -11  -1    0.92    0.74   0
   0 -11   1    0.32    0.76   0
   0  11   1    0.29    0.88   0
   0  11  -1    0.26    0.72   0
  -1 -11  -1    4.15    0.93   0
   1 -11   1    3.65    0.77   0
  -1  11  -1    3.86    0.77   0
   1  11   1    4.26    0.75   0
   2 -11   1    0.40    0.77   0
  -2 -11  -1    0.54    0.75   0
   2  11   1    0.76    0.86   0
  -2  11  -1    0.66    0.73   0
  -3 -11  -1    9.77    0.93   0
  -3  11  -1    9.13    1.00   0
   3 -11   1   10.36    0.96   0
   3  11   1    9.88    1.00   0
   4  11   1    0.56    0.98   0
  -4  11  -1   -0.00    0.75   0
   4 -11   1    0.35    0.78   0
  -4 -11  -1   -0.03    1.01   0
  -5  11  -1    2.68    0.81   0
  -5 -11  -1    3.05    1.05   0
   5 -11   1    3.17    0.80   0
   5  11   1    2.44    1.02   0
   6 -11   1    1.00    0.78   0
  -6 -11  -1    0.39    1.03   0
   6  11   1    0.52    0.94   0
  -6  11  -1    0.52    0.77   0
   7  11   1    8.87    1.13   0
  -7  11  -1    7.29    0.88   0
   7 -11   1    8.86    0.86   0
  -7 -11  -1    8.07    1.15   0
  -8 -11  -1    0.07    1.00   0
   8 -11   1   -0.13    0.79   0
  -8  11  -1   -0.56    0.82   0
  -8 -11  -1    0.52    1.19   0
   9 -11   1    0.59    0.80   0
  -9 -11  -1    0.29    1.23   0
  -9  11  -1    0.16    0.86   0
  -9 -11  -1    0.33    1.21   0
 -10 -11  -1   -0.09    1.22   0
  10 -11   1    0.43    0.87   0
 -10  11  -1    0.08    0.87   0
 -10 -11  -1    0.03    1.05   0
  11 -11   1    0.58    0.91   0
 -11 -11  -1    1.03    1.34   0
 -11 -11  -1    0.93    1.35   0
 -11  11  -1    0.98    0.92   0
 -12  11  -1    0.30    0.95   0
 -12 -11  -1   -0.18    1.38   0
 -12 -11  -1    0.54    1.38   0
  12 -11   1    0.98    0.97   0
 -13 -11  -1    0.39    1.47   0
 -13 -11  -1   -0.27    1.46   0
 -13  11  -1    0.18    0.70   0
  13 -11   1    0.43    0.98   0
 -14 -11  -1    0.13    1.59   0
 -14 -11  -1   -0.04    1.56   0
 -14  11  -1   -1.12    1.05   0
  14 -11   1   -0.29    1.06   0
  14 -12  -1    0.87    1.07   0
 -14  12   1    0.68    1.08   0
 -13  12   1    0.73    1.03   0
  13 -12  -1   -0.44    1.00   0
  12 -12  -1    1.43    0.95   0
 -12  12   1    1.31    0.95   0
 -11  12   1    1.37    0.93   0
  11 -12  -1    1.18    0.93   0
 -10  12   1    0.38    0.88   0
  10 -12  -1    0.69    0.88   0
  -9  12   1    0.26    0.86   0
   9 -12  -1    0.75    0.88   0
  -8 -12   1    0.33    1.67   0
  -8 -12   1    0.33    1.84   0
  -8  12   1    0.36    0.82   0
   8 -12  -1    0.87    0.80   0
  -7  12   1    2.00    0.82   0
  -7 -12   1    1.42    1.55   0
   7 -12  -1    2.66    0.83   0
  -6 -12   1    0.71    1.16   0
  -6  12   1    0.14    0.77   0
   6 -12  -1    0.06    0.81   0
   6  12  -1    0.49    1.31   0
  -5 -12   1    1.58    1.15   0
  -5  12   1    2.12    0.77   0
   5  12  -1    1.40    1.07   0
   5 -12  -1    2.08    0.79   0
   4 -12  -1    0.45    0.72   0
  -4  12   1    0.16    0.75   0
   4  12  -1    0.38    1.06   0
  -4 -12   1    0.29    0.99   0
  -3 -12   1    0.43    1.18   0
   3  12  -1    0.18    0.95   0
   3 -12  -1   -0.07    0.79   0
  -3  12   1    0.55    0.78   0
   2  12  -1    0.62    1.01   0
   2 -12  -1    1.10    0.96   0
  -2 -12   1    0.73    1.01   0
  -2  12   1    1.35    0.79   0
   1 -12  -1    9.27    0.81   0
   1  12  -1    8.86    0.99   0
  -1 -12   1    8.50    0.92   0
  -1  12   1    9.19    0.81   0
   0 -12  -1    2.64    0.78   0
   0 -12   1    2.91    0.91   0
   0  12  -1    2.13    0.90   0
   0  12   1    2.81    0.93   0
   1  12   1    0.19    0.71   0
  -1 -12  -1    1.04    0.90   0
  -1  12  -1    0.47    0.87   0
   1 -12   1    0.35    0.77   0
  -2 -12  -1    1.13    0.99   0
   2  12   1    1.59    0.96   0
   2 -12   1    1.36    0.82   0
  -2  12  -1    0.45    0.93   0
  -3 -12  -1   10.81    0.99   0
   3  12   1   10.05    1.13   0
  -3  12  -1   10.41    1.03   0
   3 -12   1   13.11    1.01   0
  -4 -12  -1    1.55    1.08   0
  -4  12  -1    1.37    0.80   0
   4 -12   1    2.86    0.80   0
   4  12   1    1.40    1.07   0
  -5  12  -1    0.79    0.79   0
  -5 -12  -1    0.22    1.00   0
   5  12   1    0.05    0.99   0
   5 -12   1    0.74    0.78   0
  -6  12  -1    0.92    0.80   0
   6 -12   1    1.37    0.83   0
  -6 -12  -1    1.23    1.02   0
   6  12   1    1.03    1.16   0
  -7  12  -1    3.08    0.92   0
   7  12   1    3.11    1.11   0
  -7 -12  -1    2.97    1.29   0
   7 -12   1    4.10    0.87   0
  -8 -12  -1   -0.16    1.00   0
   8 -12   1    0.18    0.83   0
  -8 -12  -1    0.72    1.24   0
  -8  12  -1    0.92    0.86   0
  -9  12  -1   -0.04    0.89   0
  -9 -12  -1    0.31    1.26   0
  -9 -12  -1    0.25    1.23   0
   9 -12   1    0.91    0.87   0
  10 -12   1    0.02    0.89   0
 -10 -12  -1    0.42    1.28   0
 -10 -12  -1    0.23    1.35   0
 -10  12  -1   -0.38    0.93   0
 -11 -12  -1    0.27    1.39   0
 -11  12  -1    0.45    0.95   0
  11 -12   1    0.73    0.91   0
 -11 -12  -1   -0.07    1.36   0
 -12 -12  -1    0.31    1.47   0
 -12  12  -1   -0.12    0.71   0
  12 -12   1    1.23    0.99   0
 -12 -12  -1   -0.19    1.45   0
 -13 -12  -1    0.04    1.57   0
 -13 -12  -1    0.53    1.73   0
  13 -12   1    0.77    1.03   0
 -13  12  -1    0.19    1.02   0
  13 -13  -1    0.34    1.07   0
 -13  13   1    0.61    1.06   0
  12 -13  -1    0.56    0.98   0
 -12  13   1    0.84    1.04   0
 -11  13   1    0.54    0.98   0
  11 -13  -1    0.50    0.95   0
  10 -13  -1    0.81    0.94   0
 -10  13   1    0.34    0.92   0
   9 -13  -1    0.57    0.86   0
  -9  13   1    1.24    0.85   0
  -8  13   1    1.68    0.87   0
   8 -13  -1    1.39    0.85   0
  -7  13   1    0.24    0.87   0
   7 -13  -1    0.49    0.83   0
  -7 -13   1    0.91    1.65   0
   6  13  -1    0.07    1.30   0
  -6 -13   1    0.18    1.32   0
  -6  13   1   -0.56    0.86   0
   6 -13  -1    0.55    0.87   0
   5 -13  -1    0.25    1.05   0
  -5  13   1   -0.21    0.82   0
   5  13  -1    0.43    1.17   0
  -5 -13   1    0.17    1.36   0
   4 -13  -1    2.03    0.98   0
  -4 -13   1    1.59    1.22   0
   4  13  -1    1.89    1.16   0
  -4  13   1    1.58    0.84   0
  -3  13   1    0.65    0.81   0
   3  13  -1    0.19    0.98   0
   3 -13  -1   -0.18    1.02   0
  -3 -13   1   -0.01    1.18   0
  -2 -13   1    1.05    0.82   0
  -2  13   1    0.93    0.76   0
   2 -13  -1    1.00    0.98   0
   2  13  -1    1.25    0.98   0
  -1  13   1    1.69    0.77   0
   1 -13  -1    1.71    0.96   0
  -1 -13   1    1.61    1.05   0
   1  13  -1    1.55    0.99   0
   0 -13  -1    1.93    0.98   0
   0  13  -1    1.96    0.79   0
   0  13   1    1.58    0.76   0
   0 -13   1    2.46    0.97   0
  -1 -13  -1   -0.12    0.95   0
   1 -13   1    0.52    0.77   0
  -1  13  -1   -0.11    0.96   0
   1  13   1    0.35    0.92   0
  -2 -13  -1    1.93    0.83   0
  -2  13  -1    1.68    0.97   0
   2 -13   1    2.48    0.82   0
   2  13   1    1.90    1.01   0
   3 -13   1    1.75    0.82   0
  -3 -13  -1    2.47    1.05   0
   3  13   1    1.73    0.97   0
  -3  13  -1    1.67    0.82   0
   4 -13   1    0.95    0.80   0
  -4 -13  -1    1.05    1.04   0
   4  13   1    0.98    1.01   0
  -4  13  -1    0.49    0.80   0
  -5 -13  -1   -0.11    1.07   0
  -5  13  -1    0.76    1.05   0
   5  13   1    0.10    1.04   0
   5 -13   1    0.41    0.84   0
  -6  13  -1    1.66    0.83   0
  -6 -13  -1    0.90    1.11   0
   6  13   1    1.08    1.24   0
   6 -13   1    0.69    0.83   0
   7 -13   1    0.75    0.81   0
  -7 -13  -1    0.90    1.25   0
   7  13   1    1.10    1.23   0
  -7  13  -1    0.52    1.00   0
  -8 -13  -1    0.16    1.30   0
  -8  13  -1   -0.12    0.88   0
  -8 -13  -1   -0.20    1.25   0
   8 -13   1    0.44    0.86   0
  -9 -13  -1   -0.21    1.53   0
  -9 -13  -1    0.31    1.46   0
  -9  13  -1    0.03    0.86   0
   9 -13   1    0.18    0.89   0
  10 -13   1    0.14    0.92   0
 -10 -13  -1    0.23    1.41   0
 -10 -13  -1    0.43    1.36   0
 -10  13  -1    0.98    0.96   0
 -11 -13  -1    0.28    1.64   0
  11 -13   1   -0.42    0.98   0
 -11  13  -1    1.37    0.98   0
 -11 -13  -1    0.33    1.66   0
 -12  13  -1    0.62    1.03   0
 -12 -13  -1    0.11    1.94   0
  12 -13   1   -0.90    1.02   0
 -12 -13  -1    0.06    1.91   0
  12 -14  -1   -0.66    1.04   0
 -12  14   1    0.19    1.00   0
 -11  14   1    0.87    1.00   0
  11 -14  -1    0.22    0.97   0
 -10  14   1    0.24    0.97   0
  10 -14  -1   -0.60    0.97   0
  -9  14   1    0.25    0.95   0
   9 -14  -1    0.68    0.95   0
  -8  14   1    0.16    0.87   0
   8 -14  -1    0.74    0.88   0
  -7 -14   1    0.33    1.97   0
  -7  14   1    0.84    0.88   0
   7 -14  -1    0.45    0.90   0
  -7 -14   1    0.02    2.00   0
  -6  14   1    0.23    0.91   0
   6 -14  -1    0.46    0.87   0
   6  14  -1    0.39    1.41   0
  -6 -14   1    0.44    1.41   0
  -5  14   1    0.18    1.06   0
   5  14  -1    0.26    1.20   0
  -5 -14   1    0.47    1.24   0
   5 -14  -1    0.05    0.89   0
  -4  14   1    0.61    0.80   0
   4 -14  -1   -0.47    0.84   0
   4  14  -1    0.09    1.18   0
  -4 -14   1    0.40    1.09   0
  -3  14   1    0.51    0.80   0
  -3 -14   1    1.06    1.24   0
   3 -14  -1    0.60    0.84   0
   3  14  -1    0.25    1.04   0
  -2  14   1    1.08    0.96   0
  -2 -14   1    1.38    1.03   0
   2  14  -1    1.22    1.10   0
   2 -14  -1    1.70    1.02   0
   1  14  -1    0.57    1.05   0
   1 -14  -1    0.36    1.03   0
  -1 -14   1    0.19    1.02   0
  -1  14   1   -0.32    1.04   0
   0 -14  -1    0.38    0.83   0
   0  14   1    0.28    0.83   0
   0 -14   1    0.32    0.99   0
   0  14  -1   -0.28    0.97   0
  -1 -14  -1    0.59    0.84   0
   1 -14   1   -0.03    1.03   0
   1  14   1   -0.42    1.00   0
  -1  14  -1    0.48    0.81   0
   2 -14   1    0.30    1.00   0
  -2  14  -1    0.06    0.97   0
   2  14   1    0.28    0.90   0
  -2 -14  -1    0.77    1.10   0
  -3 -14  -1    0.20    1.08   0
  -3  14  -1    0.54    0.83   0
   3  14   1    0.89    0.95   0
   3 -14   1   -0.11    0.81   0
  -4  14  -1    0.77    1.01   0
   4  14   1    0.09    1.06   0
   4 -14   1    0.63    0.82   0
  -4 -14  -1    0.89    1.23   0
   5  14   1   -0.12    1.05   0
  -5  14  -1    0.54    0.84   0
  -5 -14  -1    0.35    1.10   0
   5 -14   1   -0.15    0.88   0
   6 -14   1   -0.12    0.88   0
   6  14   1   -0.06    1.09   0
  -6  14  -1   -0.35    1.07   0
  -6 -14  -1    0.27    1.32   0
   7 -14   1    0.27    1.12   0
  -7 -14  -1    0.24    1.17   0
  -7  14  -1    0.89    0.88   0
   7  14   1    0.51    1.30   0
  -8 -14  -1    0.25    1.30   0
   8 -14   1    0.57    0.93   0
  -8 -14  -1    0.21    1.53   0
  -8  14  -1    1.00    0.93   0
  -9 -14  -1    0.31    1.60   0
   9 -14   1   -0.83    1.21   0
  -9  14  -1    0.02    0.98   0
  -9 -14  -1    0.21    1.57   0
  10 -14   1   -0.11    1.01   0
 -10  14  -1   -0.27    1.00   0
 -10 -14  -1    0.03    1.61   0
 -10 -14  -1    0.38    1.60   0
 -11 -14  -1    0.08    2.06   0
  11 -14   1   -0.13    1.05   0
 -11  14  -1   -0.57    1.06   0
 -11 -14  -1    0.36    2.19   0
  10 -15  -1    0.81    1.02   0
 -10  15   1   -0.06    1.02   0
  -9  15   1   -0.08    1.02   0
   9 -15  -1    0.28    1.01   0
  -8  15   1    0.02    0.95   0
   8 -15  -1    0.93    0.97   0
  -7  15   1    0.28    0.95   0
   7 -15  -1    0.33    0.91   0
   6  15  -1    0.15    1.62   0
  -6  15   1    0.09    0.92   0
  -6 -15   1   -0.33    1.62   0
   6 -15  -1    0.40    0.93   0
  -5  15   1    0.52    0.96   0
  -5 -15   1    0.30    1.33   0
   5  15  -1    0.26    1.28   0
   5 -15  -1    0.07    0.93   0
   4 -15  -1   -0.05    0.89   0
  -4 -15   1    0.03    1.39   0
   4  15  -1   -0.04    1.35   0
  -4  15   1   -0.27    0.85   0
  -3  15   1    0.57    0.82   0
  -3 -15   1    0.18    1.27   0
   3 -15  -1    0.50    0.88   0
   3  15  -1    0.37    1.08   0
   2  15  -1    1.04    1.10   0
   2 -15  -1    1.06    1.05   0
  -2  15   1    1.44    1.07   0
  -2 -15   1    1.00    1.13   0
  -1  15   1    0.42    1.04   0
   1  15  -1   -0.70    1.08   0
   1 -15  -1    0.23    0.85   0
  -1 -15   1    0.31    1.12   0
   0 -15  -1    0.10    1.05   0
   0 -15   1    0.76    1.07   0
   0  15  -1    0.24    1.10   0
   0  15   1    0.42    0.84   0
  -1  15  -1   -0.23    0.88   0
   1 -15   1   -0.03    1.06   0
  -1 -15  -1    0.39    0.88   0
   1  15   1   -0.09    0.92   0
   2 -15   1    1.74    1.08   0
  -2  15  -1    1.92    0.86   0
   2  15   1    1.41    1.12   0
  -2 -15  -1    2.44    1.12   0
  -3 -15  -1    0.18    1.12   0
   3 -15   1    0.57    1.09   0
  -3  15  -1    0.26    0.88   0
   3  15   1   -0.19    0.88   0
   4 -15   1    0.54    1.12   0
  -4 -15  -1    0.60    1.33   0
  -4  15  -1    0.36    0.86   0
   4  15   1    0.17    1.13   0
  -5 -15  -1    0.54    1.36   0
   5  15   1    0.27    1.17   0
   5 -15   1    0.52    0.92   0
  -5  15  -1    0.46    0.90   0
   6 -15   1    1.49    0.96   0
   6  15   1    0.85    1.37   0
  -6  15  -1    0.26    0.96   0
  -6 -15  -1    0.53    1.39   0
   7  15   1    0.00    1.41   0
   7 -15   1    1.06    1.20   0
  -7  15  -1    0.19    0.90   0
  -7 -15  -1   -0.02    1.62   0
  -8 -15  -1   -0.21    1.63   0
  -8  15  -1    0.31    0.97   0
   8 -15   1    0.41    0.99   0
  -8 -15  -1    0.70    1.66   0
  -9  15  -1    0.34    1.01   0
  -9 -15  -1   -0.17    1.81   0
   9 -15   1    0.30    1.04   0
  -9 -15  -1   -0.31    1.88   0
 -10  15  -1    0.31    1.07   0
  -9  16   1    0.05    1.07   0
  -8  16   1   -0.32    1.05   0
   8 -16  -1    1.08    1.29   0
   7 -16  -1    0.12    1.07   0
  -7  16   1    0.21    1.05   0
   6  16  -1    1.41    1.97   0
  -6  16   1    2.01    1.02   0
  -6 -16   1    1.63    2.19   0
   6 -16  -1    0.98    1.23   0
   5  16  -1    0.79    1.41   0
   5 -16  -1    0.73    1.02   0
  -5  16   1    0.69    1.02   0
  -5 -16   1    1.48    1.61   0
   4 -16  -1    0.71    1.18   0
   4  16  -1    0.13    1.35   0
  -4 -16   1    0.60    1.42   0
  -4  16   1    0.02    0.90   0
  -3  16   1    0.74    1.19   0
  -3 -16   1    0.67    1.40   0
   3  16  -1    0.44    1.18   0
   3 -16  -1    1.26    0.97   0
   2 -16  -1    3.76    0.96   0
  -2 -16   1    3.16    1.22   0
   2  16  -1    2.83    1.20   0
  -2  16   1    2.81    0.94   0
   1  16  -1    1.07    1.18   0
   1 -16  -1    0.95    1.19   0
  -1  16   1    0.80    0.94   0
  -1 -16   1    1.57    1.17   0
   0  16   1   -0.24    0.89   0
   0 -16   1    0.01    1.15   0
   0 -16  -1    0.12    0.96   0
   0  16  -1    0.81    1.12   0
  -1 -16  -1    1.00    0.96   0
   1  16   1    0.40    0.92   0
   1 -16   1    0.90    1.15   0
  -1  16  -1    0.42    1.14   0
  -2 -16  -1    1.49    1.23   0
   2  16   1    2.48    1.16   0
  -2  16  -1    2.13    0.97   0
   2 -16   1    3.37    0.94   0
   3 -16   1    0.78    0.92   0
  -3 -16  -1    0.47    1.23   0
  -3  16  -1    1.38    0.92   0
   3  16   1    0.35    1.21   0
   4 -16   1    0.31    0.95   0
  -4  16  -1    0.18    0.93   0
  -4 -16  -1    0.16    1.20   0
   4  16   1   -0.02    1.18   0
  -5  16  -1    1.45    0.98   0
   5  16   1    0.16    1.26   0
  -5 -16  -1   -0.02    1.29   0
   5 -16   1    0.14    0.97   0
   6 -16   1    1.29    1.03   0
  -6  16  -1    0.71    1.03   0
   6  16   1    0.97    1.49   0
  -6 -16  -1    0.60    1.52   0
  -7  16  -1    0.75    1.23   0
   7 -16   1    0.13    1.06   0
  -7 -16  -1    0.13    1.56   0
  -8  16  -1    1.19    1.07   0
  -8 -16  -1    0.47    2.06   0
   8 -16   1    1.06    1.11   0
  -8 -16  -1    0.31    2.12   0
  -6  17   1    0.77    1.08   0
   6 -17  -1    0.84    1.08   0
   5 -17  -1    0.67    1.03   0
   5  17  -1    0.35    1.86   0
  -5  17   1   -0.51    1.03   0
  -5 -17   1    0.27    1.88   0
   4 -17  -1    0.96    1.26   0
  -4 -17   1    0.80    1.51   0
   4  17  -1    0.22    1.50   0
  -4  17   1    0.03    1.02   0
   3  17  -1    0.58    1.45   0
  -3 -17   1   -0.32    1.25   0
   3 -17  -1    0.80    1.02   0
  -3  17   1   -0.41    0.99   0
  -2 -17   1    0.58    1.48   0
   2 -17  -1    0.48    1.01   0
   2  17  -1    0.09    1.27   0
  -2  17   1    0.10    1.21   0
  -1 -17   1    1.07    1.26   0
   1 -17  -1    0.16    1.02   0
   1  17  -1    0.97    1.27   0
  -1  17   1    0.62    0.98   0
   0  17  -1    0.15    1.01   0
   0 -17  -1    0.02    1.04   0
   0 -17   1    0.68    1.03   0
   0  17   1    0.13    1.24   0
   1  17   1    0.17    1.00   0
  -1 -17  -1   -0.56    1.00   0
   1 -17   1    0.55    1.27   0
  -1  17  -1    0.41    1.24   0
  -2  17  -1   -0.46    0.99   0
   2 -17   1   -0.05    1.01   0
   2  17   1    0.15    1.24   0
  -2 -17  -1   -0.26    1.29   0
  -3  17  -1    0.23    1.24   0
   3 -17   1    0.17    1.02   0
  -3 -17  -1    0.28    1.34   0
   3  17   1   -0.54    1.28   0
   4 -17   1    0.77    1.02   0
  -4  17  -1   -0.00    1.03   0
  -4 -17  -1    0.52    1.33   0
   4  17   1    0.46    1.29   0
  -5  17  -1    0.95    1.28   0
   5 -17   1   -0.02    1.06   0
  -5 -17  -1   -0.06    1.33   0
   5  17   1    0.11    1.30   0
   2  18  -1   -0.15    1.59   0
  -2  18   1    0.54    1.10   0
  -1  18   1    0.17    1.33   0
   1  18  -1   -0.09    1.35   0
   0 -18  -1    0.72    1.39   0
   0  18  -1    0.56    1.37   0
   0  18   1    0.30    1.32   0
   1  18   1    0.40    1.37   0
 -18   0   2   -0.22    1.01   0
  16   0  -2    8.93    1.00   0
 -16   0   2    6.85    0.98   0
  14   0  -2    0.05    0.77   0
 -14   0   2    0.66    0.80   0
 -12   0   2  125.11    1.54   0
  12   0  -2  131.95    1.58   0
  10   0  -2    2.28    0.84   0
 -10   0   2    2.45    0.74   0
  -8   0   2  978.10    4.08   0
   8   0  -2  956.93    3.80   0
  -6   0   2   72.63    1.37   0
   6   0  -2   76.46    1.36   0
  -4   0   2 3384.36    9.47   0
   4   0  -2 2986.52    8.83   0
   2   0  -2  340.79    3.93   0
  -2   0   2  348.04    3.97   0
   0   0   2 1721.55    8.15   0
   0   0  -2 1701.09    7.97   0
  -2   0  -2  203.02    2.27   0
  -2   0  -2  202.67    2.32   0
  -4   0  -2  213.82    2.04   0
  -6   0  -2   12.90    0.80   0
   6   0   2   14.30    0.77   0
  -8   0  -2   45.39    1.04   0
 -10   0  -2    1.52    0.74   0
 -12   0  -2    7.52    0.87   0
 -12   0  -2    8.47    0.84   0
 -14   0  -2    0.83    0.84   0
 -14   0  -2    0.27    1.05   0
 -16   0  -2    0.26    0.97   0
 -16   0  -2    0.66    0.93   0
 -19   1   2   -0.55    1.11   0
 -19  -1   2   -0.02    1.06   0
 -19  -1   2    0.41    1.09   0
 -18   1   2    0.20    1.02   0
 -18  -1   2    0.33    0.96   0
 -18  -1   2   -0.01    1.29   0
  18  -1  -2    0.44    1.16   0
 -17   1   2    0.03    0.94   0
  17  -1  -2    0.44    0.93   0
 -17  -1   2   -0.00    0.95   0
  16  -1  -2    1.33    0.87   0
 -16   1   2    0.51    0.90   0
 -16  -1   2    0.27    0.87   0
 -15   1   2    1.37    0.85   0
  15   1  -2   -0.27    0.73   0
 -15  -1   2    0.31    0.85   0
  15  -1  -2   -0.01    0.86   0
  14  -1  -2    0.32    0.76   0
 -14   1   2    1.45    0.81   0
 -14  -1   2   -0.37    0.80   0
  14   1  -2    0.18    0.78   0
  13   1  -2   -0.13    0.78   0
 -13  -1   2    0.93    0.80   0
 -13   1   2    1.21    0.76   0
  13  -1  -2   -0.50    0.73   0
  12   1  -2    0.83    0.72   0
 -12  -1   2   -0.33    0.77   0
  12  -1  -2    1.14    0.74   0
 -12   1   2    0.30    0.76   0
 -11  -1   2    0.80    0.72   0
 -11   1   2    0.07    0.76   0
  11  -1  -2    0.53    0.68   0
  11   1  -2    0.09    0.70   0
  10  -1  -2    1.64    0.69   0
  10   1  -2    1.31    0.69   0
 -10  -1   2    1.15    0.76   0
 -10   1   2    0.83    0.88   0
  -9   1   2   -0.04    0.75   0
  -9  -1   2    0.69    0.71   0
   9   1  -2    0.23    0.83   0
   9  -1  -2    0.75    0.71   0
   8   1  -2   10.36    0.84   0
  -8  -1   2   10.68    1.03   0
   8  -1  -2   10.56    0.87   0
  -8   1   2   10.95    0.93   0
  -7  -1   2    0.78    0.77   0
   7  -1  -2    0.81    0.73   0
   7   1  -2    0.59    0.72   0
  -7   1   2    0.69    0.92   0
  -6  -1   2    0.58    0.73   0
  -6   1   2    0.67    0.77   0
   6   1  -2    0.80    0.85   0
   6  -1  -2    1.36    0.74   0
   5   1  -2    7.89    1.05   0
  -5  -1   2    7.10    1.11   0
   5  -1  -2    7.77    0.87   0
  -5   1   2    7.58    0.87   0
  -4  -1   2  169.86    2.69   0
   4  -1  -2  172.08    2.09   0
  -4   1   2  166.48    2.07   0
   4   1  -2  163.22    2.52   0
   3  -1  -2    4.15    0.97   0
  -3  -1   2    3.73    1.25   0
   3   1  -2    3.21    1.24   0
  -3   1   2    3.31    0.97   0
   2   1  -2    1.75    1.22   0
   2  -1  -2    1.61    1.04   0
  -2  -1   2    1.98    1.38   0
  -2   1   2    1.86    0.93   0
  -1  -1   2   36.97    1.93   0
   1  -1  -2   33.66    1.42   0
  -1   1   2   34.04    1.42   0
   1   1  -2   34.77    1.86   0
   0   1   2  313.00    3.34   0
   0  -1   2  333.45    3.72   0
   0   1  -2  314.65    3.59   0
   0  -1  -2  317.14    3.31   0
  -1  -1  -2   51.76    1.48   0
   1   1   2   50.42    1.48   0
  -1   1  -2   48.48    1.45   0
  -2   1  -2   16.44    0.97   0
   2  -1   2   16.88    0.97   0
   2   1   2   15.69    1.02   0
  -2  -1  -2   15.18    1.01   0
   3  -1   2    0.70    0.80   0
  -3  -1  -2    0.67    0.76   0
  -3   1  -2    0.29    0.83   0
  -4  -1  -2   51.76    1.21   0
  -4   1  -2   53.44    1.19   0
   4  -1   2   57.14    1.17   0
  -4  -1  -2   54.87    1.28   0
  -5   1  -2   28.63    0.96   0
  -5  -1  -2   25.96    0.92   0
  -5  -1  -2   28.04    0.97   0
   5  -1   2   28.63    0.92   0
   6  -1   2   14.69    0.79   0
  -6   1  -2   15.02    0.85   0
  -6  -1  -2   14.20    0.85   0
  -6  -1  -2   13.31    0.82   0
  -7   1  -2    2.49    0.72   0
   7  -1   2    1.75    0.67   0
  -7  -1  -2    2.35    0.75   0
  -7  -1  -2    2.13    0.72   0
  -8  -1  -2    7.00    0.78   0
  -8  -1  -2    7.64    0.77   0
   8  -1   2    7.70    0.75   0
  -8   1  -2    7.70    0.78   0
  -9  -1  -2    7.04    0.91   0
  -9   1  -2    7.47    0.77   0
  -9  -1  -2    6.76    0.76   0
   9  -1   2    8.15    0.75   0
  10  -1   2    4.63    0.76   0
 -10  -1  -2    3.66    0.75   0
 -10   1  -2    4.92    0.80   0
 -10  -1  -2    4.54    0.72   0
  11  -1   2    1.74    0.70   0
 -11  -1  -2    0.77    0.75   0
 -11  -1  -2    1.30    0.72   0
 -11   1  -2    1.06    0.77   0
 -12  -1  -2    1.34    0.95   0
 -12   1  -2    0.74    0.80   0
 -12  -1  -2    0.10    0.77   0
 -13   1  -2    1.03    0.84   0
 -13  -1  -2    1.43    0.80   0
 -13  -1  -2    0.80    0.85   0
 -14  -1  -2    0.70    1.05   0
 -14   1  -2    1.10    0.86   0
 -14   1  -2   -0.08    0.81   0
 -14  -1  -2    0.65    1.03   0
 -15   1  -2   -0.25    0.88   0
 -15  -1  -2    0.06    0.92   0
 -15   1  -2   -0.15    0.90   0
 -15  -1  -2    0.25    0.89   0
 -16  -1  -2   -0.75    1.00   0
 -16   1  -2    0.91    1.00   0
 -16  -1  -2    0.78    0.98   0
 -16   1  -2   -0.10    0.98   0
 -17  -1  -2    0.83    1.03   0
 -17  -1  -2    0.23    1.04   0
 -17   1  -2    0.85    1.07   0
 -17   1  -2    0.35    1.00   0
 -19  -2   2   -0.15    1.35   0
 -19  -2   2   -0.12    1.08   0
  19  -2  -2    0.50    1.03   0
 -19   2   2    0.30    1.06   0
  18  -2  -2    0.93    1.02   0
 -18  -2   2    0.19    1.22   0
 -18  -2   2   -0.17    1.22   0
 -18   2   2    1.07    1.18   0
 -17  -2   2   -0.56    0.95   0
  17  -2  -2    0.21    0.92   0
 -17   2   2    0.54    0.96   0
 -17  -2   2    0.61    1.10   0
  16  -2  -2    0.14    0.87   0
 -16   2   2   -0.62    0.94   0
 -16  -2   2   -0.38    0.85   0
 -16  -2   2    0.51    0.85   0
 -15  -2   2    0.41    0.86   0
 -15   2   2    0.59    0.85   0
  15  -2  -2    0.20    0.80   0
 -14   2   2    0.38    0.79   0
 -14  -2   2    0.41    0.96   0
  14  -2  -2   -0.06    0.77   0
 -13   2   2   -0.03    0.91   0
 -13  -2   2    0.51    0.78   0
  13   2  -2    0.47    0.87   0
  13  -2  -2    0.24    0.71   0
 -12   2   2    1.20    0.72   0
  12   2  -2    0.24    0.84   0
 -12  -2   2    0.28    0.75   0
  12  -2  -2    0.58    0.74   0
 -11   2   2    0.44    0.77   0
  11  -2  -2    1.12    0.71   0
  11   2  -2    0.81    0.68   0
 -11  -2   2    1.44    0.92   0
 -10  -2   2    0.40    0.91   0
 -10   2   2    0.61    0.76   0
  10   2  -2    0.33    0.69   0
  10  -2  -2    0.41    0.72   0
  -9  -2   2    6.43    0.78   0
   9   2  -2    6.79    0.86   0
   9  -2  -2    6.99    0.74   0
  -9   2   2    5.62    0.77   0
   8   2  -2    1.83    0.80   0
   8  -2  -2    2.00    0.71   0
  -8   2   2    1.66    0.73   0
  -8  -2   2    1.34    0.88   0
   7   2  -2    1.03    0.86   0
  -7   2   2    1.65    0.74   0
  -7  -2   2    0.97    0.89   0
   7  -2  -2    1.19    0.71   0
  -6   2   2    5.72    0.80   0
   6  -2  -2    6.16    0.79   0
   6   2  -2    5.97    0.88   0
  -6  -2   2    5.28    0.95   0
  -5   2   2   71.44    1.31   0
   5   2  -2   76.04    1.87   0
  -5  -2   2   65.75    1.74   0
   5  -2  -2   68.77    1.26   0
  -4  -2   2    8.93    1.40   0
  -4   2   2    9.54    0.98   0
   4  -2  -2    9.77    0.97   0
   4   2  -2    9.49    1.32   0
  -3  -2   2   26.98    2.24   0
   3  -2  -2   27.36    1.16   0
   3   2  -2   29.98    2.36   0
  -3   2   2   29.79    1.19   0
   2   2  -2   83.02    3.82   0
   2  -2  -2   85.34    1.64   0
  -2   2   2   84.19    1.64   0
   1   2  -2  184.94    3.50   0
   1   2  -2  179.56    3.55   0
  -1   2   2  155.88    2.16   0
   1  -2  -2  158.02    2.20   0
   0   2  -2   25.64    1.30   0
   0  -2   2   25.79    1.43   0
   0  -2  -2   23.45    1.37   0
   0   2   2   22.73    1.18   0
   1  -2   2    3.76    0.85   0
  -1  -2  -2    3.45    0.85   0
   1   2   2    3.43    0.87   0
  -1   2  -2    3.16    0.90   0
   2  -2   2   55.98    1.29   0
  -2   2  -2   54.39    1.31   0
  -2  -2  -2   52.19    1.37   0
   2   2   2   55.94    1.46   0
   3   2   2    4.03    0.91   0
   3  -2   2    4.20    0.79   0
  -3  -2  -2    3.49    0.76   0
  -3   2  -2    3.98    0.85   0
  -4  -2  -2    7.93    0.80   0
   4  -2   2   10.61    0.82   0
  -4   2  -2    9.61    0.83   0
  -5   2  -2    3.53    0.74   0
   5  -2   2    2.87    0.74   0
  -5  -2  -2    2.95    0.72   0
  -5  -2  -2    2.45    0.70   0
  -6  -2  -2    1.63    0.70   0
  -6  -2  -2    1.42    0.67   0
   6  -2   2    1.10    0.67   0
  -6   2  -2    1.84    0.73   0
  -7   2  -2    3.63    0.78   0
  -7  -2  -2    3.45    0.73   0
  -7  -2  -2    4.07    0.72   0
   7  -2   2    4.14    0.65   0
  -8  -2  -2    2.53    0.69   0
  -8   2  -2    3.36    0.72   0
  -8  -2  -2    4.35    0.69   0
   8  -2   2    3.77    0.70   0
   9  -2   2    1.86    0.70   0
  -9  -2  -2    0.82    0.68   0
  -9  -2  -2    1.39    0.68   0
  -9   2  -2    2.17    0.75   0
 -10  -2  -2    1.08    0.71   0
 -10   2  -2    0.44    0.77   0
  10  -2   2    0.57    0.68   0
 -10  -2  -2    0.52    0.70   0
 -11  -2  -2    1.12    0.74   0
 -11  -2  -2    0.75    0.74   0
  11  -2   2    1.63    0.72   0
 -11   2  -2    1.45    0.76   0
 -12   2  -2    0.50    0.78   0
 -12  -2  -2    0.66    0.79   0
 -12  -2  -2    0.55    0.80   0
  12  -2   2    1.90    0.76   0
  13  -2   2    0.04    0.77   0
 -13   2  -2    0.19    0.80   0
 -13  -2  -2    0.15    0.82   0
 -13  -2  -2    0.30    0.82   0
 -14   2  -2   -0.00    0.81   0
 -14  -2  -2    1.13    0.85   0
 -14  -2  -2    0.68    0.85   0
 -15   2  -2   -0.55    0.89   0
 -15  -2  -2    0.43    0.91   0
 -15  -2  -2    0.24    1.10   0
 -16  -2  -2    0.13    0.94   0
 -16  -2  -2    0.95    1.01   0
 -16   2  -2    1.30    0.94   0
 -16   2  -2    0.11    0.96   0
 -17   2  -2    0.43    1.03   0
 -17  -2  -2   -0.49    0.98   0
 -17  -2  -2   -0.23    1.01   0
 -17   2  -2    1.04    1.02   0
  18  -3  -2    0.17    1.01   0
 -18  -3   2    0.05    1.23   0
 -18   3   2    0.06    0.96   0
 -18  -3   2    0.33    1.26   0
 -17   3   2    0.75    0.97   0
 -17  -3   2   -0.32    1.19   0
 -17  -3   2    0.51    1.17   0
  17  -3  -2    0.96    0.91   0
 -16  -3   2    0.40    0.88   0
  16  -3  -2    0.56    0.89   0
 -16   3   2    0.38    0.92   0
 -16  -3   2    0.23    0.88   0
 -15   3   2   -0.24    0.83   0
  15  -3  -2   -0.01    0.78   0
 -15  -3   2   -0.36    1.02   0
 -15  -3   2    0.07    1.01   0
  14  -3  -2    0.62    0.80   0
 -14  -3   2   -0.10    0.80   0
 -14   3   2   -0.27    0.76   0
 -14  -3   2   -0.14    0.82   0
 -13  -3   2   -0.08    0.92   0
 -13  -3   2   -0.21    0.88   0
 -13   3   2   -0.38    0.77   0
  13  -3  -2    0.70    0.73   0
 -12  -3   2    1.28    0.74   0
 -12   3   2    0.39    0.76   0
  12  -3  -2    1.17    0.73   0
  11  -3  -2   -0.66    0.74   0
 -11   3   2    0.53    0.78   0
 -11  -3   2    0.01    0.92   0
 -10  -3   2   -0.52    0.90   0
  10  -3  -2   -0.20    0.72   0
 -10   3   2   -0.49    0.75   0
   9   3  -2    0.09    0.82   0
  -9  -3   2    0.53    0.88   0
  -9   3   2    0.05    0.73   0
   9  -3  -2    1.00    0.68   0
  -8  -3   2    7.94    0.95   0
   8   3  -2    7.77    0.87   0
   8  -3  -2    7.86    0.80   0
  -8   3   2    8.08    0.80   0
   7  -3  -2    0.63    0.73   0
  -7  -3   2    0.59    0.90   0
  -7   3   2    0.34    0.73   0
   7   3  -2    0.20    0.75   0
   6  -3  -2    0.36    0.72   0
  -6   3   2    0.20    0.76   0
  -6  -3   2    0.48    0.95   0
  -5  -3   2    8.82    1.20   0
   5  -3  -2   10.14    0.84   0
  -5   3   2    8.42    0.86   0
  -4   3   2   15.56    0.95   0
  -4  -3   2   15.93    1.95   0
   4  -3  -2   14.97    0.95   0
  -4  -3   2   14.66    1.95   0
   3  -3  -2   41.61    1.25   0
  -3   3   2   43.51    1.25   0
  -2   3   2    9.35    0.96   0
   2  -3  -2    9.76    0.99   0
   2   3  -2    8.61    1.93   0
   1  -3  -2   49.28    1.33   0
  -1  -3   2   57.42    1.98   0
   1   3  -2   54.74    1.95   0
  -1   3   2   51.53    1.33   0
   0  -3  -2    0.04    0.82   0
   0   3   2    0.34    0.78   0
   0   3  -2    0.64    1.08   0
   0  -3   2    0.10    1.02   0
   1   3   2  147.82    1.98   0
   1  -3   2  158.14    2.01   0
  -1  -3  -2  144.78    2.02   0
  -1   3  -2  155.43    2.03   0
   2  -3   2    8.51    0.80   0
  -2  -3  -2    7.92    0.81   0
   2   3   2    7.82    0.81   0
  -2   3  -2    8.16    0.86   0
  -3  -3  -2   15.50    1.03   0
  -3   3  -2   15.58    0.89   0
   3  -3   2   17.57    0.85   0
   3   3   2   16.44    1.00   0
  -4  -3  -2    3.66    0.85   0
   4   3   2    3.99    0.72   0
  -4   3  -2    4.99    0.77   0
   4  -3   2    4.22    0.74   0
  -5  -3  -2   35.55    1.05   0
  -5  -3  -2   37.47    1.09   0
   5  -3   2   42.48    1.01   0
  -5   3  -2   41.04    1.04   0
  -6  -3  -2    0.03    0.64   0
  -6  -3  -2    0.64    0.71   0
   6  -3   2    0.42    0.66   0
  -6   3  -2    0.49    0.70   0
   7  -3   2    0.73    0.64   0
  -7  -3  -2    0.02    0.68   0
  -7  -3  -2    0.28    0.65   0
  -7   3  -2    0.63    0.69   0
  -8  -3  -2    1.26    0.69   0
   8  -3   2    2.24    0.67   0
  -8  -3  -2    1.74    0.67   0
  -8   3  -2    1.58    0.71   0
  -9   3  -2    0.47    0.74   0
  -9  -3  -2    0.70    0.75   0
   9  -3   2    1.43    0.70   0
  -9  -3  -2    0.80    0.83   0
  10  -3   2    0.18    0.68   0
 -10  -3  -2    0.30    0.70   0
 -10   3  -2    0.75    0.73   0
 -10  -3  -2   -0.27    0.70   0
  11  -3   2   -0.28    0.73   0
 -11  -3  -2    0.03    0.77   0
 -11  -3  -2   -0.05    0.76   0
 -11   3  -2    0.47    0.74   0
 -12  -3  -2    0.70    0.95   0
 -12   3  -2    0.74    0.79   0
 -12  -3  -2    0.64    0.93   0
  12  -3   2    0.34    0.54   0
 -13  -3  -2   -0.36    0.79   0
 -13  -3  -2    0.44    0.81   0
 -13   3  -2   -0.25    0.82   0
  13  -3   2    0.43    0.78   0
 -14  -3  -2   -0.49    0.86   0
 -14   3  -2    0.22    0.88   0
  14  -3   2    0.71    0.82   0
 -14  -3  -2   -0.13    1.07   0
 -15   3  -2    0.38    0.87   0
 -15  -3  -2    1.09    1.12   0
 -15  -3  -2   -0.01    1.12   0
 -16  -3  -2   -0.18    0.94   0
 -16  -3  -2    1.02    1.13   0
 -16   3  -2    0.27    0.96   0
 -17  -3  -2    1.05    1.28   0
 -17   3  -2   -0.13    1.00   0
 -17  -3  -2   -0.09    1.05   0
 -17   3  -2    0.79    1.02   0
 -18  -4   2   -0.51    1.31   0
  18  -4  -2    1.36    0.99   0
 -18  -4   2   -0.24    1.29   0
 -18   4   2    0.42    1.03   0
  17  -4  -2    0.01    0.94   0
 -17   4   2    0.50    0.95   0
 -17  -4   2    1.06    1.14   0
 -17  -4   2   -0.29    1.18   0
 -16  -4   2   -0.01    0.92   0
 -16  -4   2    0.39    1.10   0
  16  -4  -2    0.93    0.89   0
 -16   4   2    0.63    0.91   0
 -15   4   2   -0.02    0.85   0
  15  -4  -2    0.34    0.83   0
 -15  -4   2    0.98    1.06   0
 -15  -4   2    0.75    1.07   0
 -14   4   2   -0.34    0.81   0
  14  -4  -2    1.08    0.79   0
 -14  -4   2    0.08    1.04   0
 -14  -4   2    0.06    1.02   0
  13  -4  -2    0.49    0.79   0
 -13  -4   2    0.16    0.80   0
 -13   4   2    0.48    0.80   0
 -13  -4   2   -0.34    0.94   0
 -12  -4   2   -0.38    0.89   0
 -12  -4   2   -0.25    0.96   0
  12  -4  -2    0.51    0.72   0
 -12   4   2    0.45    0.75   0
 -11  -4   2    0.20    0.70   0
 -11   4   2   -0.38    0.76   0
  11  -4  -2   -0.16    0.74   0
 -11  -4   2    0.28    0.92   0
 -10   4   2    0.68    0.77   0
 -10  -4   2    0.41    0.93   0
 -10  -4   2    0.56    0.87   0
  10  -4  -2    0.83    0.73   0
  -9  -4   2    0.03    0.90   0
  -9  -4   2   -0.02    0.84   0
   9  -4  -2   -0.27    0.71   0
  -9   4   2    0.64    0.74   0
  -8  -4   2    0.66    0.88   0
   8  -4  -2    0.87    0.71   0
  -8  -4   2    0.48    0.86   0
  -8   4   2    1.08    0.72   0
  -7  -4   2    8.50    1.14   0
  -7  -4   2    8.47    1.17   0
  -7   4   2    8.95    0.78   0
   7  -4  -2    8.85    0.75   0
  -6  -4   2    0.28    0.95   0
  -6  -4   2    0.43    1.15   0
   6  -4  -2    0.34    0.74   0
  -6   4   2    0.38    0.75   0
  -5  -4   2    1.67    1.27   0
  -5   4   2    1.43    0.77   0
   5  -4  -2    2.21    0.80   0
  -5  -4   2    1.58    1.16   0
  -4   4   2    6.32    0.86   0
   4  -4  -2    6.81    0.85   0
   3  -4  -2  136.88    1.65   0
  -3   4   2  134.67    1.63   0
  -2   4   2    2.31    0.75   0
   2   4  -2    2.16    1.20   0
   2  -4  -2    2.27    0.80   0
  -2  -4   2    2.93    1.29   0
   1   4  -2   30.99    1.47   0
   1  -4  -2   29.17    1.04   0
  -1  -4   2   32.38    1.46   0
  -1   4   2   28.47    1.02   0
   0  -4   2   10.74    0.91   0
   0   4  -2   10.08    1.11   0
   0  -4  -2    9.10    0.85   0
   0   4   2    9.52    0.83   0
  -1  -4  -2  180.88    2.16   0
  -1   4  -2  200.42    2.19   0
   1   4   2  191.20    2.09   0
   1  -4   2  206.46    2.16   0
   2  -4   2    0.16    0.69   0
  -2  -4  -2    0.13    0.84   0
  -2   4  -2    0.22    0.72   0
   2   4   2    0.31    0.64   0
   3   4   2   13.63    0.94   0
   3  -4   2   12.91    0.81   0
  -3  -4  -2   11.59    0.84   0
  -3   4  -2   12.79    0.86   0
   4   4   2    1.16    0.67   0
  -4  -4  -2    0.92    0.83   0
   4  -4   2    0.99    0.68   0
  -4   4  -2    1.37    0.73   0
   5   4   2   10.58    0.93   0
   5  -4   2   10.70    0.76   0
  -5   4  -2    8.80    0.78   0
  -5  -4  -2    8.58    0.92   0
  -6  -4  -2   -0.15    0.64   0
  -6   4  -2    1.12    0.67   0
   6  -4   2    0.63    0.64   0
  -6  -4  -2    0.53    0.62   0
   7  -4   2   -0.23    0.68   0
  -7  -4  -2    0.25    0.75   0
  -7  -4  -2    0.07    0.63   0
  -7   4  -2    0.28    0.70   0
   8  -4   2    0.50    0.68   0
  -8  -4  -2    0.18    0.82   0
  -8   4  -2   -0.32    0.50   0
  -8  -4  -2   -0.19    0.67   0
  -9  -4  -2    0.66    0.70   0
   9  -4   2    1.39    0.69   0
  -9   4  -2    1.22    0.73   0
  -9  -4  -2    0.83    0.69   0
 -10  -4  -2   -0.31    0.89   0
 -10  -4  -2    0.04    0.72   0
 -10   4  -2    0.20    0.72   0
  10  -4   2    0.39    0.71   0
  11  -4   2    0.74    0.76   0
 -11  -4  -2   -0.42    0.77   0
 -11  -4  -2    0.15    0.74   0
 -11   4  -2    1.18    0.76   0
 -12   4  -2   -0.20    0.78   0
 -12  -4  -2    0.54    0.78   0
 -12  -4  -2    0.49    0.78   0
  12  -4   2    0.58    0.76   0
  13  -4   2   -0.05    0.82   0
 -13   4  -2    0.90    0.81   0
 -13  -4  -2    0.74    0.82   0
 -13  -4  -2   -0.06    0.81   0
 -14  -4  -2   -0.25    0.87   0
 -14   4  -2    0.01    0.90   0
 -14  -4  -2    0.03    0.88   0
  14  -4   2    0.34    0.87   0
 -15  -4  -2   -0.69    1.13   0
 -15  -4  -2    0.46    1.15   0
 -15   4  -2   -0.44    0.94   0
  15  -4   2    0.01    0.88   0
 -16  -4  -2   -0.11    0.99   0
 -16  -4  -2    0.25    1.00   0
 -16   4  -2    0.40    0.94   0
 -17  -4  -2    0.86    1.26   0
 -17  -4  -2   -0.85    1.03   0
 -17   4  -2   -0.50    1.04   0
 -18   5   2    0.40    1.02   0
 -18  -5   2    0.16    1.31   0
  18  -5  -2   -0.59    1.05   0
 -18  -5   2   -0.05    1.07   0
 -17  -5   2    0.36    1.27   0
  17  -5  -2    0.52    0.96   0
 -17  -5   2    0.76    1.24   0
 -17   5   2    1.01    0.96   0
 -16   5   2   -1.19    0.88   0
  16  -5  -2    0.06    0.87   0
 -16  -5   2   -0.06    1.20   0
 -16  -5   2    0.20    1.14   0
  15  -5  -2    0.11    0.86   0
 -15  -5   2    0.06    1.09   0
 -15  -5   2    0.36    1.08   0
 -15   5   2    0.09    0.85   0
 -14  -5   2   -0.10    1.01   0
 -14   5   2    0.37    0.81   0
 -14  -5   2    0.85    1.07   0
  14  -5  -2    0.37    0.80   0
  13  -5  -2    0.99    0.78   0
 -13  -5   2    0.44    0.97   0
 -13   5   2    0.91    0.80   0
 -13  -5   2    0.56    0.98   0
 -12  -5   2    0.41    0.99   0
 -12   5   2    0.74    0.79   0
  12  -5  -2   -0.84    0.77   0
 -12  -5   2    0.42    0.80   0
 -11   5   2   -0.69    0.74   0
 -11  -5   2    0.30    0.88   0
  11  -5  -2    1.00    0.71   0
 -11  -5   2    0.46    0.91   0
  10  -5  -2    0.30    0.72   0
 -10  -5   2    0.78    0.90   0
 -10   5   2    0.76    0.73   0
 -10  -5   2    0.35    0.85   0
  -9  -5   2    0.28    0.88   0
  -9   5   2   -0.62    0.74   0
   9  -5  -2   -0.31    0.73   0
  -9  -5   2   -0.05    0.96   0
   8  -5  -2    0.71    0.71   0
  -8  -5   2    0.80    1.06   0
  -8  -5   2    0.29    0.88   0
  -8   5   2    0.33    0.72   0
   7  -5  -2    3.55    0.70   0
  -7  -5   2    4.06    1.23   0
  -7  -5   2    2.94    1.07   0
  -7   5   2    4.33    0.72   0
  -6  -5   2    1.08    1.11   0
   6  -5  -2    1.47    0.70   0
  -6  -5   2    1.20    1.28   0
  -6   5   2    0.92    0.71   0
  -5  -5   2    0.72    1.52   0
  -5   5   2    0.83    0.73   0
   5  -5  -2    1.03    0.74   0
  -5  -5   2    0.65    1.53   0
  -4   5   2    6.20    0.78   0
   4  -5  -2    5.61    0.77   0
   3   5  -2   14.35    1.57   0
  -3   5   2   16.65    0.85   0
  -3  -5   2   15.21    1.61   0
   3  -5  -2   15.94    0.84   0
   2  -5  -2    1.88    0.75   0
  -2   5   2    2.33    0.74   0
  -2  -5   2    2.74    1.04   0
   2   5  -2    2.06    1.02   0
  -1   5   2    9.48    0.79   0
   1  -5  -2    9.73    0.82   0
  -1  -5   2   10.57    1.03   0
   1   5  -2   10.57    1.04   0
   0  -5   2   14.95    0.91   0
   0   5  -2   14.55    1.04   0
   0  -5  -2   13.80    0.87   0
   0   5   2   13.23    0.85   0
  -1   5  -2   15.15    0.92   0
   1   5   2   16.91    0.99   0
  -1  -5  -2   16.27    0.91   0
   1  -5   2   16.50    0.88   0
   2   5   2    0.65    0.81   0
  -2  -5  -2    0.16    0.84   0
  -2   5  -2    0.10    0.71   0
   2  -5   2    0.27    0.69   0
   3   5   2   27.56    1.10   0
   3  -5   2   29.66    0.94   0
  -3   5  -2   26.71    1.09   0
  -3  -5  -2   24.20    1.01   0
   4   5   2    7.23    0.77   0
   4  -5   2    7.96    0.76   0
  -4  -5  -2    6.30    0.90   0
  -4   5  -2    6.74    0.78   0
  -5   5  -2    6.17    0.56   0
   5  -5   2    8.48    0.77   0
   5   5   2    7.59    0.73   0
  -5  -5  -2    6.48    0.74   0
   6  -5   2    3.21    0.70   0
  -6   5  -2    2.81    0.72   0
  -6  -5  -2    2.38    0.82   0
  -7   5  -2   11.42    0.81   0
   7  -5   2   13.04    0.79   0
  -7  -5  -2    8.00    0.93   0
  -7  -5  -2    9.83    0.76   0
   8  -5   2    1.95    0.71   0
  -8  -5  -2    1.06    0.73   0
  -8   5  -2    0.93    0.53   0
  -8  -5  -2    0.86    0.86   0
  -9   5  -2    1.84    0.74   0
  -9  -5  -2    0.61    0.72   0
   9  -5   2    1.51    0.71   0
  -9  -5  -2    0.87    0.72   0
  10  -5   2    2.45    0.74   0
 -10   5  -2    2.48    0.78   0
 -10  -5  -2    1.66    0.74   0
 -10  -5  -2    1.42    0.75   0
 -11   5  -2    1.72    0.83   0
  11  -5   2    2.97    0.77   0
 -11  -5  -2    1.30    0.91   0
 -11  -5  -2    2.23    0.91   0
 -12   5  -2    0.50    0.77   0
  12  -5   2    0.54    0.77   0
 -12  -5  -2    0.53    0.79   0
 -12  -5  -2    0.02    0.83   0
  13  -5   2    0.92    0.81   0
 -13   5  -2   -0.42    0.86   0
 -13  -5  -2   -0.61    0.87   0
 -13  -5  -2   -0.45    0.85   0
 -14   5  -2   -0.18    0.87   0
 -14  -5  -2    0.54    1.09   0
 -14  -5  -2   -0.33    0.84   0
  14  -5   2   -0.49    0.85   0
 -15  -5  -2    0.04    0.94   0
  15  -5   2    0.47    0.91   0
 -15  -5  -2    0.67    0.90   0
 -15   5  -2    0.34    0.64   0
  16  -5   2    0.16    0.97   0
 -16  -5  -2    1.09    1.26   0
 -16  -5  -2    1.15    1.23   0
 -16   5  -2    0.42    0.98   0
 -17   5  -2    0.77    1.08   0
 -17  -5  -2    0.06    1.33   0
 -17  -5  -2    0.15    1.32   0
 -18   6   2    1.45    1.06   0
 -18  -6   2    0.03    1.35   0
 -18  -6   2    0.44    1.34   0
  18  -6  -2    0.96    1.05   0
 -17   6   2    0.80    1.03   0
 -17  -6   2   -0.01    1.27   0
 -17  -6   2    0.10    1.26   0
  17  -6  -2   -0.39    0.93   0
 -16  -6   2   -0.55    1.22   0
 -16  -6   2    0.15    1.20   0
  16  -6  -2   -0.58    0.90   0
 -16   6   2    0.47    0.97   0
 -15  -6   2    0.67    1.11   0
 -15   6   2    0.53    0.87   0
 -15  -6   2    0.35    1.09   0
  15  -6  -2    0.81    0.87   0
 -14  -6   2   -0.11    1.10   0
  14  -6  -2    0.06    0.83   0
 -14   6   2    0.54    0.83   0
 -14  -6   2    0.05    1.12   0
 -13  -6   2    0.35    1.04   0
 -13   6   2   -0.55    0.81   0
 -13  -6   2    0.56    1.02   0
  13  -6  -2    0.07    0.77   0
 -12  -6   2    1.60    1.06   0
 -12   6   2    1.93    0.81   0
 -12  -6   2    0.65    1.12   0
  12  -6  -2    1.67    0.78   0
 -11  -6   2    1.05    1.15   0
  11  -6  -2    1.73    0.78   0
 -11  -6   2    0.81    0.94   0
 -11   6   2    1.12    0.79   0
 -10   6   2    0.25    0.74   0
  10  -6  -2    1.32    0.74   0
 -10  -6   2    1.22    1.07   0
 -10  -6   2    0.84    1.04   0
  -9  -6   2    0.72    0.98   0
   9  -6  -2    1.62    0.76   0
  -9   6   2    1.75    0.76   0
  -9  -6   2    1.29    1.03   0
   8  -6  -2    6.09    0.78   0
  -8  -6   2    6.00    1.23   0
  -8   6   2    5.88    0.77   0
  -8  -6   2    5.30    1.07   0
  -7  -6   2   10.76    1.51   0
  -7  -6   2   10.06    1.37   0
   7  -6  -2    9.92    0.79   0
  -7   6   2    9.22    0.59   0
  -6  -6   2   33.10    2.04   0
  -6   6   2   33.21    0.94   0
  -6  -6   2   32.88    2.13   0
   6  -6  -2   36.77    0.94   0
  -5   6   2   -0.24    0.71   0
   5  -6  -2    1.16    0.70   0
  -5  -6   2    0.35    1.46   0
  -5  -6   2    0.38    1.59   0
  -4  -6   2   29.80    2.14   0
  -4   6   2   31.21    0.96   0
   4   6  -2   28.37    2.07   0
   4  -6  -2   31.63    0.96   0
  -3   6   2   62.83    1.15   0
   3  -6  -2   69.62    1.19   0
  -3  -6   2   64.98    2.12   0
   3   6  -2   56.92    1.96   0
  -2   6   2  141.77    1.56   0
   2   6  -2  138.08    2.30   0
   2  -6  -2  140.83    1.56   0
  -2  -6   2  153.68    2.47   0
  -1  -6   2    1.14    0.86   0
   1  -6  -2    1.11    0.74   0
  -1   6   2    1.17    0.89   0
   1   6  -2    1.15    0.84   0
   0   6   2   86.35    1.45   0
   0  -6  -2   79.35    1.37   0
   0   6  -2   81.10    1.57   0
   0  -6   2   86.14    1.59   0
   1  -6   2   57.22    1.34   0
   1   6   2   53.87    1.28   0
  -1   6  -2   50.84    1.35   0
  -1  -6  -2   47.68    1.22   0
  -2  -6  -2   36.84    1.26   0
  -2   6  -2   38.53    1.07   0
   2  -6   2   44.87    1.19   0
   2   6   2   39.17    1.11   0
   3  -6   2    0.14    0.70   0
  -3   6  -2    0.17    0.73   0
  -3  -6  -2    0.06    0.67   0
   3   6   2    0.26    0.66   0
   4   6   2   44.30    1.09   0
  -4  -6  -2   41.17    1.26   0
  -4   6  -2   43.08    1.05   0
   4  -6   2   49.14    1.04   0
  -5   6  -2    2.17    0.73   0
   5  -6   2    2.72    0.68   0
   5   6   2    3.02    0.84   0
  -5  -6  -2    2.10    0.69   0
  -6  -6  -2    0.72    0.84   0
  -6   6  -2    0.79    0.74   0
   6   6   2    0.62    0.70   0
   6  -6   2    0.70    0.70   0
  -7  -6  -2    0.56    0.84   0
  -7  -6  -2    0.43    0.85   0
   7  -6   2    0.30    0.69   0
  -7   6  -2    0.25    0.72   0
  -8  -6  -2    6.32    0.82   0
  -8   6  -2    7.54    0.79   0
   8  -6   2    8.36    0.59   0
  -8  -6  -2    5.59    0.84   0
  -9   6  -2    0.54    0.74   0
  -9  -6  -2   -0.13    0.86   0
   9  -6   2   -0.49    0.72   0
  -9  -6  -2   -0.07    0.69   0
 -10   6  -2   -0.48    0.77   0
 -10  -6  -2    0.20    0.72   0
 -10  -6  -2   -0.41    0.70   0
  10  -6   2    0.36    0.75   0
 -11  -6  -2    0.65    0.75   0
 -11   6  -2    0.53    0.79   0
 -11  -6  -2    0.14    0.76   0
  11  -6   2    0.06    0.76   0
 -12   6  -2    1.39    0.81   0
 -12  -6  -2    0.09    1.01   0
  12  -6   2    1.14    0.85   0
 -12  -6  -2    0.81    0.98   0
 -13   6  -2   -0.41    0.89   0
 -13  -6  -2    0.26    0.86   0
 -13  -6  -2    0.57    0.86   0
  13  -6   2    0.45    0.81   0
 -14   6  -2   -0.33    0.94   0
  14  -6   2   -0.05    0.89   0
 -14  -6  -2    0.13    0.91   0
 -14  -6  -2   -0.07    0.91   0
  15  -6   2    0.22    0.95   0
 -15  -6  -2    0.98    1.19   0
 -15  -6  -2    1.37    1.18   0
 -15   6  -2   -0.19    0.97   0
  16  -6   2    1.19    0.95   0
 -16  -6  -2    0.74    1.28   0
 -16  -6  -2    0.30    1.05   0
 -16   6  -2   -0.49    1.06   0
  17  -7  -2   -0.74    1.00   0
 -17  -7   2   -0.16    1.50   0
 -17  -7   2    0.27    1.51   0
 -17   7   2    0.70    1.04   0
 -16  -7   2    0.53    1.20   0
 -16   7   2    0.01    0.93   0
 -16  -7   2    0.34    1.21   0
  16  -7  -2   -0.23    0.93   0
 -15  -7   2    0.14    1.15   0
 -15   7   2    0.75    0.93   0
 -15  -7   2   -0.15    1.17   0
  15  -7  -2    0.01    0.89   0
 -14   7   2   -0.01    0.88   0
  14  -7  -2   -0.31    0.86   0
 -14  -7   2    0.14    1.06   0
 -14  -7   2    0.48    1.08   0
  13  -7  -2    0.73    0.84   0
 -13  -7   2    0.14    1.22   0
 -13   7   2    0.22    0.83   0
 -13  -7   2    0.36    1.26   0
 -12  -7   2    0.39    0.95   0
 -12  -7   2    1.15    1.15   0
 -12   7   2   -0.14    0.80   0
  12  -7  -2    0.72    0.79   0
 -11   7   2    0.05    0.78   0
  11  -7  -2    0.34    0.78   0
 -11  -7   2    0.03    1.03   0
 -11  -7   2    0.38    1.03   0
  10  -7  -2   -0.66    0.74   0
 -10   7   2    0.80    0.77   0
 -10  -7   2    0.34    1.16   0
 -10  -7   2    0.18    1.23   0
  -9   7   2    0.05    0.74   0
  -9  -7   2    0.04    1.19   0
   9  -7  -2   -0.58    0.75   0
  -9  -7   2   -0.03    1.14   0
  -8   7   2    1.81    0.75   0
  -8  -7   2    1.65    1.28   0
  -8  -7   2    1.78    1.24   0
   8  -7  -2    1.52    0.78   0
  -7   7   2    0.54    0.73   0
  -7  -7   2    0.22    1.29   0
  -7  -7   2    0.31    1.30   0
   7  -7  -2    0.40    0.74   0
  -6   7   2    0.34    0.53   0
  -6  -7   2    0.16    1.65   0
  -6  -7   2    0.03    1.46   0
   6  -7  -2   -0.28    0.74   0
   5  -7  -2    0.68    0.70   0
  -5   7   2    0.76    0.70   0
  -5  -7   2    0.64    1.50   0
  -4   7   2    5.01    0.77   0
  -4  -7   2    5.26    1.38   0
   4   7  -2    4.99    1.29   0
   4  -7  -2    5.80    0.76   0
  -3   7   2    0.68    0.71   0
  -3  -7   2    0.69    1.06   0
   3  -7  -2    1.11    0.72   0
   3   7  -2    0.55    1.00   0
   2  -7  -2    5.75    0.79   0
   2   7  -2    5.55    0.97   0
  -2   7   2    5.86    0.76   0
  -2  -7   2    5.71    1.09   0
  -1   7   2    0.09    0.69   0
   1  -7  -2    0.21    0.73   0
   1   7  -2    0.07    0.80   0
  -1  -7   2    0.40    0.81   0
   0  -7   2    5.45    0.88   0
   0   7  -2    5.35    0.90   0
   0  -7  -2    5.41    0.75   0
   0   7   2    5.51    0.75   0
   1   7   2   -0.05    0.65   0
  -1  -7  -2   -0.25    0.69   0
   1  -7   2    0.38    0.85   0
  -1   7  -2   -0.25    0.85   0
   2   7   2   16.77    0.82   0
   2  -7   2   17.30    0.86   0
  -2  -7  -2   15.38    0.84   0
  -2   7  -2   17.23    0.90   0
  -3  -7  -2    1.36    0.82   0
  -3   7  -2    1.05    0.73   0
   3  -7   2    1.36    0.66   0
   3   7   2    1.15    0.78   0
  -4  -7  -2    1.11    0.69   0
  -4   7  -2    1.78    0.70   0
   4  -7   2    1.86    0.67   0
   4   7   2    1.46    0.68   0
   5  -7   2    1.54    0.83   0
   5   7   2    1.32    0.84   0
  -5   7  -2    1.04    0.74   0
  -5  -7  -2    1.36    0.87   0
   6  -7   2    3.72    0.74   0
   6   7   2    3.61    0.74   0
  -6   7  -2    3.44    0.76   0
  -6  -7  -2    2.11    0.74   0
  -7   7  -2    0.27    0.73   0
   7  -7   2    0.40    0.70   0
  -7  -7  -2    0.58    0.70   0
  -8   7  -2    0.68    0.73   0
   8  -7   2    1.14    0.71   0
  -8  -7  -2    0.40    0.70   0
  -8  -7  -2    0.45    0.85   0
  -9  -7  -2    0.74    0.78   0
   9  -7   2    1.04    0.75   0
  -9  -7  -2    0.77    0.87   0
  -9   7  -2    1.60    0.79   0
 -10  -7  -2    0.71    0.91   0
  10  -7   2    1.24    0.76   0
 -10   7  -2    1.56    0.78   0
 -10  -7  -2    0.49    0.99   0
 -11  -7  -2    0.10    0.81   0
 -11   7  -2    0.50    0.81   0
  11  -7   2    0.27    0.77   0
 -11  -7  -2    0.23    0.98   0
  12  -7   2   -0.84    0.82   0
 -12   7  -2    0.85    0.84   0
 -12  -7  -2    0.50    1.03   0
 -12  -7  -2    0.54    1.02   0
 -13   7  -2    0.18    0.88   0
 -13  -7  -2    0.25    1.08   0
 -13  -7  -2    0.17    1.04   0
  13  -7   2    0.26    0.85   0
 -14  -7  -2    0.55    1.17   0
  14  -7   2    0.10    0.90   0
 -14   7  -2   -0.47    0.93   0
 -14  -7  -2   -0.23    1.09   0
 -15  -7  -2    0.13    1.04   0
 -15   7  -2   -0.39    0.96   0
  15  -7   2    0.57    0.96   0
 -15  -7  -2    0.07    1.26   0
 -16   7  -2    0.05    1.03   0
  16  -7   2    0.27    1.02   0
 -16  -7  -2   -0.71    1.35   0
 -16  -7  -2   -0.23    1.08   0
  17  -8  -2    0.16    1.04   0
 -17  -8   2    0.18    1.38   0
 -17   8   2    0.22    1.06   0
 -17  -8   2    0.14    1.55   0
 -16  -8   2    0.66    1.43   0
 -16  -8   2    0.11    1.46   0
 -16   8   2    0.20    1.02   0
  16  -8  -2    0.41    0.97   0
 -15   8   2    0.49    0.95   0
 -15  -8   2   -0.16    1.36   0
 -15  -8   2    0.35    1.34   0
  15  -8  -2    0.60    0.92   0
 -14  -8   2    0.05    1.27   0
  14  -8  -2    0.21    0.85   0
 -14   8   2    0.16    0.88   0
 -14  -8   2    0.33    1.47   0
 -13   8   2   -0.15    0.88   0
 -13  -8   2    0.56    1.31   0
  13  -8  -2    0.39    0.82   0
 -13  -8   2    0.64    1.23   0
  12  -8  -2   -0.16    0.81   0
 -12  -8   2   -0.07    1.27   0
 -12  -8   2    0.34    1.20   0
 -12   8   2    0.46    0.81   0
 -11  -8   2    0.02    1.24   0
 -11  -8   2    0.49    1.30   0
 -11   8   2    0.63    0.84   0
  11  -8  -2    0.76    0.78   0
 -10   8   2    0.34    0.78   0
  10  -8  -2    0.86    0.77   0
 -10  -8   2    0.61    1.34   0
 -10  -8   2   -0.03    1.18   0
  -9   8   2    0.33    0.73   0
   9  -8  -2    0.80    0.73   0
  -9  -8   2    0.14    1.38   0
  -9  -8   2    0.51    1.44   0
  -8  -8   2    0.37    1.63   0
  -8  -8   2    0.52    1.60   0
  -8   8   2    0.71    0.72   0
   8  -8  -2    0.20    0.73   0
  -7   8   2    1.67    0.75   0
  -7  -8   2    1.96    1.73   0
  -7  -8   2    1.91    1.81   0
   7  -8  -2    1.75    0.74   0
  -6   8   2    0.93    0.73   0
  -6  -8   2    0.74    1.51   0
   6  -8  -2    0.96    0.75   0
  -6  -8   2    0.34    1.61   0
   5   8  -2    0.41    1.29   0
   5  -8  -2    0.56    0.71   0
  -5  -8   2    0.31    1.38   0
  -5   8   2    0.40    0.70   0
  -4   8   2    0.25    0.67   0
   4   8  -2    0.43    1.10   0
  -4  -8   2    0.02    1.22   0
   4  -8  -2    0.22    0.71   0
  -3   8   2    2.41    0.70   0
  -3  -8   2    2.52    1.10   0
   3   8  -2    2.36    0.89   0
   3  -8  -2    2.43    0.70   0
   2  -8  -2    7.49    0.78   0
  -2   8   2    8.19    0.76   0
   2   8  -2    7.69    0.92   0
  -2  -8   2    8.89    0.99   0
   1   8  -2    0.58    0.69   0
  -1   8   2    0.40    0.68   0
   1  -8  -2    0.06    0.74   0
  -1  -8   2    0.44    0.86   0
   0   8  -2    0.57    0.68   0
   0  -8   2    0.83    0.66   0
   0   8   2    0.11    0.84   0
   0  -8  -2    0.43    0.67   0
   1   8   2    0.54    0.64   0
   1  -8   2   -0.05    0.65   0
  -1  -8  -2    0.06    0.68   0
  -1   8  -2    0.51    0.71   0
  -2  -8  -2   11.56    0.80   0
   2  -8   2   13.89    0.80   0
   2   8   2   12.65    0.79   0
  -2   8  -2   12.19    0.80   0
  -3  -8  -2    0.32    0.69   0
   3   8   2    1.01    0.78   0
  -3   8  -2    0.32    0.70   0
   3  -8   2    0.59    0.82   0
   4  -8   2    2.26    0.69   0
  -4  -8  -2    2.23    0.89   0
   4   8   2    1.95    0.71   0
  -4   8  -2    2.00    0.72   0
   5  -8   2    0.86    0.70   0
  -5  -8  -2    0.61    0.88   0
   5   8   2    0.97    0.72   0
  -5   8  -2    0.98    0.74   0
  -6   8  -2    1.58    0.77   0
  -6  -8  -2    1.38    0.91   0
   6   8   2    2.26    0.90   0
   6  -8   2    3.09    0.74   0
   7  -8   2    0.79    0.70   0
  -7  -8  -2    0.32    0.86   0
  -7   8  -2    0.27    0.74   0
   8  -8   2    1.07    0.71   0
  -8  -8  -2   -0.16    0.87   0
  -8   8  -2    1.05    0.78   0
  -8  -8  -2    0.47    0.96   0
  -9  -8  -2    0.15    0.94   0
  -9  -8  -2    0.11    0.97   0
  -9   8  -2    0.93    0.79   0
   9  -8   2    0.81    0.78   0
 -10   8  -2    0.59    0.79   0
 -10  -8  -2    0.57    1.00   0
  10  -8   2    1.01    0.77   0
 -10  -8  -2    0.02    0.96   0
 -11  -8  -2    0.21    0.91   0
 -11  -8  -2    0.48    0.93   0
  11  -8   2    0.76    0.81   0
 -11   8  -2    0.87    0.85   0
 -12  -8  -2   -0.17    0.90   0
  12  -8   2    0.19    0.86   0
 -12  -8  -2    1.05    1.07   0
 -12   8  -2    0.04    0.87   0
 -13  -8  -2    0.50    0.88   0
 -13   8  -2    0.82    0.89   0
 -13  -8  -2    0.66    1.13   0
  13  -8   2    0.72    0.89   0
 -14  -8  -2    0.29    1.21   0
  14  -8   2    0.12    0.93   0
 -14   8  -2   -0.13    0.97   0
 -14  -8  -2   -0.30    1.21   0
 -15  -8  -2   -0.07    1.01   0
 -15  -8  -2   -0.49    1.02   0
  15  -8   2    0.35    1.02   0
 -15   8  -2    1.27    1.01   0
 -16  -9   2    0.12    1.68   0
  16  -9  -2   -0.70    1.02   0
 -16   9   2    0.79    1.07   0
 -16  -9   2    0.05    1.71   0
 -15  -9   2    0.27    1.61   0
 -15   9   2    0.76    0.98   0
 -15  -9   2    0.16    1.77   0
  15  -9  -2    1.16    0.96   0
 -14  -9   2    0.42    1.48   0
 -14   9   2    0.04    0.93   0
  14  -9  -2    0.44    0.91   0
 -14  -9   2    0.11    1.65   0
 -13   9   2   -0.50    0.88   0
 -13  -9   2    0.50    1.74   0
  13  -9  -2    1.14    0.86   0
 -13  -9   2    0.17    1.56   0
 -12  -9   2    0.56    1.60   0
 -12  -9   2    0.69    1.62   0
  12  -9  -2    1.02    0.85   0
 -12   9   2    0.41    0.88   0
 -11  -9   2    0.78    1.76   0
  11  -9  -2    0.30    0.82   0
 -11   9   2    0.94    0.84   0
 -11  -9   2    0.65    1.73   0
 -10   9   2   -0.46    0.80   0
  10  -9  -2    0.81    0.79   0
 -10  -9   2    0.33    1.95   0
 -10  -9   2    0.29    1.97   0
  -9   9   2    1.63    0.77   0
   9  -9  -2    1.23    0.80   0
   8  -9  -2    3.78    0.75   0
  -8   9   2    3.38    0.77   0
   7  -9  -2    3.23    0.77   0
  -7   9   2    2.54    0.72   0
  -6  -9   2    0.39    1.54   0
  -6   9   2   -0.44    0.76   0
  -6  -9   2    0.46    1.52   0
   6  -9  -2    0.74    0.75   0
  -5   9   2    2.54    0.74   0
   5  -9  -2    2.44    0.93   0
  -5  -9   2    2.22    1.31   0
   5   9  -2    1.89    1.20   0
   4   9  -2   10.85    1.13   0
   4  -9  -2   14.06    0.78   0
  -4  -9   2   13.08    1.31   0
  -4   9   2   12.73    0.81   0
   3   9  -2   10.26    1.11   0
  -3  -9   2   10.41    1.17   0
  -3   9   2    9.85    0.76   0
   3  -9  -2    9.48    0.78   0
  -2  -9   2    1.35    1.04   0
   2  -9  -2    0.37    0.87   0
  -2   9   2    0.76    0.68   0
   2   9  -2    0.78    0.86   0
   1   9  -2    1.01    0.85   0
   1  -9  -2    0.20    0.70   0
  -1   9   2    1.32    0.67   0
  -1  -9   2    1.30    0.90   0
   0   9   2    9.92    0.77   0
   0  -9  -2    9.81    0.94   0
   0   9  -2    7.94    0.83   0
   0  -9   2   10.33    0.99   0
   1  -9   2    8.49    0.80   0
   1   9   2    7.96    0.75   0
  -1   9  -2    7.66    0.79   0
  -1  -9  -2    8.42    0.96   0
  -2  -9  -2    5.59    0.78   0
  -2   9  -2    4.47    0.76   0
   2   9   2    5.96    0.75   0
   2  -9   2    6.95    0.89   0
  -3  -9  -2    0.50    0.89   0
   3  -9   2    0.19    0.68   0
  -3   9  -2    0.31    0.71   0
   3   9   2    0.19    0.69   0
   4   9   2    1.08    0.86   0
  -4   9  -2    0.88    0.72   0
   4  -9   2    1.93    0.69   0
  -4  -9  -2    0.76    0.89   0
  -5   9  -2    1.29    0.76   0
   5   9   2    1.65    0.73   0
   5  -9   2    2.33    0.92   0
  -5  -9  -2    1.19    0.88   0
   6   9   2    6.53    0.94   0
  -6   9  -2    5.84    0.79   0
   6  -9   2    5.89    0.77   0
  -6  -9  -2    5.36    0.97   0
   7   9   2    0.34    0.92   0
  -7   9  -2    0.02    0.76   0
  -7  -9  -2    0.33    0.98   0
   7  -9   2   -0.28    0.73   0
   8  -9   2    0.43    0.78   0
  -8  -9  -2    0.20    0.99   0
  -8  -9  -2   -0.25    1.02   0
  -8   9  -2    1.02    0.79   0
  -9  -9  -2   -0.10    0.98   0
  -9   9  -2    1.05    0.79   0
  -9  -9  -2    0.66    0.94   0
   9  -9   2    0.14    0.79   0
 -10  -9  -2    1.25    1.00   0
 -10   9  -2    1.48    0.84   0
  10  -9   2    1.87    0.59   0
 -10  -9  -2    1.63    1.06   0
  11  -9   2    0.72    0.84   0
 -11  -9  -2    0.39    1.05   0
 -11  -9  -2    0.49    1.09   0
 -11   9  -2    1.26    0.84   0
 -12   9  -2    0.99    0.90   0
 -12  -9  -2    0.33    1.12   0
  12  -9   2    0.16    0.88   0
 -12  -9  -2    0.41    1.12   0
 -13   9  -2    0.09    0.93   0
  13  -9   2    0.12    0.94   0
 -13  -9  -2    0.69    1.14   0
 -13  -9  -2   -0.17    1.20   0
 -14  -9  -2   -0.15    1.25   0
 -14   9  -2   -0.22    1.03   0
 -14  -9  -2    0.94    1.23   0
  14  -9   2   -1.08    1.00   0
 -15  -9  -2    0.48    1.34   0
 -15   9  -2    0.73    1.02   0
  15  -9   2   -0.03    1.06   0
 -15  -9  -2    0.48    1.35   0
 -16  10   2    0.20    1.08   0
 -15  10   2    0.40    1.03   0
  15 -10  -2    0.09    1.00   0
  14 -10  -2    0.25    0.94   0
 -14  10   2   -0.17    0.94   0
 -13  10   2   -0.34    0.92   0
  13 -10  -2    0.66    0.91   0
 -12  10   2    0.59    0.88   0
  12 -10  -2    1.00    0.86   0
 -11  10   2    3.11    0.89   0
  11 -10  -2    3.14    0.86   0
 -10  10   2    0.72    0.83   0
  10 -10  -2    1.03    0.81   0
   9 -10  -2    0.29    0.80   0
  -9  10   2    0.96    0.79   0
   8 -10  -2    0.24    0.78   0
  -8  10   2    0.56    0.56   0
   7 -10  -2    8.30    0.81   0
  -7  10   2    8.07    0.79   0
   6 -10  -2    0.22    0.76   0
  -6  10   2    0.12    0.76   0
  -6 -10   2    0.12    1.63   0
  -5  10   2    1.23    0.75   0
   5 -10  -2    0.87    0.79   0
   5  10  -2    0.68    1.19   0
  -5 -10   2    0.27    1.25   0
   4  10  -2    1.63    1.01   0
  -4  10   2    1.54    0.71   0
  -4 -10   2    1.57    1.09   0
   4 -10  -2    1.86    0.78   0
  -3  10   2   15.99    0.94   0
   3  10  -2   17.69    1.22   0
  -3 -10   2   18.38    1.24   0
   3 -10  -2   18.74    0.81   0
   2 -10  -2    0.91    0.85   0
   2  10  -2    0.50    0.86   0
  -2  10   2   -0.20    0.83   0
  -2 -10   2   -0.21    0.92   0
   1  10  -2    8.67    0.97   0
  -1 -10   2    9.47    0.98   0
  -1  10   2    8.26    0.76   0
   1 -10  -2    8.67    0.82   0
   0 -10   2    6.83    0.84   0
   0 -10  -2    6.08    0.74   0
   0  10  -2    6.75    1.00   0
   0  10   2    5.51    0.74   0
   1 -10   2   15.95    1.01   0
   1  10   2   15.01    0.85   0
  -1 -10  -2   14.97    0.89   0
  -1  10  -2   14.08    1.03   0
   2 -10   2    0.68    0.73   0
  -2  10  -2   -0.07    0.73   0
  -2 -10  -2    0.75    0.79   0
   2  10   2   -0.03    0.73   0
  -3  10  -2   16.69    0.92   0
   3  10   2   19.20    1.04   0
  -3 -10  -2   18.21    1.09   0
   3 -10   2   22.07    0.93   0
  -4 -10  -2    5.67    0.98   0
   4  10   2    5.31    0.78   0
   4 -10   2    6.61    0.80   0
  -4  10  -2    5.29    0.80   0
   5  10   2    5.35    0.95   0
  -5  10  -2    4.62    0.78   0
  -5 -10  -2    4.26    0.98   0
   5 -10   2    6.38    0.77   0
  -6 -10  -2    0.36    0.99   0
   6 -10   2    0.61    0.75   0
  -6  10  -2    0.85    0.78   0
   6  10   2    0.52    0.92   0
  -7 -10  -2    6.68    1.16   0
   7 -10   2    7.91    0.82   0
  -7  10  -2    5.68    0.84   0
   7  10   2    8.43    1.15   0
  -8  10  -2    2.88    0.83   0
   8 -10   2    2.27    0.82   0
  -8 -10  -2    2.13    1.00   0
  -8 -10  -2    2.26    0.99   0
   9 -10   2    1.39    0.81   0
  -9 -10  -2    0.46    1.08   0
  -9  10  -2    1.19    0.83   0
  -9 -10  -2    0.43    0.99   0
 -10  10  -2   -0.01    0.85   0
  10 -10   2    0.52    0.85   0
 -10 -10  -2    0.32    1.11   0
 -10 -10  -2    0.15    1.07   0
 -11 -10  -2    1.06    1.11   0
  11 -10   2    1.62    0.87   0
 -11 -10  -2    1.05    1.11   0
 -11  10  -2    1.21    0.90   0
 -12  10  -2   -0.14    0.94   0
 -12 -10  -2   -0.20    1.18   0
  12 -10   2    0.99    0.89   0
 -12 -10  -2   -0.31    1.17   0
  13 -10   2    0.18    0.95   0
 -13 -10  -2    0.44    1.46   0
 -13  10  -2   -0.08    0.97   0
 -13 -10  -2    0.52    1.24   0
 -14 -10  -2    0.44    1.36   0
  14 -10   2    0.09    1.01   0
 -14 -10  -2    1.03    1.51   0
 -14  10  -2    0.26    1.04   0
  15 -11  -2    0.98    1.06   0
 -15  11   2    0.63    1.05   0
 -14  11   2    1.11    0.99   0
  14 -11  -2    0.93    0.98   0
 -13  11   2    0.20    0.96   0
  13 -11  -2    0.83    0.95   0
 -12  11   2   -0.05    0.65   0
  12 -11  -2    0.27    0.91   0
 -11  11   2    3.30    0.89   0
  11 -11  -2    2.92    0.89   0
  10 -11  -2   -0.34    0.86   0
 -10  11   2    1.28    0.86   0
  -9  11   2    1.73    0.81   0
   9 -11  -2    2.31    0.80   0
   8 -11  -2    0.60    0.82   0
  -8  11   2    1.98    0.83   0
  -7  11   2    3.99    0.84   0
   7 -11  -2    4.81    0.84   0
   6 -11  -2    0.63    0.77   0
  -6  11   2    0.85    0.78   0
  -6 -11   2    0.49    1.48   0
   5 -11  -2   20.59    0.86   0
  -5 -11   2   18.74    1.56   0
   5  11  -2   17.48    1.55   0
  -5  11   2   18.60    0.89   0
  -4 -11   2    1.51    1.17   0
   4 -11  -2    0.68    0.75   0
   4  11  -2    1.09    1.09   0
  -4  11   2    1.14    0.75   0
   3  11  -2    4.28    0.96   0
   3 -11  -2    5.84    0.95   0
  -3  11   2    4.72    0.79   0
  -3 -11   2    5.26    1.19   0
  -2  11   2    0.54    0.70   0
   2  11  -2    0.81    0.90   0
   2 -11  -2    0.09    0.77   0
  -2 -11   2    0.52    0.94   0
  -1 -11   2   59.66    1.41   0
   1 -11  -2   57.68    1.14   0
   1  11  -2   55.92    1.38   0
  -1  11   2   57.05    1.11   0
   0  11  -2    0.81    0.91   0
   0 -11   2    0.34    0.74   0
   0  11   2   -0.44    0.73   0
   0 -11  -2    0.41    0.77   0
   1 -11   2    2.73    0.78   0
   1  11   2    3.40    0.74   0
  -1 -11  -2    3.32    0.94   0
  -1  11  -2    2.39    0.78   0
  -2  11  -2   -0.32    0.74   0
  -2 -11  -2    0.44    0.93   0
   2  11   2    0.50    0.88   0
   2 -11   2    0.41    0.93   0
  -3  11  -2   39.42    1.13   0
   3  11   2   43.68    1.37   0
   3 -11   2   47.76    1.13   0
  -3 -11  -2   41.77    1.24   0
   4  11   2    1.27    0.92   0
  -4 -11  -2    0.74    1.01   0
  -4  11  -2    0.35    0.80   0
   4 -11   2    1.18    0.77   0
  -5  11  -2    1.34    0.78   0
   5  11   2    1.94    0.81   0
   5 -11   2    1.69    0.79   0
  -5 -11  -2    1.92    1.04   0
   6 -11   2   -0.34    0.79   0
  -6 -11  -2    0.50    0.97   0
  -6  11  -2   -0.00    0.77   0
   6  11   2    0.40    1.01   0
   7  11   2   12.81    1.18   0
   7 -11   2   12.37    0.92   0
  -7  11  -2    8.88    0.94   0
  -7 -11  -2    9.94    1.17   0
  -8 -11  -2    0.86    1.28   0
   8 -11   2    0.37    0.81   0
  -8  11  -2    0.33    0.82   0
  -9 -11  -2    0.74    1.10   0
  -9  11  -2    0.57    0.87   0
  -9 -11  -2    1.02    1.05   0
   9 -11   2    2.23    0.81   0
 -10 -11  -2    0.12    1.31   0
 -10  11  -2    0.51    0.87   0
  10 -11   2   -0.01    0.88   0
 -10 -11  -2    0.01    1.11   0
  11 -11   2    0.55    0.91   0
 -11  11  -2    1.20    0.94   0
 -11 -11  -2    0.65    1.18   0
 -11 -11  -2    1.10    1.37   0
 -12 -11  -2    0.15    1.40   0
 -12 -11  -2    0.22    1.22   0
 -12  11  -2    0.98    0.99   0
  12 -11   2    0.29    0.95   0
 -13  11  -2    0.42    1.04   0
 -13 -11  -2   -0.07    1.30   0
  13 -11   2    0.78    1.02   0
 -13 -11  -2    0.43    1.32   0
 -14  11  -2   -0.53    1.12   0
  14 -12  -2    0.72    1.04   0
 -14  12   2    0.33    1.03   0
 -13  12   2    0.31    1.00   0
  13 -12  -2    0.95    0.99   0
 -12  12   2    0.40    0.96   0
  12 -12  -2    0.06    0.95   0
 -11  12   2    1.09    0.92   0
  11 -12  -2    0.29    0.91   0
  10 -12  -2   -0.29    0.88   0
 -10  12   2   -0.32    0.88   0
   9 -12  -2    2.72    0.85   0
  -9  12   2    1.09    0.84   0
   8 -12  -2   -0.38    0.80   0
  -8  12   2    1.03    0.80   0
  -7  12   2    3.42    0.82   0
   7 -12  -2    4.15    0.84   0
   6 -12  -2    1.40    0.84   0
  -6  12   2    2.32    0.83   0
  -6 -12   2    1.53    1.73   0
   6  12  -2    1.53    1.69   0
  -5 -12   2    5.39    1.38   0
  -5  12   2    5.45    0.81   0
   5  12  -2    4.70    1.30   0
   5 -12  -2    3.82    0.79   0
   4 -12  -2    0.14    0.78   0
  -4 -12   2    0.41    1.15   0
  -4  12   2    0.78    0.79   0
   4  12  -2    0.47    1.16   0
   3 -12  -2   22.06    0.95   0
  -3  12   2   17.92    0.87   0
   3  12  -2   19.62    1.31   0
  -3 -12   2   21.69    1.44   0
   2 -12  -2    5.58    0.85   0
  -2  12   2    5.18    0.83   0
  -2 -12   2    5.98    1.03   0
   2  12  -2    4.77    1.04   0
  -1  12   2    3.80    0.74   0
   1  12  -2    3.73    1.03   0
  -1 -12   2    4.33    0.90   0
   1 -12  -2    4.26    0.85   0
   0 -12   2    1.29    0.79   0
   0  12  -2    1.09    0.80   0
   0  12   2    1.87    0.73   0
   0 -12  -2    0.78    0.94   0
   1 -12   2   26.67    0.94   0
  -1  12  -2   23.37    0.94   0
   1  12   2   24.88    0.95   0
  -1 -12  -2   23.53    0.94   0
  -2  12  -2    5.54    1.00   0
   2  12   2    5.18    0.78   0
  -2 -12  -2    6.00    0.89   0
   2 -12   2    6.41    0.82   0
   3 -12   2    1.02    0.96   0
  -3 -12  -2    0.79    1.04   0
   3  12   2    0.43    0.92   0
  -3  12  -2    0.76    0.97   0
   4 -12   2    1.00    0.78   0
  -4  12  -2    1.16    0.79   0
  -4 -12  -2    0.14    1.04   0
   4  12   2    1.20    1.02   0
   5 -12   2    9.21    0.84   0
  -5  12  -2    7.37    0.90   0
  -5 -12  -2    8.27    1.11   0
   5  12   2    9.72    1.06   0
   6 -12   2    3.35    1.08   0
   6  12   2    2.50    1.05   0
  -6  12  -2    2.46    0.89   0
  -6 -12  -2    2.54    1.10   0
   7 -12   2    0.31    0.86   0
  -7  12  -2    0.49    0.86   0
   7  12   2   -0.46    1.32   0
  -7 -12  -2    0.32    1.12   0
   8 -12   2    0.73    0.83   0
  -8 -12  -2    0.13    1.10   0
  -8  12  -2   -0.62    0.85   0
  -9 -12  -2    0.65    1.11   0
  -9 -12  -2    0.78    1.13   0
   9 -12   2    1.14    0.88   0
  -9  12  -2    0.93    0.87   0
 -10 -12  -2    0.57    1.19   0
 -10  12  -2    0.68    0.91   0
 -10 -12  -2    0.37    1.35   0
  10 -12   2    0.11    0.91   0
 -11 -12  -2    0.57    1.21   0
 -11  12  -2   -0.03    0.96   0
 -11 -12  -2    0.45    1.20   0
  11 -12   2   -0.55    0.96   0
 -12 -12  -2    0.29    1.47   0
 -12  12  -2   -0.07    0.74   0
 -12 -12  -2    0.22    1.47   0
  12 -12   2    0.45    0.98   0
 -13  12  -2    0.78    1.08   0
 -13 -12  -2    0.46    1.57   0
 -13 -12  -2    0.18    1.55   0
  13 -13  -2   -0.23    1.01   0
 -13  13   2    0.62    1.03   0
  12 -13  -2    0.93    1.00   0
 -12  13   2    0.77    0.97   0
  11 -13  -2   -0.60    0.94   0
 -11  13   2    0.85    0.93   0
 -10  13   2    1.09    0.91   0
  10 -13  -2   -0.17    0.94   0
   9 -13  -2    0.34    0.88   0
  -9  13   2   -0.25    0.88   0
  -8  13   2    0.75    0.84   0
   8 -13  -2    0.72    0.86   0
  -7  13   2    0.26    0.77   0
   7 -13  -2    0.18    0.82   0
   6 -13  -2    1.99    0.88   0
  -6  13   2    1.48    0.86   0
  -6 -13   2    1.45    1.91   0
  -5 -13   2    0.06    1.34   0
   5  13  -2   -0.03    1.29   0
  -5  13   2    0.83    1.04   0
   5 -13  -2    0.17    0.89   0
  -4 -13   2    1.31    1.19   0
   4 -13  -2    1.65    1.03   0
  -4  13   2    1.59    0.84   0
   4  13  -2    1.01    1.14   0
   3 -13  -2    2.72    0.82   0
  -3 -13   2    1.32    1.16   0
  -3  13   2    1.48    0.82   0
   3  13  -2    1.24    1.15   0
  -2  13   2    1.07    0.78   0
  -2 -13   2    1.00    1.02   0
   2 -13  -2    0.89    0.78   0
   2  13  -2    1.41    0.98   0
   1  13  -2    0.56    0.97   0
  -1  13   2    0.19    0.77   0
   1 -13  -2   -0.28    0.78   0
  -1 -13   2    0.76    0.96   0
   0 -13  -2    0.43    0.97   0
   0  13   2    0.45    0.75   0
   0  13  -2    0.54    0.82   0
   0 -13   2    0.72    1.01   0
   1 -13   2    0.74    0.97   0
  -1 -13  -2    0.83    0.79   0
  -1  13  -2    0.09    0.95   0
   1  13   2   -0.37    0.78   0
  -2  13  -2   -0.47    0.96   0
  -2 -13  -2    0.23    0.99   0
   2  13   2    0.85    0.94   0
   2 -13   2    0.17    0.80   0
   3 -13   2    0.54    1.00   0
   3  13   2   -0.62    0.78   0
  -3  13  -2   -0.45    0.77   0
  -3 -13  -2    0.31    1.00   0
  -4  13  -2   -0.29    0.79   0
   4 -13   2   -0.05    0.98   0
  -4 -13  -2   -0.19    1.01   0
   4  13   2    0.40    0.99   0
   5  13   2    0.59    1.05   0
  -5 -13  -2    0.15    1.08   0
  -5  13  -2    0.93    0.87   0
   5 -13   2    0.13    0.85   0
  -6 -13  -2    0.25    1.09   0
   6 -13   2    0.26    0.85   0
  -6  13  -2    0.55    0.82   0
   6  13   2    0.47    1.07   0
   7 -13   2    0.89    1.05   0
   7  13   2    0.37    1.27   0
  -7 -13  -2    0.59    1.26   0
  -7  13  -2   -0.46    0.91   0
  -8 -13  -2    0.44    1.35   0
  -8  13  -2    0.46    0.95   0
   8 -13   2    1.17    0.90   0
  -9 -13  -2    0.22    1.35   0
  -9  13  -2    0.19    0.94   0
  -9 -13  -2    0.09    1.31   0
   9 -13   2    0.27    0.95   0
 -10 -13  -2    0.03    1.18   0
  10 -13   2    0.40    0.95   0
 -10 -13  -2    0.17    1.25   0
 -10  13  -2    1.11    0.95   0
 -11 -13  -2    0.14    1.50   0
 -11  13  -2    0.96    0.98   0
  11 -13   2   -0.37    0.95   0
 -11 -13  -2   -0.10    1.28   0
 -12 -13  -2    0.17    1.58   0
 -12  13  -2    0.03    1.03   0
 -12 -13  -2   -0.10    1.59   0
  12 -14  -2   -0.17    1.04   0
 -12  14   2    1.19    1.04   0
  11 -14  -2   -0.40    0.97   0
 -11  14   2   -0.12    0.98   0
 -10  14   2   -0.39    0.94   0
  10 -14  -2    0.79    0.96   0
  -9  14   2    0.64    0.94   0
   9 -14  -2    0.81    0.95   0
  -8  14   2   -0.33    0.90   0
   8 -14  -2    0.75    0.91   0
   7 -14  -2    0.10    0.87   0
  -7  14   2    0.60    0.88   0
  -6  14   2    0.59    0.87   0
   6 -14  -2   -0.71    0.91   0
  -5 -14   2   -0.02    1.45   0
   5 -14  -2   -0.24    0.87   0
  -5  14   2    0.81    0.84   0
   5  14  -2    0.09    1.34   0
  -4 -14   2   -0.55    1.35   0
   4 -14  -2   -0.12    0.84   0
  -4  14   2    0.57    0.86   0
   4  14  -2    0.20    1.17   0
  -3  14   2    0.31    0.81   0
   3 -14  -2    0.61    0.84   0
  -3 -14   2    0.28    1.06   0
   3  14  -2    0.37    1.06   0
  -2  14   2    0.04    0.81   0
   2 -14  -2    0.38    0.80   0
   2  14  -2    0.07    1.06   0
  -2 -14   2   -0.19    1.14   0
  -1 -14   2   -0.23    1.01   0
   1  14  -2    0.65    0.99   0
   1 -14  -2    0.11    0.81   0
  -1  14   2   -0.05    0.82   0
   0 -14  -2    0.45    0.80   0
   0  14  -2   -0.10    0.79   0
   0  14   2    0.38    0.86   0
   0 -14   2    0.12    0.83   0
  -1 -14  -2    0.54    0.84   0
   1 -14   2    0.15    1.00   0
  -1  14  -2    0.64    0.99   0
   1  14   2    0.13    0.96   0
  -2 -14  -2    0.03    0.85   0
  -2  14  -2    0.34    0.79   0
   2 -14   2   -0.35    1.07   0
   2  14   2   -0.04    0.79   0
   3 -14   2    0.36    1.02   0
  -3  14  -2    0.21    0.81   0
   3  14   2   -0.07    0.86   0
  -3 -14  -2    0.09    1.06   0
  -4  14  -2   -0.15    0.88   0
   4 -14   2   -0.10    1.09   0
  -4 -14  -2    0.22    1.12   0
   4  14   2    0.11    1.11   0
   5  14   2    0.37    1.09   0
   5 -14   2    0.53    0.92   0
  -5 -14  -2    0.43    1.10   0
  -5  14  -2    0.49    0.91   0
  -6 -14  -2    0.25    1.15   0
   6  14   2    0.41    1.13   0
   6 -14   2    0.50    0.90   0
  -6  14  -2    0.65    0.87   0
   7 -14   2    0.26    0.92   0
  -7  14  -2    0.25    1.16   0
  -7 -14  -2    0.68    1.37   0
   7  14   2    0.38    1.19   0
  -8  14  -2   -0.06    0.96   0
  -8 -14  -2    0.22    1.42   0
   8 -14   2    0.64    0.97   0
   9 -14   2   -0.76    1.03   0
  -9 -14  -2    0.18    1.40   0
  -9  14  -2   -0.28    1.02   0
  -9 -14  -2    0.11    1.46   0
 -10 -14  -2    0.28    1.52   0
 -10  14  -2    0.85    1.00   0
 -10 -14  -2    0.08    1.49   0
  10 -14   2   -0.17    1.00   0
 -11  14  -2    0.39    1.07   0
 -10  15   2    0.13    1.04   0
  10 -15  -2   -0.49    1.07   0
  -9  15   2   -0.64    1.01   0
   9 -15  -2    1.07    1.00   0
  -8  15   2    1.26    0.95   0
   8 -15  -2    0.13    0.96   0
  -7  15   2   -0.02    0.95   0
   7 -15  -2    0.80    0.95   0
   6 -15  -2    0.97    0.93   0
  -6  15   2    0.52    0.93   0
  -5  15   2   -0.19    0.89   0
   5  15  -2    0.22    1.43   0
  -5 -15   2    0.09    1.60   0
   5 -15  -2    1.07    0.93   0
  -4 -15   2    0.40    1.29   0
   4 -15  -2    0.46    0.92   0
  -4  15   2    0.77    0.88   0
   4  15  -2    0.38    1.43   0
   3  15  -2    0.38    1.26   0
  -3  15   2    0.53    0.88   0
   3 -15  -2    0.96    0.87   0
  -3 -15   2    0.30    1.26   0
   2 -15  -2    0.28    1.09   0
  -2  15   2    0.63    0.83   0
  -2 -15   2    0.69    1.12   0
   2  15  -2    0.21    1.08   0
  -1 -15   2   -0.40    1.11   0
   1 -15  -2    0.39    0.88   0
  -1  15   2   -0.34    1.05   0
   1  15  -2   -0.15    1.10   0
   0 -15   2    0.32    1.16   0
   0  15  -2    0.64    0.88   0
   0  15   2    0.36    0.84   0
   0 -15  -2    0.64    0.88   0
  -1 -15  -2    0.84    1.10   0
  -1  15  -2    0.15    1.08   0
   1 -15   2    0.59    1.09   0
   1  15   2    0.29    0.83   0
  -2 -15  -2   -0.37    1.13   0
   2  15   2    0.49    1.07   0
   2 -15   2    0.47    0.87   0
  -2  15  -2    0.57    0.86   0
   3  15   2    0.39    1.10   0
   3 -15   2    0.52    0.90   0
  -3  15  -2   -0.26    0.88   0
  -3 -15  -2    0.08    0.91   0
   4 -15   2    0.54    0.90   0
  -4  15  -2    0.70    0.90   0
   4  15   2    0.49    1.13   0
  -4 -15  -2    0.48    1.16   0
   5 -15   2   -0.17    0.94   0
  -5  15  -2   -0.08    0.92   0
   5  15   2    0.00    1.13   0
  -5 -15  -2    0.10    1.35   0
  -6  15  -2   -0.02    0.96   0
   6  15   2    0.54    1.38   0
  -6 -15  -2    0.24    1.24   0
   6 -15   2   -0.04    0.97   0
   7  15   2   -0.15    1.44   0
   7 -15   2    1.04    0.98   0
  -7  15  -2    0.04    0.97   0
  -7 -15  -2   -0.17    1.27   0
  -8 -15  -2    0.55    1.44   0
   8 -15   2    0.05    1.01   0
  -8  15  -2   -0.09    0.97   0
  -8 -15  -2    0.25    1.50   0
  -9 -15  -2    0.24    1.70   0
  -9  15  -2    0.47    1.09   0
  -9 -15  -2   -0.04    1.60   0
   9 -15   2    1.60    1.29   0
  -9  16   2    0.54    1.09   0
   9 -16  -2    0.27    1.04   0
   8 -16  -2    1.37    1.29   0
  -8  16   2    0.66    1.02   0
   7 -16  -2    0.05    1.03   0
  -7  16   2    0.48    1.02   0
  -6  16   2    0.77    0.95   0
   6 -16  -2    0.57    1.07   0
  -5 -16   2    0.98    1.91   0
  -5  16   2    1.25    0.92   0
   5  16  -2    1.24    1.90   0
   5 -16  -2    1.85    1.20   0
  -4 -16   2    1.97    1.55   0
   4  16  -2    1.48    1.41   0
  -4  16   2    0.79    1.14   0
   4 -16  -2    2.94    1.04   0
  -3 -16   2   -0.33    1.37   0
  -3  16   2    0.51    1.13   0
   3 -16  -2    0.62    0.97   0
   3  16  -2   -0.13    1.18   0
  -2  16   2    0.76    0.90   0
   2 -16  -2    1.31    0.96   0
  -2 -16   2    1.25    1.40   0
   2  16  -2    1.20    1.16   0
  -1  16   2    1.25    1.14   0
   1 -16  -2    1.71    0.96   0
  -1 -16   2    1.61    1.22   0
   1  16  -2    1.42    1.20   0
   0  16  -2    0.78    0.99   0
   0 -16  -2    2.13    0.94   0
   0  16   2    0.94    0.94   0
   0 -16   2    0.42    1.21   0
   1 -16   2   -0.05    0.95   0
   1  16   2    0.54    1.14   0
  -1 -16  -2    0.08    1.10   0
  -1  16  -2   -0.07    1.11   0
   2 -16   2    0.50    1.18   0
  -2 -16  -2    0.73    0.98   0
  -2  16  -2    0.25    0.95   0
   2  16   2    0.39    1.19   0
   3  16   2    0.92    1.21   0
  -3 -16  -2    0.55    1.20   0
  -3  16  -2    0.62    0.97   0
   3 -16   2    0.17    0.95   0
  -4 -16  -2    0.68    1.27   0
  -4  16  -2    0.23    0.95   0
   4 -16   2    0.44    0.97   0
   4  16   2    0.23    1.22   0
  -5 -16  -2   -0.59    1.29   0
   5  16   2    0.14    1.26   0
   5 -16   2    0.90    1.02   0
  -5  16  -2    0.49    1.01   0
  -6 -16  -2    0.56    1.52   0
   6 -16   2    0.42    1.01   0
   6  16   2    0.10    1.27   0
  -6  16  -2    0.20    1.23   0
   7 -16   2    0.12    1.06   0
  -7 -16  -2    0.10    1.40   0
   7  16   2   -0.06    1.30   0
  -7  16  -2    0.36    1.04   0
  -6  17   2    0.41    1.03   0
   6 -17  -2    0.89    1.06   0
  -5  17   2   -0.30    1.03   0
  -5 -17   2   -0.01    2.55   0
   5  17  -2    0.05    2.45   0
   5 -17  -2   -0.76    1.05   0
  -4  17   2    0.57    1.04   0
   4 -17  -2   -0.33    1.07   0
   4  17  -2    0.12    1.48   0
  -4 -17   2    0.32    1.65   0
  -3 -17   2    1.89    1.68   0
   3 -17  -2    1.73    1.27   0
  -3  17   2    1.32    1.00   0
   3  17  -2    1.49    1.49   0
   2 -17  -2    0.60    1.00   0
  -2  17   2    0.32    1.00   0
  -2 -17   2    0.43    1.46   0
   2  17  -2   -0.17    1.27   0
   1 -17  -2    0.64    1.01   0
  -1 -17   2    0.28    1.25   0
  -1  17   2   -0.02    0.98   0
   1  17  -2    0.38    1.23   0
   0  17  -2   -0.19    1.27   0
   0 -17  -2    0.48    1.25   0
   0 -17   2   -0.36    1.29   0
   0  17   2    0.39    1.03   0
  -1  17  -2    0.54    1.20   0
  -1 -17  -2    1.75    1.24   0
   1 -17   2    0.64    1.06   0
   1  17   2    1.28    1.25   0
   2 -17   2    0.48    1.27   0
   2  17   2    0.74    1.28   0
  -2 -17  -2   -0.04    1.28   0
  -2  17  -2   -0.22    1.02   0
   3  17   2    0.02    1.31   0
  -3  17  -2   -0.34    1.01   0
  -3 -17  -2    0.07    1.32   0
   3 -17   2    0.65    1.02   0
  -4  17  -2   -0.44    1.04   0
   4 -17   2   -0.09    1.26   0
   4  17   2    0.16    1.31   0
  -4 -17  -2    0.18    1.39   0
   5 -17   2    0.78    1.33   0
   5  17   2    0.36    1.33   0
  -5 -17  -2    0.28    1.40   0
  -5  17  -2    0.84    1.08   0
  -1  18   2   -0.04    1.07   0
   1  18  -2   -0.08    1.35   0
   0  18  -2    0.10    1.31   0
   0  18   2    0.14    1.10   0
 -19   0   3   -0.38    1.28   0
  17   0  -3    0.78    0.90   0
 -17   0   3    0.81    0.94   0
 -15   0   3    1.08    0.82   0
  15   0  -3    0.47    0.95   0
  13   0  -3    4.05    0.80   0
 -13   0   3    3.62    1.02   0
 -11   0   3    0.25    0.71   0
  11   0  -3    0.60    0.66   0
  -9   0   3    4.70    0.78   0
   9   0  -3    4.70    0.73   0
   7   0  -3    2.66    0.78   0
  -7   0   3    2.56    0.95   0
   5   0  -3   -0.07    0.80   0
  -5   0   3    0.21    0.80   0
  -3   0   3    1.21    1.08   0
   3   0  -3    1.61    1.08   0
  -1   0   3    0.43    0.88   0
   1   0  -3    0.42    0.86   0
  -1   0  -3    1.10    0.77   0
   1   0   3    0.84    0.79   0
  -3   0  -3    0.82    0.72   0
  -3   0  -3    0.59    0.75   0
  -5   0  -3    0.51    0.68   0
  -5   0  -3    0.01    0.66   0
  -7   0  -3   -0.11    0.67   0
  -7   0  -3    0.11    0.66   0
  -9   0  -3    0.30    0.73   0
  -9   0  -3    0.54    0.72   0
 -11   0  -3    0.60    0.74   0
 -11   0  -3    0.35    0.75   0
 -13   0  -3    0.36    0.84   0
 -13   0  -3   -0.02    0.82   0
 -15   0  -3    0.19    1.13   0
 -15   0  -3   -0.05    0.94   0
 -17   0  -3    1.14    1.05   0
 -17   0  -3    0.17    1.07   0
 -19   1   3    0.08    1.07   0
 -19  -1   3    0.82    1.28   0
  19  -1  -3   -0.34    1.07   0
 -19  -1   3    0.96    1.04   0
 -18  -1   3    0.45    1.00   0
 -18   1   3   -0.03    0.99   0
  18  -1  -3    0.64    0.95   0
  17   1  -3    0.48    0.89   0
 -17   1   3    0.43    1.13   0
 -17  -1   3    0.13    1.15   0
  17  -1  -3    0.12    1.12   0
  16   1  -3    1.73    0.85   0
 -16   1   3    2.84    1.14   0
 -16  -1   3    2.17    1.08   0
  16  -1  -3    1.72    0.90   0
  15   1  -3   -0.72    0.77   0
  15  -1  -3    0.34    0.79   0
 -15   1   3   -0.55    0.86   0
 -15  -1   3    0.39    0.80   0
 -14   1   3    1.15    0.81   0
  14   1  -3    0.64    0.93   0
 -14  -1   3    0.60    0.99   0
  14  -1  -3    0.28    0.77   0
  13   1  -3    1.54    0.75   0
  13  -1  -3    1.37    0.79   0
 -13  -1   3    1.54    1.01   0
 -13   1   3    1.13    0.79   0
  12   1  -3   14.36    0.84   0
  12  -1  -3   15.13    0.83   0
 -12   1   3   13.87    0.85   0
 -12  -1   3   13.39    0.90   0
  11  -1  -3    0.30    0.66   0
 -11   1   3    0.56    0.69   0
 -11  -1   3    0.08    0.77   0
  11   1  -3   -0.31    0.75   0
 -10  -1   3   10.80    0.84   0
  10  -1  -3   12.93    0.77   0
  10   1  -3   12.96    0.96   0
 -10   1   3   11.74    0.81   0
   9   1  -3   10.64    0.79   0
  -9   1   3    9.37    0.85   0
   9  -1  -3    9.46    0.83   0
  -9  -1   3    9.02    0.80   0
   8   1  -3   34.81    1.15   0
  -8  -1   3   34.45    1.17   0
   8  -1  -3   31.35    1.00   0
  -8   1   3   31.63    1.05   0
   7  -1  -3    0.92    0.91   0
   7   1  -3    1.02    0.71   0
  -7  -1   3    0.59    0.89   0
  -7   1   3    1.08    0.75   0
   6  -1  -3   85.59    1.37   0
  -6   1   3   82.48    1.36   0
   6   1  -3   80.56    1.49   0
  -6  -1   3   76.84    1.48   0
  -5  -1   3   23.19    1.21   0
  -5   1   3   24.13    1.00   0
   5  -1  -3   22.34    0.99   0
   5   1  -3   23.86    1.24   0
   4   1  -3    0.32    1.10   0
   4  -1  -3    0.46    0.86   0
  -4  -1   3    0.34    0.87   0
  -4   1   3    0.06    0.81   0
  -3  -1   3   21.28    1.41   0
  -3   1   3   25.06    1.31   0
   3   1  -3   22.65    1.46   0
   3  -1  -3   20.71    1.08   0
  -2   1   3   90.85    1.70   0
   2  -1  -3   96.32    1.75   0
   2   1  -3   99.29    2.23   0
  -2  -1   3   92.03    2.09   0
  -1  -1   3    0.18    1.04   0
   1   1  -3    0.26    0.87   0
  -1   1   3    0.30    0.81   0
   1  -1  -3    0.13    0.82   0
   0  -1  -3   49.66    1.32   0
   0   1  -3   54.49    1.43   0
   0  -1   3   55.58    1.46   0
   0   1   3   45.95    1.17   0
  -1  -1  -3   14.30    0.95   0
   1   1   3   14.89    0.93   0
  -1   1  -3   15.84    0.97   0
  -2   1  -3    0.77    0.78   0
  -2  -1  -3    0.19    0.75   0
   2   1   3   -0.23    0.76   0
  -2   1  -3    0.26    0.78   0
  -3  -1  -3    9.34    0.83   0
   3   1   3    8.96    0.78   0
  -3   1  -3    9.06    0.83   0
  -4  -1  -3    1.73    0.70   0
  -4  -1  -3    1.53    0.69   0
  -4   1  -3    1.89    0.71   0
  -5   1  -3    0.29    0.67   0
  -5  -1  -3   -0.18    0.64   0
  -5  -1  -3    0.31    0.80   0
  -6  -1  -3   10.36    0.78   0
  -6   1  -3   10.54    0.76   0
  -6  -1  -3   10.25    0.80   0
  -7  -1  -3    1.36    0.66   0
  -7   1  -3    1.37    0.71   0
  -7  -1  -3    0.69    0.67   0
  -8  -1  -3    1.00    0.67   0
  -8   1  -3    0.83    0.71   0
  -8  -1  -3    0.85    0.64   0
  -9  -1  -3    0.37    0.70   0
  -9  -1  -3    0.97    0.70   0
  -9   1  -3   -0.14    0.74   0
 -10  -1  -3    2.52    0.74   0
 -10   1  -3    2.55    0.75   0
 -10  -1  -3    1.47    0.76   0
 -11   1  -3    0.57    0.74   0
 -11  -1  -3    1.07    0.76   0
 -11  -1  -3    0.13    0.74   0
 -12   1  -3    0.95    0.98   0
 -12  -1  -3   -0.07    0.78   0
 -12   1  -3    0.30    0.79   0
 -12  -1  -3   -0.04    0.95   0
 -13   1  -3    0.87    0.79   0
 -13  -1  -3    0.12    0.89   0
 -13   1  -3    0.93    0.81   0
 -13  -1  -3   -0.26    0.92   0
 -14   1  -3    0.75    0.86   0
 -14   1  -3    0.31    0.84   0
 -14  -1  -3    0.47    0.86   0
 -14  -1  -3    1.05    0.86   0
 -15   1  -3   -0.30    0.89   0
 -15   1  -3    0.79    0.88   0
 -15  -1  -3    0.27    0.92   0
 -15  -1  -3    0.98    0.92   0
 -16   1  -3    0.00    0.96   0
 -16  -1  -3    0.53    0.94   0
 -16   1  -3    0.60    0.97   0
 -16  -1  -3    0.06    1.00   0
 -17   1  -3    1.47    1.08   0
 -17  -1  -3    0.23    1.05   0
 -17   1  -3   -0.20    1.01   0
 -17  -1  -3   -0.11    1.07   0
 -19   2   3    1.14    1.07   0
 -19  -2   3    0.26    1.10   0
 -19  -2   3    0.18    1.07   0
  19  -2  -3   -0.63    1.07   0
 -18  -2   3   -0.49    0.98   0
 -18   2   3   -0.14    1.01   0
 -18  -2   3    0.51    1.03   0
  18  -2  -3   -0.08    0.96   0
 -17  -2   3    0.16    1.15   0
 -17  -2   3    0.18    0.90   0
 -17   2   3   -0.33    0.93   0
  17  -2  -3   -0.21    0.91   0
 -16   2   3    0.64    0.86   0
  16  -2  -3    0.36    0.89   0
 -16  -2   3    0.10    0.87   0
 -15  -2   3    0.60    0.83   0
 -15   2   3    1.20    1.04   0
  15   2  -3   -0.31    0.86   0
  15  -2  -3   -0.20    1.00   0
 -14   2   3    0.84    0.80   0
 -14  -2   3    0.48    0.82   0
  14   2  -3    0.64    0.93   0
  14  -2  -3    1.51    0.78   0
 -13   2   3    0.38    0.78   0
  13  -2  -3    0.89    0.75   0
  13   2  -3    0.40    0.88   0
 -13  -2   3    1.01    0.77   0
  12  -2  -3    0.87    0.74   0
  12   2  -3    0.95    0.84   0
 -12   2   3   -0.21    0.77   0
 -12  -2   3    0.75    0.91   0
  11  -2  -3    1.07    0.73   0
 -11  -2   3    0.62    0.78   0
  11   2  -3    0.72    0.71   0
 -11   2   3    0.84    0.73   0
  10   2  -3    2.78    0.73   0
 -10  -2   3    2.55    0.81   0
 -10   2   3    3.32    0.72   0
  10  -2  -3    3.07    0.74   0
   9  -2  -3    6.77    0.74   0
   9   2  -3    6.99    0.85   0
  -9   2   3    6.98    0.74   0
  -9  -2   3    6.05    0.96   0
  -8  -2   3   10.26    0.96   0
   8   2  -3   10.83    0.90   0
   8  -2  -3   11.16    0.79   0
  -8   2   3    9.82    0.82   0
   7  -2  -3   12.14    0.81   0
  -7   2   3   11.86    0.82   0
  -7  -2   3   10.32    0.97   0
   7   2  -3   11.59    0.95   0
   6  -2  -3   10.62    0.82   0
   6   2  -3   10.27    0.98   0
  -6  -2   3   10.23    1.01   0
  -6   2   3    9.87    0.83   0
  -5  -2   3   34.08    1.44   0
  -5   2   3   37.88    1.07   0
   5   2  -3   35.84    1.43   0
   5  -2  -3   35.76    1.06   0
   4   2  -3   55.85    2.03   0
  -4  -2   3   55.89    2.03   0
  -4   2   3   58.59    1.30   0
   4  -2  -3   59.56    1.25   0
  -3   2   3   63.53    1.38   0
   3   2  -3   56.16    2.18   0
   3  -2  -3   59.40    1.36   0
  -3  -2   3   61.18    2.25   0
  -2  -2   3    2.77    1.06   0
   2  -2  -3    2.74    0.88   0
   2   2  -3    2.58    1.04   0
  -2   2   3    3.20    0.87   0
   1  -2  -3    6.79    0.91   0
  -1   2   3    6.60    0.89   0
   1   2  -3    7.20    1.11   0
   0   2   3   21.27    1.00   0
   0   2  -3   24.50    1.11   0
   0  -2  -3   19.61    1.02   0
   0   2  -3   23.20    1.06   0
  -1   2  -3   43.08    1.20   0
  -1  -2  -3   40.51    1.19   0
   1   2   3   42.52    1.20   0
   2  -2   3   31.34    1.03   0
  -2   2  -3   30.46    1.03   0
  -2  -2  -3   30.01    1.02   0
   2   2   3   31.09    1.00   0
  -3  -2  -3    4.09    0.75   0
   3   2   3    5.31    0.72   0
  -3   2  -3    4.99    0.76   0
   3  -2   3    5.43    0.73   0
  -4   2  -3    1.31    0.73   0
  -4  -2  -3    1.20    0.68   0
   4  -2   3    1.01    0.73   0
  -5   2  -3   11.30    0.81   0
  -5  -2  -3    9.74    0.79   0
  -5  -2  -3   11.03    0.81   0
   5  -2   3   11.76    0.77   0
  -6   2  -3   11.91    0.76   0
  -6  -2  -3   10.63    0.78   0
   6  -2   3   11.15    0.72   0
  -6  -2  -3    9.77    0.82   0
   7  -2   3    2.09    0.71   0
  -7  -2  -3    2.03    0.68   0
  -7  -2  -3    2.68    0.86   0
  -7   2  -3    2.30    0.73   0
  -8  -2  -3    0.78    0.67   0
   8  -2   3    0.92    0.67   0
  -8   2  -3    0.62    0.71   0
  -8  -2  -3    0.45    0.68   0
  -9   2  -3    3.06    0.76   0
   9  -2   3    2.10    0.72   0
  -9  -2  -3    1.65    0.70   0
  -9  -2  -3    1.59    0.69   0
 -10  -2  -3    0.69    0.72   0
  10  -2   3    1.62    0.66   0
 -10  -2  -3    1.53    0.73   0
 -10   2  -3    1.16    0.70   0
 -11  -2  -3   -0.48    0.73   0
 -11  -2  -3    0.33    0.91   0
 -11   2  -3    0.02    0.75   0
 -12  -2  -3    0.20    0.79   0
 -12   2  -3    0.65    0.80   0
 -12  -2  -3    1.00    0.75   0
 -13  -2  -3   -0.02    0.88   0
 -13   2  -3    0.50    0.79   0
 -13  -2  -3   -0.19    0.84   0
 -14   2  -3    0.32    0.86   0
 -14  -2  -3    0.15    0.88   0
 -14  -2  -3    0.24    0.88   0
 -14   2  -3   -0.27    0.86   0
 -15  -2  -3   -0.02    0.94   0
 -15  -2  -3    1.13    0.94   0
 -15   2  -3    1.02    0.93   0
 -15   2  -3   -0.84    0.90   0
 -16   2  -3   -0.77    0.99   0
 -16   2  -3    0.20    0.97   0
 -16  -2  -3    0.38    0.97   0
 -16  -2  -3    0.39    0.96   0
 -17  -2  -3   -0.27    1.08   0
 -17   2  -3   -0.13    1.05   0
 -17  -2  -3    0.20    1.34   0
 -17   2  -3   -0.38    1.06   0
 -19  -3   3    0.79    1.08   0
 -19   3   3    0.49    1.08   0
 -19  -3   3   -0.05    1.35   0
  19  -3  -3   -1.01    1.05   0
 -18  -3   3    0.06    1.07   0
 -18   3   3    1.66    1.01   0
 -18  -3   3    0.44    1.02   0
  18  -3  -3    0.13    0.98   0
  17  -3  -3    0.31    0.91   0
 -17   3   3    0.23    0.98   0
 -17  -3   3    0.04    0.98   0
 -17  -3   3    0.63    1.18   0
 -16  -3   3    0.70    0.87   0
 -16   3   3    0.63    0.93   0
 -16  -3   3    0.19    1.10   0
  16  -3  -3    0.20    0.84   0
 -15  -3   3    0.25    1.01   0
  15  -3  -3    0.64    0.80   0
 -15  -3   3   -0.51    0.82   0
 -15   3   3   -0.01    1.02   0
  14  -3  -3    0.55    0.75   0
 -14   3   3    0.73    0.85   0
 -14  -3   3   -0.06    0.78   0
  13  -3  -3   -0.12    0.76   0
 -13   3   3    0.65    0.77   0
 -13  -3   3    0.03    0.80   0
 -12   3   3   -0.16    0.75   0
 -12  -3   3    0.44    0.75   0
  12   3  -3   -0.14    0.69   0
  12  -3  -3   -0.12    0.74   0
  11   3  -3    0.94    0.86   0
  11  -3  -3    1.00    0.75   0
 -11   3   3    1.16    0.95   0
 -11  -3   3    0.89    0.92   0
 -10   3   3    0.96    0.76   0
 -10  -3   3    0.90    0.93   0
  10   3  -3    0.72    0.86   0
  10  -3  -3    1.10    0.73   0
   9   3  -3    1.29    0.68   0
  -9   3   3    1.61    0.71   0
   9  -3  -3    0.84    0.72   0
  -9  -3   3    1.40    0.93   0
   8  -3  -3    1.57    0.71   0
  -8  -3   3    1.76    1.01   0
  -8   3   3    2.22    0.73   0
   8   3  -3    1.47    0.84   0
  -7   3   3    1.67    0.75   0
   7   3  -3    1.31    0.81   0
   7  -3  -3    1.65    0.70   0
  -7  -3   3    1.29    1.12   0
   6  -3  -3    2.08    0.75   0
  -6   3   3    1.54    0.75   0
  -6  -3   3    1.37    1.00   0
   6   3  -3    1.76    0.81   0
  -5  -3   3    6.20    1.35   0
  -5   3   3    7.30    0.83   0
   5   3  -3    6.89    1.22   0
   5  -3  -3    6.70    0.81   0
  -4   3   3    2.54    0.79   0
   4  -3  -3    2.23    0.81   0
  -4  -3   3    1.62    1.75   0
  -3   3   3    8.03    0.89   0
   3   3  -3    7.73    1.95   0
   3   3  -3    8.16    1.98   0
   3  -3  -3    8.26    0.95   0
  -2   3   3    1.05    0.83   0
   2  -3  -3    0.66    0.87   0
   2   3  -3    0.60    1.09   0
   2   3  -3    0.38    1.08   0
   1  -3  -3   24.69    1.07   0
   1   3  -3   28.43    1.39   0
   1   3  -3   25.78    1.42   0
  -1   3   3   23.46    1.03   0
   0  -3  -3    0.52    0.73   0
   0  -3   3    0.56    0.70   0
   0   3  -3    0.96    0.88   0
   0   3   3    0.53    0.73   0
  -1   3  -3   25.98    1.00   0
   1   3   3   24.76    0.95   0
   1  -3   3   26.03    0.96   0
  -1  -3  -3   24.57    0.97   0
   2   3   3    9.72    0.76   0
  -2   3  -3    9.91    0.78   0
  -2  -3  -3    9.17    0.78   0
   2  -3   3   10.91    0.77   0
  -3  -3  -3   28.25    1.00   0
   3  -3   3   31.97    0.94   0
   3   3   3   29.77    0.98   0
  -3   3  -3   30.54    0.99   0
  -4  -3  -3    0.16    0.66   0
   4  -3   3   -0.01    0.68   0
   4   3   3   -0.14    0.67   0
  -4   3  -3    0.28    0.68   0
  -5   3  -3    0.39    0.70   0
  -5  -3  -3    1.06    0.82   0
   5  -3   3    0.76    0.67   0
  -6  -3  -3    3.58    0.72   0
   6  -3   3    4.52    0.66   0
  -6   3  -3    4.16    0.70   0
  -6  -3  -3    3.84    0.70   0
  -7  -3  -3    4.33    0.69   0
  -7   3  -3    5.44    0.74   0
  -7  -3  -3    3.49    0.70   0
   7  -3   3    6.23    0.70   0
   8  -3   3    0.50    0.68   0
  -8  -3  -3    0.38    0.64   0
  -8   3  -3   -0.38    0.70   0
  -8  -3  -3   -0.16    0.64   0
  -9  -3  -3    0.59    0.66   0
  -9   3  -3   -0.37    0.71   0
  -9  -3  -3    0.41    0.67   0
   9  -3   3    0.59    0.68   0
 -10  -3  -3   -0.18    0.75   0
 -10   3  -3    0.59    0.72   0
  10  -3   3    1.03    0.69   0
 -10  -3  -3    1.49    0.71   0
 -11   3  -3    0.64    0.77   0
 -11  -3  -3    0.78    0.76   0
  11  -3   3    0.61    0.76   0
 -11  -3  -3    0.41    0.76   0
 -12   3  -3    0.31    0.80   0
 -12  -3  -3    0.20    0.78   0
  12  -3   3   -0.41    0.77   0
 -12  -3  -3    0.09    0.79   0
 -13  -3  -3    0.32    0.83   0
 -13   3  -3   -0.09    0.87   0
 -13  -3  -3    0.65    0.79   0
 -14  -3  -3    0.21    0.85   0
 -14  -3  -3   -0.23    0.86   0
 -14   3  -3    0.55    0.86   0
 -15   3  -3    0.99    0.92   0
 -15  -3  -3    0.35    0.94   0
 -15   3  -3    0.84    0.94   0
 -15  -3  -3    0.34    0.91   0
 -16   3  -3   -0.96    1.00   0
 -16   3  -3    0.58    0.98   0
 -16  -3  -3    0.25    0.94   0
 -16  -3  -3    0.83    1.01   0
 -17   3  -3    1.25    1.02   0
 -17   3  -3    0.82    1.06   0
 -17  -3  -3    0.48    1.09   0
 -17  -3  -3   -0.02    1.09   0
  18  -4  -3   -0.42    0.97   0
 -18   4   3    0.41    0.97   0
 -18  -4   3    0.30    1.26   0
 -18  -4   3   -0.08    1.26   0
  17  -4  -3   -0.10    0.88   0
 -17  -4   3    0.33    0.93   0
 -17   4   3    0.28    0.92   0
 -17  -4   3    0.52    0.98   0
  16  -4  -3   -0.48    0.87   0
 -16   4   3   -0.04    0.86   0
 -16  -4   3    0.45    1.09   0
 -16  -4   3    0.04    1.13   0
  15  -4  -3    1.68    0.78   0
 -15  -4   3    0.36    0.82   0
 -15   4   3    0.35    0.82   0
 -15  -4   3    0.65    1.01   0
  14  -4  -3    0.46    0.77   0
 -14   4   3   -1.08    0.82   0
 -14  -4   3    0.15    0.99   0
 -14  -4   3    0.16    0.83   0
 -13  -4   3    1.44    1.02   0
 -13   4   3    2.55    0.78   0
 -13  -4   3    0.99    0.85   0
  13  -4  -3    2.24    0.77   0
  12  -4  -3    0.75    0.73   0
 -12   4   3    0.75    0.75   0
 -12  -4   3    0.42    0.98   0
 -12  -4   3    0.68    0.93   0
 -11  -4   3    3.20    0.95   0
 -11   4   3    4.35    0.78   0
  11  -4  -3    2.24    0.75   0
 -11  -4   3    3.25    0.99   0
 -10  -4   3    1.22    0.87   0
 -10   4   3    2.17    0.79   0
 -10  -4   3    1.51    0.94   0
  10  -4  -3    1.18    0.73   0
  -9  -4   3    6.23    0.98   0
  -9  -4   3    6.87    1.01   0
   9  -4  -3    8.10    0.76   0
  -9   4   3    7.45    0.79   0
  -8   4   3    1.17    0.72   0
   8  -4  -3    1.34    0.71   0
  -8  -4   3    0.90    1.08   0
  -8  -4   3    1.32    0.99   0
  -7  -4   3    2.45    1.18   0
  -7  -4   3    2.71    1.25   0
   7  -4  -3    3.30    0.72   0
  -7   4   3    3.43    0.72   0
   6  -4  -3    5.04    0.77   0
  -6  -4   3    4.93    1.35   0
  -6  -4   3    4.93    1.52   0
  -6   4   3    5.74    0.78   0
  -5   4   3   20.51    0.92   0
   5  -4  -3   21.05    0.92   0
   4  -4  -3    2.28    0.57   0
  -4   4   3    2.71    0.79   0
  -3   4   3    2.69    0.76   0
   3  -4  -3    2.65    0.80   0
   2   4  -3    1.64    1.11   0
  -2   4   3    0.97    0.75   0
   2  -4  -3    2.23    0.75   0
   1   4  -3   14.24    1.15   0
   1  -4  -3   12.77    0.85   0
  -1  -4   3   13.24    1.06   0
  -1   4   3   11.92    0.83   0
   0  -4  -3    0.10    0.69   0
   0   4  -3    0.63    0.88   0
   0  -4   3    0.43    0.66   0
   0   4   3   -0.03    0.65   0
   1  -4   3   -0.25    0.83   0
  -1  -4  -3   -0.13    0.69   0
  -1   4  -3    0.03    0.70   0
   1   4   3   -0.04    0.63   0
   2  -4   3    2.85    0.70   0
   2   4   3    2.12    0.68   0
  -2   4  -3    2.71    0.72   0
  -2  -4  -3    2.58    0.70   0
   3   4   3    3.84    0.85   0
   3  -4   3    3.58    0.69   0
  -3   4  -3    2.98    0.72   0
  -3  -4  -3    2.55    0.71   0
   4  -4   3    0.88    0.68   0
   4   4   3    1.02    0.68   0
  -4   4  -3    1.14    0.71   0
  -4  -4  -3    0.95    0.80   0
   5  -4   3    8.31    0.75   0
   5   4   3    6.79    0.76   0
  -5   4  -3    7.69    0.75   0
  -5  -4  -3    5.38    0.89   0
   6  -4   3    2.35    0.66   0
  -6   4  -3    2.03    0.69   0
  -6  -4  -3    1.74    0.65   0
  -6  -4  -3    1.06    0.69   0
  -7  -4  -3   -0.03    0.63   0
   7  -4   3    0.75    0.65   0
  -7   4  -3   -0.20    0.72   0
  -7  -4  -3    0.13    0.68   0
  -8  -4  -3    0.67    0.81   0
  -8  -4  -3    0.70    0.83   0
  -8   4  -3   -0.16    0.76   0
   8  -4   3    0.66    0.70   0
  -9  -4  -3    3.41    0.87   0
  -9   4  -3    4.75    0.79   0
  -9  -4  -3    3.09    0.75   0
   9  -4   3    4.85    0.75   0
  10  -4   3    0.01    0.72   0
 -10   4  -3    1.21    0.77   0
 -10  -4  -3    0.38    0.92   0
 -10  -4  -3    0.13    0.75   0
 -11  -4  -3    0.20    0.76   0
 -11  -4  -3   -0.37    0.94   0
 -11   4  -3    0.96    0.78   0
  11  -4   3   -0.30    0.74   0
 -12   4  -3    0.72    0.81   0
 -12  -4  -3    0.03    0.78   0
 -12  -4  -3    0.56    0.77   0
  12  -4   3    0.16    0.75   0
 -13   4  -3    0.73    0.87   0
 -13  -4  -3    1.27    0.84   0
  13  -4   3    1.33    0.82   0
 -13  -4  -3    1.19    1.03   0
 -14   4  -3    0.39    0.86   0
 -14  -4  -3    0.08    0.86   0
 -14  -4  -3    0.05    1.08   0
 -15   4  -3   -0.29    0.91   0
 -15  -4  -3    0.70    0.96   0
 -15  -4  -3    0.37    1.17   0
 -16   4  -3    0.97    0.99   0
 -16  -4  -3    0.73    1.00   0
 -16  -4  -3    0.00    1.01   0
 -16   4  -3    0.43    1.02   0
 -18  -5   3   -0.21    1.29   0
  18  -5  -3   -0.60    1.01   0
 -18   5   3   -0.07    1.02   0
 -18  -5   3   -0.06    1.30   0
  17  -5  -3    0.10    0.92   0
 -17  -5   3    0.74    1.21   0
 -17   5   3   -0.31    0.97   0
 -17  -5   3    0.07    1.01   0
 -16  -5   3    0.36    1.16   0
 -16  -5   3    0.35    1.15   0
 -16   5   3    0.36    0.87   0
  16  -5  -3   -0.52    0.86   0
 -15   5   3    0.53    0.91   0
 -15  -5   3   -0.08    1.10   0
  15  -5  -3    0.31    0.87   0
 -15  -5   3    0.51    1.10   0
 -14  -5   3    0.14    1.06   0
  14  -5  -3    1.06    0.80   0
 -14   5   3    0.56    0.81   0
 -14  -5   3    0.24    1.04   0
 -13  -5   3    0.11    1.17   0
  13  -5  -3   -0.39    0.79   0
 -13   5   3   -0.11    0.82   0
 -13  -5   3   -0.17    1.03   0
 -12  -5   3    0.07    0.96   0
 -12  -5   3    0.05    1.02   0
 -12   5   3    0.78    0.79   0
  12  -5  -3    0.33    0.75   0
 -11   5   3    2.19    0.76   0
  11  -5  -3    1.34    0.74   0
 -11  -5   3    1.10    1.06   0
 -11  -5   3    2.04    1.12   0
  10  -5  -3    1.31    0.76   0
 -10  -5   3    1.33    1.07   0
 -10   5   3    0.97    0.79   0
 -10  -5   3    0.85    1.01   0
   9  -5  -3   -0.28    0.75   0
  -9  -5   3    0.42    0.95   0
  -9  -5   3   -0.08    1.05   0
  -9   5   3    0.13    0.75   0
  -8   5   3    0.57    0.73   0
  -8  -5   3    0.02    1.12   0
  -8  -5   3    0.44    1.21   0
   8  -5  -3    0.27    0.75   0
  -7   5   3   26.15    0.88   0
  -7  -5   3   24.93    2.05   0
  -7  -5   3   24.32    1.92   0
   7  -5  -3   26.06    0.85   0
  -6   5   3   10.86    0.77   0
   6  -5  -3   11.79    0.79   0
   5  -5  -3    0.29    0.74   0
  -5   5   3    0.69    0.72   0
  -4   5   3    0.21    0.75   0
   4  -5  -3    0.62    0.72   0
   3   5  -3   33.46    2.22   0
  -3   5   3   34.80    1.00   0
   3  -5  -3   36.91    0.99   0
   2  -5  -3    4.57    0.76   0
  -2  -5   3    5.56    1.01   0
  -2   5   3    4.97    0.75   0
   2   5  -3    5.25    1.06   0
   1   5  -3    0.14    0.87   0
  -1   5   3    0.21    0.70   0
   1  -5  -3    0.66    0.70   0
  -1  -5   3    0.34    0.80   0
   0  -5  -3    0.38    0.85   0
   0   5  -3    0.48    0.83   0
   0   5   3    0.35    0.69   0
   0  -5   3    0.41    0.65   0
   1   5   3    8.42    0.76   0
  -1  -5  -3    7.33    0.79   0
   1  -5   3   10.24    0.93   0
  -1   5  -3    8.04    0.80   0
   2   5   3    3.32    0.69   0
   2  -5   3    3.34    0.72   0
  -2   5  -3    3.61    0.73   0
  -2  -5  -3    3.41    0.73   0
   3   5   3    3.73    0.88   0
   3  -5   3    5.05    0.71   0
  -3   5  -3    4.55    0.77   0
  -3  -5  -3    4.00    0.74   0
  -4  -5  -3    0.66    0.67   0
  -4   5  -3    1.47    0.75   0
   4  -5   3    1.24    0.71   0
   4   5   3    0.86    0.87   0
  -5  -5  -3   28.51    1.08   0
  -5   5  -3   29.83    0.93   0
   5   5   3   34.95    1.10   0
   5  -5   3   34.03    0.89   0
  -6   5  -3    1.44    0.75   0
  -6  -5  -3    2.13    0.70   0
   6  -5   3    2.76    0.69   0
  -7  -5  -3    4.20    0.70   0
   7  -5   3    5.40    0.74   0
  -7   5  -3    4.67    0.78   0
  -7  -5  -3    3.70    0.73   0
   8  -5   3    0.73    0.72   0
  -8  -5  -3    0.05    0.71   0
  -8   5  -3    0.73    0.78   0
  -8  -5  -3    0.69    0.69   0
  -9  -5  -3    5.04    0.93   0
  -9   5  -3    5.80    0.77   0
   9  -5   3    5.73    0.56   0
  -9  -5  -3    4.03    0.76   0
 -10  -5  -3    1.50    0.91   0
  10  -5   3    0.73    0.74   0
 -10  -5  -3   -0.11    0.76   0
 -10   5  -3    0.09    0.79   0
  11  -5   3    2.42    0.76   0
 -11   5  -3    0.64    0.80   0
 -11  -5  -3    0.66    0.78   0
 -11  -5  -3    0.97    0.79   0
 -12  -5  -3    0.51    0.78   0
  12  -5   3    0.37    0.56   0
 -12  -5  -3   -0.48    0.95   0
 -12   5  -3   -0.52    0.81   0
 -13   5  -3    0.21    0.86   0
  13  -5   3    0.19    0.83   0
 -13  -5  -3   -0.18    0.86   0
 -13  -5  -3    0.57    1.04   0
 -14   5  -3    0.34    0.92   0
 -14  -5  -3    0.64    1.11   0
 -14  -5  -3   -0.50    0.90   0
  14  -5   3    0.68    0.88   0
 -15  -5  -3    1.45    1.19   0
 -15   5  -3   -0.00    0.97   0
 -15  -5  -3   -0.13    1.21   0
 -16  -5  -3    0.42    1.04   0
 -16  -5  -3   -0.41    1.28   0
 -16   5  -3    0.79    1.01   0
  18  -6  -3    0.01    1.03   0
 -18  -6   3    0.39    1.37   0
 -18  -6   3    0.61    1.30   0
 -18   6   3   -0.01    1.10   0
 -17  -6   3    0.39    1.24   0
  17  -6  -3   -0.03    0.93   0
 -17   6   3    0.34    0.99   0
 -17  -6   3    0.50    1.25   0
 -16   6   3    0.96    0.91   0
 -16  -6   3    0.10    1.14   0
  16  -6  -3   -0.52    0.91   0
 -16  -6   3   -0.27    1.35   0
 -15   6   3    0.40    0.88   0
 -15  -6   3    0.30    1.11   0
  15  -6  -3    1.29    0.85   0
 -15  -6   3    0.67    1.12   0
 -14   6   3    0.93    0.85   0
 -14  -6   3    0.64    1.29   0
  14  -6  -3   -0.16    0.82   0
 -14  -6   3    0.24    1.28   0
  13  -6  -3    0.49    0.77   0
 -13   6   3    0.43    0.82   0
 -13  -6   3    0.32    0.98   0
 -13  -6   3    0.50    1.17   0
  12  -6  -3    0.75    0.80   0
 -12  -6   3    0.26    1.09   0
 -12   6   3    0.23    0.84   0
 -12  -6   3    0.39    1.12   0
 -11  -6   3    3.04    1.17   0
  11  -6  -3    5.36    0.80   0
 -11   6   3    4.68    0.81   0
 -11  -6   3    4.46    1.20   0
  10  -6  -3    3.27    0.75   0
 -10   6   3    2.75    0.76   0
 -10  -6   3    1.57    1.06   0
 -10  -6   3    2.61    1.12   0
  -9  -6   3    0.04    1.08   0
  -9   6   3    0.74    0.77   0
   9  -6  -3    0.12    0.75   0
  -9  -6   3    0.26    1.26   0
  -8  -6   3    8.33    1.70   0
  -8   6   3    9.66    0.79   0
  -8  -6   3    8.92    1.76   0
   8  -6  -3    9.89    0.83   0
  -7   6   3   26.02    0.90   0
   7  -6  -3   26.52    0.90   0
  -6   6   3   12.18    0.78   0
   6  -6  -3   12.54    0.77   0
  -5   6   3    1.32    0.72   0
   5  -6  -3    1.24    0.70   0
  -4   6   3   53.53    0.92   0
   4  -6  -3   61.38    1.10   0
   3   6  -3   59.15    2.22   0
  -3   6   3   61.51    1.11   0
   3  -6  -3   64.60    1.14   0
  -3  -6   3   65.10    2.31   0
  -2   6   3   35.93    0.98   0
   2   6  -3   36.86    1.48   0
   2  -6  -3   35.84    0.99   0
  -2  -6   3   37.67    1.48   0
  -1   6   3    5.51    0.74   0
   1  -6  -3    6.00    0.94   0
  -1  -6   3    5.30    0.75   0
   1   6  -3    5.46    0.92   0
   0  -6  -3  119.84    1.51   0
   0   6  -3  115.12    1.76   0
   0  -6   3  129.55    1.79   0
   0   6   3  119.74    1.47   0
  -1  -6  -3   36.69    1.05   0
   1   6   3   38.95    1.01   0
   1  -6   3   39.63    1.08   0
  -1   6  -3   36.97    1.10   0
  -2  -6  -3   18.72    0.94   0
   2  -6   3   21.90    0.90   0
  -2   6  -3   20.37    0.92   0
   2   6   3   21.73    0.91   0
  -3   6  -3    3.51    0.75   0
   3   6   3    4.58    0.68   0
  -3  -6  -3    3.46    0.70   0
   3  -6   3    4.80    0.73   0
  -4   6  -3   45.51    1.04   0
   4   6   3   49.46    1.10   0
  -4  -6  -3   40.81    1.13   0
   4  -6   3   55.14    1.03   0
  -5   6  -3    4.02    0.76   0
  -5  -6  -3    4.21    0.88   0
   5  -6   3    4.86    0.72   0
   5   6   3    5.23    0.71   0
   6  -6   3    3.59    0.72   0
  -6   6  -3    2.24    0.75   0
   6   6   3    2.54    0.71   0
  -6  -6  -3    3.29    0.84   0
  -7   6  -3    0.87    0.75   0
  -7  -6  -3    0.21    0.86   0
   7  -6   3    0.68    0.70   0
   8  -6   3    9.14    0.78   0
  -8  -6  -3    5.86    0.80   0
  -8  -6  -3    6.52    0.78   0
  -8   6  -3    7.60    0.80   0
  -9  -6  -3    0.54    0.89   0
  -9   6  -3    0.91    0.77   0
   9  -6   3    0.16    0.74   0
  -9  -6  -3    0.86    0.90   0
 -10   6  -3   -0.10    0.78   0
 -10  -6  -3    0.54    0.78   0
  10  -6   3    0.45    0.78   0
 -10  -6  -3    0.40    0.76   0
 -11   6  -3    0.38    0.78   0
  11  -6   3    0.29    0.76   0
 -11  -6  -3    0.32    0.97   0
 -11  -6  -3   -0.28    0.81   0
  12  -6   3    0.88    0.85   0
 -12  -6  -3    0.95    0.80   0
 -12  -6  -3   -0.26    0.87   0
 -12   6  -3    1.05    0.84   0
 -13   6  -3   -0.13    0.88   0
 -13  -6  -3    1.02    1.08   0
  13  -6   3   -0.19    0.87   0
 -13  -6  -3   -0.18    1.04   0
 -14   6  -3    0.71    0.94   0
  14  -6   3    1.00    0.91   0
 -14  -6  -3    0.37    1.17   0
 -14  -6  -3    0.76    0.93   0
  15  -6   3   -0.23    0.97   0
 -15   6  -3    0.16    0.69   0
 -15  -6  -3    0.04    0.99   0
 -15  -6  -3   -0.53    0.98   0
 -16   6  -3    0.16    1.02   0
 -16  -6  -3   -0.43    1.33   0
 -16  -6  -3   -0.31    1.08   0
  17  -7  -3   -0.07    1.00   0
 -17  -7   3    0.04    1.50   0
 -17  -7   3   -0.06    1.50   0
 -17   7   3    0.65    1.01   0
 -16   7   3   -1.25    0.95   0
  16  -7  -3   -0.65    0.93   0
 -16  -7   3   -0.03    1.40   0
 -16  -7   3   -0.31    1.19   0
 -15  -7   3    0.11    1.14   0
  15  -7  -3    1.32    0.88   0
 -15   7   3   -0.38    0.88   0
 -15  -7   3    0.24    1.35   0
 -14  -7   3    0.22    1.23   0
  14  -7  -3   -0.21    0.83   0
 -14   7   3    0.16    0.86   0
 -14  -7   3   -0.12    1.21   0
 -13   7   3    0.19    0.85   0
  13  -7  -3   -0.27    0.80   0
 -13  -7   3    0.06    1.15   0
 -13  -7   3    0.41    1.33   0
 -12  -7   3    0.22    1.18   0
 -12   7   3    0.02    0.79   0
 -12  -7   3    0.72    1.24   0
  12  -7  -3    0.73    0.76   0
 -11   7   3    0.33    0.81   0
  11  -7  -3    0.71    0.78   0
 -11  -7   3    0.43    1.34   0
 -11  -7   3    0.30    1.18   0
 -10   7   3    0.03    0.74   0
 -10  -7   3    0.22    1.42   0
  10  -7  -3   -0.64    0.74   0
 -10  -7   3    0.36    1.49   0
  -9   7   3    0.74    0.73   0
   9  -7  -3   -0.40    0.76   0
   8  -7  -3   -0.33    0.76   0
  -8   7   3    0.58    0.74   0
  -7   7   3    0.77    0.76   0
   7  -7  -3    0.91    0.72   0
   6  -7  -3    5.83    0.76   0
  -6   7   3    5.82    0.75   0
  -5   7   3    0.37    0.70   0
   5  -7  -3    0.56    0.72   0
  -4  -7   3    5.36    1.83   0
  -4   7   3    5.46    0.76   0
   4  -7  -3    5.21    0.75   0
   4   7  -3    4.49    1.76   0
   3  -7  -3    0.57    0.71   0
  -3   7   3    0.38    0.70   0
  -3  -7   3    0.23    1.12   0
   3   7  -3    0.27    1.00   0
  -2  -7   3   48.80    1.57   0
  -2   7   3   43.39    1.01   0
   2  -7  -3   45.53    1.03   0
   2   7  -3   44.03    1.41   0
  -1   7   3    0.62    0.71   0
  -1  -7   3    0.23    0.83   0
   1  -7  -3    0.28    0.72   0
   1   7  -3    0.47    0.67   0
   0   7   3   14.60    0.81   0
   0  -7   3   14.99    0.95   0
   0  -7  -3   12.56    0.87   0
   0   7  -3   13.86    0.84   0
   1   7   3    0.15    0.68   0
  -1  -7  -3    0.26    0.68   0
  -1   7  -3    0.24    0.85   0
   1  -7   3    0.14    0.66   0
  -2   7  -3   42.90    1.11   0
  -2  -7  -3   40.24    1.17   0
   2  -7   3   44.26    1.02   0
   2   7   3   44.94    1.04   0
  -3   7  -3    1.88    0.72   0
  -3  -7  -3    1.55    0.71   0
   3   7   3    2.56    0.67   0
   3  -7   3    2.52    0.69   0
  -4  -7  -3    3.46    0.85   0
  -4   7  -3    3.83    0.74   0
   4   7   3    3.79    0.83   0
   4  -7   3    4.61    0.69   0
  -5   7  -3   -0.29    0.73   0
   5   7   3    0.96    0.85   0
   5  -7   3    0.43    0.70   0
  -5  -7  -3    0.09    0.69   0
  -6  -7  -3    2.46    0.89   0
   6  -7   3    2.82    0.73   0
  -6   7  -3    2.07    0.77   0
   6   7   3    2.86    0.74   0
  -7   7  -3    1.07    0.74   0
  -7  -7  -3    0.46    0.72   0
   7  -7   3    1.10    0.71   0
   8  -7   3    0.67    0.72   0
  -8   7  -3    0.89    0.72   0
  -8  -7  -3    0.70    0.67   0
  -8  -7  -3    0.76    0.85   0
   9  -7   3   -0.20    0.78   0
  -9  -7  -3    0.08    0.68   0
  -9  -7  -3    0.50    0.89   0
  -9   7  -3    0.56    0.79   0
 -10  -7  -3    0.03    0.94   0
 -10   7  -3    0.34    0.83   0
 -10  -7  -3    0.48    0.76   0
  10  -7   3    1.06    0.76   0
 -11   7  -3   -0.35    0.83   0
  11  -7   3    0.85    0.81   0
 -11  -7  -3    0.22    0.97   0
 -11  -7  -3    0.71    0.95   0
 -12   7  -3   -0.42    0.84   0
 -12  -7  -3   -0.17    0.84   0
 -12  -7  -3   -0.05    0.86   0
  12  -7   3    0.08    0.83   0
  13  -7   3    0.80    0.89   0
 -13  -7  -3    0.19    0.91   0
 -13  -7  -3   -0.16    1.12   0
 -13   7  -3    1.02    0.93   0
  14  -7   3    0.77    0.93   0
 -14   7  -3    0.52    0.98   0
 -14  -7  -3   -0.02    1.17   0
 -14  -7  -3    1.05    1.16   0
  15  -7   3    0.83    1.00   0
 -15  -7  -3    0.39    1.26   0
 -15   7  -3   -0.05    1.01   0
 -15  -7  -3    0.21    1.26   0
 -17   8   3    0.43    1.05   0
 -17  -8   3    0.54    1.72   0
  17  -8  -3   -0.06    1.04   0
 -17  -8   3    0.05    1.71   0
 -16  -8   3    0.20    1.60   0
 -16   8   3    0.38    0.99   0
 -16  -8   3   -0.05    1.60   0
  16  -8  -3    0.64    1.00   0
 -15   8   3    0.72    0.93   0
  15  -8  -3   -0.26    0.94   0
 -15  -8   3   -0.07    1.49   0
 -15  -8   3    0.14    1.48   0
 -14   8   3    1.14    0.87   0
 -14  -8   3    0.50    1.59   0
  14  -8  -3   -0.01    0.86   0
 -14  -8   3    0.18    1.56   0
 -13  -8   3    0.59    1.57   0
 -13   8   3   -0.05    0.85   0
 -13  -8   3    0.33    1.50   0
  13  -8  -3    0.68    0.84   0
 -12  -8   3    0.62    1.54   0
 -12   8   3    0.94    0.82   0
  12  -8  -3    1.32    0.80   0
 -12  -8   3    0.89    1.72   0
 -11   8   3    0.95    0.77   0
  11  -8  -3   -0.13    0.78   0
 -10   8   3    0.03    0.77   0
  10  -8  -3   -0.20    0.76   0
  -9   8   3    0.30    0.73   0
   9  -8  -3    0.76    0.74   0
  -8   8   3    4.48    0.75   0
   8  -8  -3    4.39    0.73   0
  -7   8   3    0.28    0.75   0
   7  -8  -3    1.78    0.74   0
   6  -8  -3    1.67    0.76   0
  -6   8   3    0.19    0.72   0
   5  -8  -3    0.45    0.75   0
  -5   8   3    1.18    0.75   0
  -4   8   3   15.90    0.84   0
   4  -8  -3   15.17    0.83   0
   4   8  -3   13.92    1.59   0
  -4  -8   3   15.35    1.60   0
   3   8  -3    1.82    1.15   0
  -3  -8   3    2.11    1.15   0
   3  -8  -3    1.47    0.70   0
  -3   8   3    1.74    0.68   0
   2   8  -3    0.65    0.86   0
  -2  -8   3    0.89    0.99   0
   2  -8  -3    1.03    0.70   0
  -2   8   3    0.59    0.68   0
  -1   8   3    1.98    0.84   0
   1  -8  -3    2.02    0.71   0
   1   8  -3    2.39    0.89   0
  -1  -8   3    2.24    0.86   0
   0  -8  -3   20.93    1.02   0
   0  -8   3   23.15    0.94   0
   0   8  -3   19.62    1.03   0
   0   8   3   19.66    0.84   0
  -1  -8  -3    0.84    0.67   0
   1   8   3    0.95    0.80   0
   1  -8   3    0.49    0.64   0
  -1   8  -3    0.41    0.82   0
  -2  -8  -3    2.57    0.70   0
   2   8   3    2.83    0.68   0
   2  -8   3    3.35    0.84   0
  -2   8  -3    2.53    0.72   0
  -3  -8  -3    0.57    0.69   0
   3  -8   3    0.80    0.67   0
   3   8   3    0.76    0.66   0
  -3   8  -3    0.05    0.71   0
  -4   8  -3    4.78    0.96   0
  -4  -8  -3    4.44    0.92   0
   4   8   3    6.14    0.91   0
   4  -8   3    6.21    0.77   0
  -5   8  -3    0.65    0.75   0
   5  -8   3    0.80    0.70   0
  -5  -8  -3    0.43    0.87   0
   5   8   3   -0.25    0.87   0
   6  -8   3    3.76    0.74   0
   6   8   3    3.74    0.74   0
  -6  -8  -3    2.65    0.92   0
  -6   8  -3    3.63    0.79   0
  -7   8  -3   -0.64    0.74   0
   7   8   3    0.25    0.87   0
   7  -8   3    0.22    0.71   0
  -7  -8  -3    0.10    0.88   0
   8  -8   3    0.76    0.77   0
  -8  -8  -3    0.05    0.88   0
  -8   8  -3   -0.37    0.78   0
  -8  -8  -3    0.18    0.72   0
  -9  -8  -3   -0.05    0.91   0
   9  -8   3    0.34    0.77   0
  -9   8  -3   -0.33    0.79   0
  -9  -8  -3    0.06    0.88   0
 -10   8  -3   -0.01    0.79   0
  10  -8   3    0.05    0.79   0
 -10  -8  -3    0.31    0.78   0
 -10  -8  -3    0.35    0.81   0
 -11   8  -3    0.65    0.85   0
 -11  -8  -3    0.53    1.00   0
 -11  -8  -3   -0.13    1.04   0
  11  -8   3   -0.38    0.85   0
 -12   8  -3    0.48    0.86   0
 -12  -8  -3    0.27    1.05   0
  12  -8   3    0.20    0.86   0
 -12  -8  -3    0.49    1.08   0
 -13   8  -3    0.71    0.94   0
  13  -8   3   -0.09    0.90   0
 -13  -8  -3    0.51    1.15   0
 -13  -8  -3   -0.50    0.88   0
  14  -8   3    1.55    0.97   0
 -14  -8  -3    0.36    0.99   0
 -14  -8  -3    0.79    1.24   0
 -14   8  -3    0.39    0.97   0
 -15  -8  -3   -0.35    1.34   0
  15  -8   3    0.32    1.01   0
 -15   8  -3   -0.09    1.03   0
 -15  -8  -3    0.94    1.33   0
  16  -9  -3   -0.14    1.01   0
 -16   9   3    0.71    1.03   0
 -15   9   3    0.85    0.95   0
  15  -9  -3   -0.27    0.66   0
  14  -9  -3    0.06    0.91   0
 -14   9   3   -0.86    0.92   0
  13  -9  -3   -0.23    0.85   0
 -13   9   3    1.00    0.87   0
 -12   9   3    1.14    0.84   0
  12  -9  -3    0.43    0.83   0
  11  -9  -3    0.87    0.79   0
 -11   9   3    1.53    0.80   0
  10  -9  -3    0.96    0.80   0
 -10   9   3    0.21    0.78   0
   9  -9  -3    1.71    0.77   0
  -9   9   3    0.41    0.78   0
   8  -9  -3   -0.04    0.76   0
  -8   9   3    0.23    0.75   0
  -7   9   3    3.31    0.77   0
   7  -9  -3    4.67    0.75   0
  -6   9   3    0.19    0.74   0
   6  -9  -3    0.68    0.75   0
   5  -9  -3    1.03    0.76   0
  -5   9   3    0.11    0.74   0
  -4   9   3    1.41    0.76   0
  -4  -9   3    2.08    1.19   0
   4  -9  -3    1.28    0.93   0
   4   9  -3    1.61    1.19   0
   3   9  -3   10.64    1.12   0
  -3   9   3   10.80    0.79   0
  -3  -9   3   11.72    1.15   0
   3  -9  -3   10.25    0.81   0
  -2   9   3    6.28    0.73   0
  -2  -9   3    6.66    1.07   0
   2   9  -3    6.47    0.96   0
   2  -9  -3    7.64    0.75   0
  -1   9   3    0.75    0.66   0
  -1  -9   3    0.74    0.89   0
   1  -9  -3    0.81    0.74   0
   1   9  -3    1.01    0.85   0
   0  -9   3    5.65    0.93   0
   0   9   3    4.92    0.72   0
   0  -9  -3    4.33    0.76   0
   0   9  -3    4.46    0.79   0
   1  -9   3    9.98    0.80   0
  -1   9  -3    8.65    0.80   0
  -1  -9  -3    9.14    0.80   0
   1   9   3   10.02    0.77   0
  -2   9  -3   12.25    0.82   0
   2  -9   3   14.28    0.79   0
   2   9   3   12.85    0.81   0
  -2  -9  -3   10.98    0.83   0
   3  -9   3    1.89    0.72   0
  -3  -9  -3    1.82    0.90   0
   3   9   3    1.93    0.72   0
  -3   9  -3    1.20    0.74   0
   4  -9   3    3.89    0.77   0
  -4  -9  -3    3.08    0.95   0
  -4   9  -3    3.73    0.78   0
   4   9   3    2.93    0.76   0
   5   9   3    1.38    0.72   0
   5  -9   3    1.51    0.72   0
  -5  -9  -3    1.89    0.90   0
  -5   9  -3    1.69    0.74   0
  -6  -9  -3    3.56    0.78   0
   6  -9   3    4.52    0.75   0
   6   9   3    4.97    0.92   0
  -6   9  -3    4.59    0.77   0
  -7   9  -3    0.36    0.77   0
   7   9   3    0.81    0.74   0
   7  -9   3    0.54    0.76   0
  -7  -9  -3    0.08    0.78   0
  -8  -9  -3    0.81    0.78   0
  -8   9  -3    1.24    0.80   0
   8  -9   3    0.08    0.77   0
   9  -9   3    0.29    0.78   0
  -9  -9  -3   -0.05    0.79   0
  -9  -9  -3    0.17    0.98   0
  -9   9  -3   -0.36    0.80   0
 -10  -9  -3   -0.07    0.97   0
  10  -9   3    1.74    0.85   0
 -10  -9  -3    0.20    0.81   0
 -10   9  -3    0.25    0.86   0
  11  -9   3    0.06    0.86   0
 -11  -9  -3    0.01    1.08   0
 -11  -9  -3    0.56    1.05   0
 -11   9  -3   -0.48    0.89   0
 -12  -9  -3    0.54    1.14   0
  12  -9   3   -0.18    0.88   0
 -12  -9  -3    0.10    0.93   0
 -12   9  -3    0.28    0.92   0
 -13  -9  -3   -0.24    1.00   0
  13  -9   3    0.30    0.94   0
 -13   9  -3    0.54    0.94   0
 -13  -9  -3    0.37    1.20   0
  14  -9   3   -1.00    0.99   0
 -14  -9  -3   -0.27    1.05   0
 -14  -9  -3    0.56    1.07   0
 -14   9  -3   -0.37    1.01   0
 -16  10   3    0.10    1.05   0
  16 -10  -3   -0.19    1.06   0
 -15  10   3    0.52    0.99   0
  15 -10  -3   -0.45    0.98   0
  14 -10  -3    0.47    0.93   0
 -14  10   3    1.02    0.93   0
 -13  10   3    1.43    0.92   0
  13 -10  -3    0.16    0.89   0
  12 -10  -3    0.50    0.86   0
 -12  10   3    0.73    0.86   0
  11 -10  -3    3.56    0.89   0
 -11  10   3    3.62    0.90   0
 -10  10   3   -0.12    0.78   0
  10 -10  -3   -0.67    0.79   0
  -9  10   3    5.19    0.84   0
   9 -10  -3    5.28    0.85   0
   8 -10  -3    0.67    0.79   0
  -8  10   3    1.30    0.79   0
   7 -10  -3   17.99    0.87   0
  -7  10   3   15.79    0.88   0
   6 -10  -3   -0.03    0.76   0
  -6  10   3    0.17    0.75   0
   5 -10  -3   35.68    0.98   0
  -5  10   3   31.90    0.96   0
   5  10  -3   29.77    2.58   0
  -5 -10   3   32.59    2.73   0
  -4  10   3    7.53    0.81   0
  -4 -10   3    7.60    1.33   0
   4 -10  -3    8.33    0.80   0
   4  10  -3    6.94    1.31   0
   3  10  -3   37.55    1.47   0
  -3  10   3   38.17    1.02   0
  -3 -10   3   41.75    1.49   0
   3 -10  -3   40.76    1.01   0
   2  10  -3    0.84    0.91   0
  -2 -10   3    1.16    1.06   0
  -2  10   3    0.64    0.71   0
   2 -10  -3    1.48    0.75   0
  -1  10   3   77.90    1.15   0
  -1 -10   3   80.26    1.43   0
   1 -10  -3   77.73    1.24   0
   1  10  -3   80.80    1.52   0
   0 -10  -3   19.20    1.03   0
   0 -10   3   20.09    1.12   0
   0  10  -3   19.57    1.14   0
   0  10   3   19.70    0.84   0
   1 -10   3   39.19    1.07   0
  -1  10  -3   34.31    1.08   0
   1  10   3   37.55    1.03   0
  -1 -10  -3   32.77    1.03   0
   2 -10   3    0.18    0.76   0
  -2 -10  -3   -0.11    0.76   0
   2  10   3    1.19    0.90   0
  -2  10  -3    0.39    0.77   0
  -3 -10  -3   46.45    1.31   0
   3  10   3   52.05    1.18   0
   3 -10   3   55.45    1.13   0
  -3  10  -3   47.24    1.15   0
  -4 -10  -3   12.63    1.05   0
   4 -10   3   16.23    0.89   0
   4  10   3   14.78    0.86   0
  -4  10  -3   13.07    0.92   0
  -5  10  -3   11.27    0.88   0
  -5 -10  -3   10.12    1.08   0
   5 -10   3   13.52    0.88   0
   5  10   3   12.88    1.06   0
   6 -10   3    1.12    0.77   0
  -6 -10  -3    0.69    0.75   0
  -6  10  -3   -0.56    0.79   0
   6  10   3    0.37    0.97   0
  -7 -10  -3   11.74    1.01   0
  -7  10  -3    8.80    0.94   0
   7  10   3   15.78    1.20   0
   7 -10   3   13.66    0.91   0
  -8 -10  -3    2.86    1.06   0
  -8  10  -3    2.83    0.83   0
   8 -10   3    3.68    0.80   0
  -9 -10  -3    1.32    0.90   0
   9 -10   3    1.85    0.87   0
  -9 -10  -3    1.22    1.03   0
  -9  10  -3    2.09    0.88   0
  10 -10   3   -0.08    0.85   0
 -10 -10  -3    0.10    0.89   0
 -10  10  -3    0.91    0.89   0
 -10 -10  -3    0.44    1.04   0
  11 -10   3    1.41    0.89   0
 -11 -10  -3    1.05    1.14   0
 -11  10  -3    1.04    0.91   0
 -11 -10  -3    0.77    1.14   0
 -12 -10  -3    0.44    1.19   0
 -12 -10  -3    0.63    1.20   0
  12 -10   3    0.37    0.67   0
 -12  10  -3    0.94    0.96   0
 -13 -10  -3    0.57    1.27   0
  13 -10   3    0.03    1.00   0
 -13  10  -3    0.45    1.02   0
 -13 -10  -3    0.26    1.29   0
  14 -10   3   -0.40    1.05   0
 -14  10  -3    0.35    1.06   0
 -14 -10  -3   -0.30    1.33   0
 -14 -10  -3    0.55    1.07   0
 -15  11   3   -0.03    1.05   0
  15 -11  -3   -0.55    0.72   0
 -14  11   3   -0.53    1.00   0
  14 -11  -3    0.29    0.98   0
 -13  11   3    2.26    0.96   0
  13 -11  -3    1.98    0.96   0
 -12  11   3   -0.39    0.91   0
  12 -11  -3    1.29    0.90   0
 -11  11   3    0.60    0.88   0
  11 -11  -3    0.29    0.89   0
  10 -11  -3    1.80    0.87   0
 -10  11   3    0.41    0.86   0
  -9  11   3    9.73    0.89   0
   9 -11  -3   12.91    0.91   0
   8 -11  -3   -0.42    0.82   0
  -8  11   3    1.29    0.83   0
  -7  11   3    0.52    0.80   0
   7 -11  -3    0.27    0.80   0
  -6  11   3    1.54    0.77   0
   6 -11  -3    1.26    0.78   0
  -5  11   3   43.40    1.03   0
   5 -11  -3   50.14    1.05   0
  -5 -11   3   44.49    2.53   0
   5  11  -3   42.23    2.43   0
   4 -11  -3    1.54    0.76   0
  -4 -11   3    0.76    1.25   0
  -4  11   3   -0.33    0.75   0
   4  11  -3    0.38    1.08   0
  -3  11   3    1.30    0.92   0
   3  11  -3    0.72    1.13   0
  -3 -11   3    1.02    0.98   0
   3 -11  -3    0.66    0.77   0
  -2  11   3    1.86    0.95   0
   2 -11  -3    1.39    0.81   0
  -2 -11   3    1.23    0.97   0
   2  11  -3    1.26    0.96   0
  -1  11   3   88.50    1.26   0
  -1 -11   3   89.27    1.67   0
   1  11  -3   90.73    1.63   0
   1 -11  -3   90.40    1.33   0
   0  11  -3    0.69    0.91   0
   0 -11  -3    1.13    0.80   0
   0 -11   3    0.85    0.92   0
   0  11   3    0.61    0.73   0
   1 -11   3    4.56    0.95   0
  -1  11  -3    3.72    0.80   0
  -1 -11  -3    4.16    0.96   0
   1  11   3    5.68    0.97   0
  -2 -11  -3   -0.35    0.76   0
  -2  11  -3    0.47    0.77   0
   2 -11   3   -0.14    0.77   0
   2  11   3   -0.19    0.89   0
  -3 -11  -3   41.07    1.11   0
   3 -11   3   48.89    1.14   0
   3  11   3   44.49    1.12   0
  -3  11  -3   37.61    1.12   0
  -4  11  -3    0.62    0.79   0
   4  11   3   -0.02    0.89   0
  -4 -11  -3    0.08    0.91   0
   4 -11   3   -0.16    0.78   0
   5 -11   3    7.72    0.82   0
  -5  11  -3    3.56    0.84   0
   5  11   3    5.97    0.88   0
  -5 -11  -3    4.51    1.01   0
   6  11   3    0.10    0.98   0
  -6  11  -3   -0.27    0.78   0
   6 -11   3   -0.52    0.77   0
  -6 -11  -3   -0.36    0.99   0
  -7  11  -3    5.72    0.92   0
   7 -11   3    7.47    0.89   0
  -7 -11  -3    5.72    1.13   0
   7  11   3    7.45    0.94   0
  -8 -11  -3   -0.15    1.04   0
   8 -11   3   -0.17    0.80   0
  -8  11  -3    0.02    0.83   0
  -9 -11  -3    1.85    1.11   0
  -9 -11  -3    2.67    1.13   0
  -9  11  -3    1.66    0.91   0
   9 -11   3    1.33    0.84   0
 -10 -11  -3    0.45    1.14   0
  10 -11   3    0.16    0.88   0
 -10 -11  -3    0.50    1.13   0
 -10  11  -3   -0.81    0.89   0
 -11 -11  -3    0.76    1.21   0
 -11  11  -3    0.27    0.95   0
  11 -11   3    1.72    0.91   0
 -11 -11  -3    1.23    1.16   0
 -12 -11  -3    0.54    1.23   0
 -12 -11  -3   -0.01    1.02   0
  12 -11   3    0.29    0.96   0
 -12  11  -3   -0.16    0.99   0
 -13 -11  -3    0.52    1.33   0
 -13 -11  -3    0.87    1.32   0
 -13  11  -3    0.14    1.03   0
  13 -11   3    0.89    1.02   0
  14 -12  -3    0.08    1.02   0
 -14  12   3   -0.28    1.02   0
  13 -12  -3    1.17    0.99   0
 -13  12   3    0.76    1.01   0
 -12  12   3    0.49    0.93   0
  12 -12  -3    0.24    0.93   0
 -11  12   3    0.40    0.90   0
  11 -12  -3   -0.08    0.90   0
  10 -12  -3   -0.11    0.87   0
 -10  12   3    0.55    0.86   0
  -9  12   3    1.96    0.63   0
   9 -12  -3    2.02    0.87   0
   8 -12  -3    0.22    0.84   0
  -8  12   3    0.35    0.82   0
  -7  12   3    0.46    0.77   0
   7 -12  -3    0.22    0.79   0
   6 -12  -3    0.69    0.81   0
  -6  12   3   -0.03    0.79   0
   5 -12  -3    5.63    0.84   0
  -5  12   3    5.37    0.80   0
  -5 -12   3    4.05    1.72   0
   5  12  -3    4.12    1.60   0
   4 -12  -3    0.38    0.78   0
  -4  12   3    0.50    0.77   0
   4  12  -3    0.44    1.05   0
  -4 -12   3    0.18    1.17   0
   3 -12  -3    0.44    0.76   0
  -3 -12   3    0.30    0.94   0
   3  12  -3    0.28    0.96   0
  -3  12   3   -0.20    0.76   0
  -2  12   3    0.73    0.78   0
  -2 -12   3    0.22    1.04   0
   2  12  -3    0.73    1.16   0
   2 -12  -3    0.91    0.99   0
  -1  12   3    1.57    0.78   0
  -1 -12   3    2.63    1.02   0
   1  12  -3    2.28    1.05   0
   1 -12  -3    2.56    0.80   0
   0 -12   3    0.26    0.92   0
   0  12  -3    0.77    0.73   0
   0 -12  -3    0.75    0.83   0
   0  12   3    0.39    0.79   0
   1 -12   3    1.44    0.75   0
  -1 -12  -3    1.53    0.79   0
  -1  12  -3    1.07    0.72   0
   1  12   3    1.94    0.71   0
  -2  12  -3    1.25    0.90   0
  -2 -12  -3    1.33    0.74   0
   2  12   3    1.35    0.76   0
   2 -12   3    1.81    0.90   0
  -3  12  -3    0.66    0.79   0
   3 -12   3   -0.12    0.93   0
   3  12   3    0.36    0.77   0
  -3 -12  -3   -0.02    0.97   0
   4  12   3    0.26    0.96   0
  -4  12  -3   -0.61    0.81   0
   4 -12   3    0.07    0.97   0
  -4 -12  -3    0.30    0.99   0
   5 -12   3    1.97    1.02   0
   5  12   3    2.09    1.01   0
  -5 -12  -3    0.91    1.00   0
  -5  12  -3    1.05    0.84   0
  -6 -12  -3    1.24    1.05   0
   6 -12   3    1.68    0.81   0
  -6  12  -3    0.23    0.86   0
   6  12   3    1.29    0.97   0
   7  12   3    0.36    1.04   0
  -7 -12  -3    0.41    1.06   0
  -7  12  -3    0.99    0.88   0
   7 -12   3    0.67    0.81   0
  -8 -12  -3   -0.95    1.12   0
  -8  12  -3   -0.63    0.84   0
   8 -12   3   -0.04    0.87   0
  -9 -12  -3    0.32    1.11   0
  -9 -12  -3    0.15    1.12   0
   9 -12   3    0.32    0.86   0
  -9  12  -3    0.20    0.88   0
 -10 -12  -3    0.39    1.20   0
  10 -12   3   -0.05    0.92   0
 -10 -12  -3    0.82    1.23   0
 -10  12  -3    0.26    0.96   0
 -11  12  -3    0.85    0.99   0
  11 -12   3   -0.04    0.96   0
 -11 -12  -3   -0.14    1.23   0
 -11 -12  -3    0.26    1.26   0
 -12 -12  -3    0.04    1.56   0
 -12 -12  -3    0.17    1.33   0
  12 -12   3    0.48    1.01   0
 -12  12  -3    0.62    1.03   0
  13 -13  -3   -0.39    1.02   0
 -13  13   3   -0.62    1.04   0
 -12  13   3    0.96    1.03   0
  12 -13  -3    0.37    0.98   0
 -11  13   3    0.70    0.94   0
  11 -13  -3   -0.12    0.93   0
  10 -13  -3    0.04    0.92   0
 -10  13   3   -0.14    0.91   0
   9 -13  -3    0.22    0.88   0
  -9  13   3   -0.35    0.86   0
   8 -13  -3   -0.40    0.84   0
  -8  13   3    0.25    0.85   0
  -7  13   3   -0.87    0.96   0
   7 -13  -3   -0.21    0.80   0
   6 -13  -3   -0.28    0.81   0
  -6  13   3    0.44    0.98   0
   5 -13  -3    0.75    0.80   0
  -5  13   3    1.35    0.85   0
   5  13  -3    0.26    1.63   0
  -5 -13   3    0.40    1.62   0
  -4  13   3    0.27    0.81   0
   4 -13  -3    0.27    0.84   0
  -4 -13   3   -0.03    1.31   0
   4  13  -3    0.29    1.16   0
   3 -13  -3    0.14    0.78   0
  -3 -13   3   -0.10    1.15   0
  -3  13   3    0.63    0.80   0
   3  13  -3    0.23    1.14   0
   2 -13  -3    0.50    0.84   0
   2  13  -3    0.74    1.01   0
  -2  13   3   -0.06    0.98   0
  -2 -13   3    0.91    1.15   0
  -1  13   3    0.77    0.96   0
   1  13  -3    0.21    1.00   0
  -1 -13   3   -0.17    1.00   0
   1 -13  -3    0.46    0.96   0
   0  13  -3    0.29    0.96   0
   0 -13  -3    0.55    0.80   0
   0  13   3    0.36    0.77   0
   0 -13   3    0.25    0.97   0
  -1  13  -3    0.65    0.97   0
   1 -13   3    0.27    0.80   0
  -1 -13  -3   -0.12    0.98   0
   1  13   3    0.62    0.79   0
   2 -13   3   -0.29    1.03   0
  -2  13  -3   -0.21    0.86   0
  -2 -13  -3   -0.06    0.82   0
   2  13   3    0.97    1.00   0
   3 -13   3    0.11    0.77   0
  -3  13  -3    0.95    0.81   0
   3  13   3   -0.23    0.96   0
  -3 -13  -3    0.43    1.01   0
  -4  13  -3    0.61    0.79   0
  -4 -13  -3    0.52    0.80   0
   4  13   3    0.08    1.00   0
   4 -13   3   -0.29    0.79   0
   5 -13   3    0.05    0.84   0
  -5 -13  -3   -0.12    1.10   0
   5  13   3    0.52    1.10   0
  -5  13  -3   -0.54    0.84   0
   6 -13   3    0.87    0.81   0
  -6  13  -3   -0.54    0.92   0
   6  13   3    0.28    1.12   0
  -6 -13  -3    0.05    1.11   0
   7 -13   3    0.19    0.91   0
  -7  13  -3    0.06    0.98   0
   7  13   3    0.68    1.10   0
  -7 -13  -3   -0.29    1.07   0
  -8 -13  -3    0.49    1.17   0
  -8  13  -3    0.01    0.92   0
   8 -13   3    0.28    0.89   0
   9 -13   3   -0.37    1.00   0
  -9 -13  -3    0.19    1.23   0
  -9 -13  -3   -0.10    1.17   0
  -9  13  -3    0.74    1.01   0
 -10 -13  -3   -0.09    1.27   0
 -10 -13  -3    0.10    1.22   0
  10 -13   3    0.78    0.99   0
 -10  13  -3    1.28    1.00   0
 -11 -13  -3    0.45    1.32   0
 -11 -13  -3    0.05    1.52   0
  11 -13   3    0.45    1.04   0
 -11  13  -3    0.75    1.05   0
 -12  14   3    0.40    1.06   0
  12 -14  -3   -0.56    1.05   0
 -11  14   3   -0.08    0.99   0
  11 -14  -3    0.95    1.02   0
 -10  14   3   -0.28    0.93   0
  10 -14  -3    0.87    0.94   0
   9 -14  -3   -0.31    0.86   0
  -9  14   3    0.89    0.91   0
  -8  14   3   -0.27    0.89   0
   8 -14  -3    0.30    0.90   0
  -7  14   3    0.14    0.87   0
   7 -14  -3    0.55    0.86   0
  -6  14   3   -0.30    0.91   0
   6 -14  -3    0.22    0.87   0
   5 -14  -3    0.59    0.87   0
  -5 -14   3    0.17    1.85   0
  -5  14   3    0.36    0.86   0
   5  14  -3    0.06    1.75   0
   4 -14  -3    1.67    1.11   0
   4  14  -3    1.09    1.33   0
  -4  14   3    1.94    1.03   0
  -4 -14   3    0.65    1.32   0
  -3 -14   3   -0.02    1.22   0
  -3  14   3   -0.73    0.99   0
   3  14  -3    0.23    1.18   0
   3 -14  -3    0.61    0.82   0
   2 -14  -3    1.63    0.84   0
  -2 -14   3    1.54    1.09   0
  -2  14   3    1.57    0.83   0
   2  14  -3    1.74    1.07   0
   1 -14  -3    0.04    0.81   0
  -1 -14   3    0.67    1.01   0
  -1  14   3    0.55    0.84   0
   1  14  -3    0.51    1.03   0
   0  14  -3    1.88    0.95   0
   0 -14  -3    3.02    0.86   0
   0  14   3    2.43    0.98   0
   0 -14   3    2.81    1.07   0
   1  14   3    0.87    0.83   0
   1 -14   3    0.22    0.81   0
  -1  14  -3   -0.16    0.80   0
  -1 -14  -3    1.23    1.05   0
  -2  14  -3    0.67    1.02   0
  -2 -14  -3    0.64    1.03   0
   2 -14   3    0.36    1.04   0
   2  14   3    1.02    1.01   0
  -3  14  -3   -0.05    1.05   0
   3  14   3    0.03    0.85   0
   3 -14   3   -0.19    0.87   0
  -3 -14  -3    0.34    1.05   0
  -4 -14  -3    1.06    1.13   0
   4 -14   3    1.33    0.89   0
   4  14   3    1.97    0.87   0
  -4  14  -3    0.91    0.88   0
  -5  14  -3    1.03    1.07   0
   5 -14   3   -0.93    0.89   0
  -5 -14  -3    0.53    1.14   0
   5  14   3   -0.20    0.93   0
   6  14   3   -0.19    1.14   0
  -6  14  -3    0.08    0.92   0
   6 -14   3   -0.14    0.93   0
  -6 -14  -3   -0.36    1.15   0
   7  14   3    0.51    1.20   0
  -7 -14  -3    0.13    1.20   0
  -7  14  -3    0.36    0.92   0
   7 -14   3   -0.09    0.91   0
  -8 -14  -3   -0.55    1.20   0
   8 -14   3    0.25    0.99   0
  -8  14  -3    0.05    1.00   0
   9 -14   3   -0.01    1.00   0
  -9  14  -3    0.20    1.06   0
  -9 -14  -3   -0.18    1.48   0
  -9 -14  -3    0.27    1.25   0
 -10 -14  -3    0.23    1.47   0
  10 -14   3    0.31    1.04   0
 -10 -14  -3    0.42    1.59   0
 -10  14  -3    1.19    1.29   0
 -11  15   3    0.25    1.06   0
  10 -15  -3   -1.12    1.06   0
 -10  15   3    0.13    1.03   0
  -9  15   3    1.40    1.00   0
   9 -15  -3   -0.39    1.04   0
   8 -15  -3   -0.61    0.97   0
  -8  15   3    0.46    0.96   0
  -7  15   3    0.09    1.15   0
   7 -15  -3    0.48    0.97   0
  -6  15   3    1.23    1.16   0
   6 -15  -3    0.39    0.98   0
  -5  15   3   -0.58    0.94   0
   5 -15  -3   -0.32    0.93   0
   5  15  -3    0.12    2.15   0
  -4  15   3    0.84    0.87   0
  -4 -15   3    0.81    1.45   0
   4 -15  -3    0.20    1.07   0
   4  15  -3    0.51    1.42   0
   3  15  -3    0.05    1.31   0
   3 -15  -3   -0.02    1.07   0
  -3 -15   3    0.47    1.31   0
  -3  15   3   -0.04    1.06   0
   2 -15  -3    1.22    0.85   0
  -2  15   3    1.36    0.83   0
  -2 -15   3    1.18    1.14   0
   2  15  -3    1.35    1.14   0
   1 -15  -3    0.92    0.86   0
   1  15  -3   -0.36    1.10   0
  -1 -15   3    0.08    1.09   0
  -1  15   3   -0.28    0.89   0
   0  15  -3    1.21    1.08   0
   0  15   3    0.54    0.86   0
   0 -15   3    1.00    1.12   0
   0 -15  -3    0.66    0.89   0
   1 -15   3    0.82    1.07   0
   1  15   3    0.18    1.04   0
  -1  15  -3    0.10    0.90   0
  -1 -15  -3    0.47    0.87   0
  -2  15  -3   -0.09    1.07   0
   2 -15   3    0.22    1.09   0
   2  15   3    0.61    1.09   0
  -2 -15  -3    0.60    0.90   0
   3 -15   3   -0.56    0.91   0
  -3  15  -3   -0.63    0.90   0
   3  15   3   -0.10    0.93   0
  -3 -15  -3   -0.51    1.17   0
   4 -15   3    0.79    0.91   0
  -4  15  -3   -1.07    1.11   0
   4  15   3   -0.05    1.15   0
  -4 -15  -3    0.76    1.18   0
  -5  15  -3   -0.02    0.96   0
   5  15   3    0.26    1.21   0
  -5 -15  -3    0.04    1.21   0
   5 -15   3    0.12    0.92   0
   6  15   3    0.33    1.20   0
  -6 -15  -3    0.09    1.23   0
   6 -15   3    1.57    1.22   0
  -6  15  -3    0.30    0.97   0
   7  15   3    0.57    1.27   0
  -7 -15  -3   -0.38    1.33   0
  -7  15  -3    0.82    0.95   0
   7 -15   3   -0.31    1.27   0
   8 -15   3    0.12    1.05   0
  -8  15  -3    0.53    1.05   0
  -8 -15  -3   -0.06    1.52   0
  -9  15  -3    0.29    1.35   0
  -9  16   3    1.48    1.31   0
   9 -16  -3    0.52    1.07   0
  -8  16   3    0.77    1.03   0
   8 -16  -3    0.96    1.06   0
  -7  16   3    0.03    0.99   0
   7 -16  -3    1.53    1.05   0
   6 -16  -3    1.68    1.05   0
  -6  16   3    1.83    1.22   0
  -5  16   3    1.89    1.00   0
   5 -16  -3    2.23    0.96   0
  -4 -16   3    0.79    1.68   0
  -4  16   3    0.59    0.98   0
   4  16  -3    0.75    1.52   0
   4 -16  -3    0.91    1.20   0
   3  16  -3    0.39    1.35   0
  -3  16   3    0.06    1.11   0
  -3 -16   3    0.34    1.35   0
   3 -16  -3   -0.01    0.92   0
  -2  16   3    1.81    1.00   0
   2 -16  -3    2.46    0.96   0
  -2 -16   3    1.10    1.39   0
   2  16  -3    0.65    1.19   0
  -1 -16   3    1.51    1.23   0
   1  16  -3    1.35    1.20   0
   1 -16  -3    1.04    1.19   0
  -1  16   3    1.62    1.13   0
   0 -16  -3    2.42    0.96   0
   0  16  -3    1.51    1.20   0
   0  16   3    1.90    1.13   0
   0 -16   3    1.72    1.14   0
  -1 -16  -3    0.81    0.96   0
  -1  16  -3    0.47    1.21   0
   1 -16   3    0.54    1.04   0
   1  16   3   -0.08    0.91   0
  -2 -16  -3    1.40    1.22   0
  -2  16  -3   -0.62    0.98   0
   2  16   3    0.49    0.99   0
   2 -16   3    1.29    0.98   0
  -3 -16  -3    1.41    1.23   0
   3  16   3    0.82    1.20   0
  -3  16  -3    0.41    0.95   0
   3 -16   3    1.47    1.19   0
  -4  16  -3    0.84    1.21   0
   4  16   3    1.39    1.06   0
   4 -16   3    0.96    1.00   0
  -4 -16  -3    1.08    1.28   0
   5  16   3   -0.07    1.27   0
  -5 -16  -3    0.04    1.29   0
   5 -16   3    0.76    1.05   0
  -5  16  -3    0.69    1.01   0
  -6  16  -3    0.40    1.05   0
   6  16   3   -0.39    1.38   0
  -6 -16  -3    0.58    1.29   0
   6 -16   3    0.88    1.33   0
   7 -16   3   -0.42    1.35   0
   7  16   3    0.36    1.37   0
  -7  16  -3    0.69    1.07   0
  -7 -16  -3    0.34    1.36   0
  -6  17   3   -0.77    1.08   0
   6 -17  -3    0.49    1.09   0
   5 -17  -3    1.62    1.08   0
  -5  17   3    0.42    1.06   0
  -4  17   3    0.13    1.25   0
   4 -17  -3    0.15    1.02   0
   4  17  -3   -0.01    1.78   0
  -4 -17   3    0.14    1.94   0
  -3  17   3    0.63    1.20   0
  -3 -17   3    0.06    1.46   0
   3  17  -3    0.77    1.62   0
   3 -17  -3   -0.22    1.04   0
   2 -17  -3    0.94    1.23   0
  -2  17   3   -0.45    1.00   0
  -2 -17   3    0.41    1.27   0
   2  17  -3    0.51    1.45   0
   1  17  -3   -0.11    1.29   0
   1 -17  -3    0.78    1.02   0
  -1  17   3    0.97    1.25   0
  -1 -17   3    0.30    1.28   0
   0 -17  -3    0.49    1.04   0
   0 -17   3    1.02    1.28   0
   0  17   3    0.12    1.22   0
   0  17  -3    0.26    1.27   0
   1 -17   3    1.03    1.28   0
  -1  17  -3    0.18    1.01   0
   1  17   3    0.41    1.04   0
  -1 -17  -3    0.21    1.24   0
  -2 -17  -3    0.44    1.31   0
  -2  17  -3   -0.25    1.26   0
   2 -17   3    0.41    1.27   0
   2  17   3    0.32    1.29   0
  -3  17  -3    0.13    1.03   0
  -3 -17  -3    0.65    1.32   0
   3  17   3    0.77    1.31   0
   3 -17   3    0.54    1.03   0
  -4 -17  -3    0.34    1.38   0
  -4  17  -3    0.58    1.02   0
   4  17   3    0.26    1.34   0
   4 -17   3   -0.18    1.33   0
 -18   0   4    0.27    1.17   0
  18   0  -4    0.50    1.15   0
  16   0  -4    5.26    0.92   0
 -16   0   4    5.27    1.15   0
 -14   0   4    3.30    0.97   0
  14   0  -4    2.31    0.94   0
  12   0  -4   26.78    1.07   0
 -12   0   4   23.25    0.96   0
  10   0  -4   10.46    0.95   0
 -10   0   4   11.13    0.99   0
   8   0  -4   29.76    0.96   0
  -8   0   4   28.20    0.98   0
  -6   0   4    2.86    0.75   0
   6   0  -4    2.94    0.76   0
   4   0  -4    9.76    0.89   0
  -4   0   4    9.55    0.86   0
  -2   0   4   27.42    1.18   0
   2   0  -4   23.29    1.05   0
   0   0  -4   68.73    1.39   0
   0   0   4   70.28    1.40   0
   2   0   4   74.83    1.31   0
  -2   0  -4   74.01    1.33   0
  -4   0  -4   43.94    1.03   0
  -4   0  -4   42.86    1.04   0
  -6   0  -4   11.43    0.76   0
  -6   0  -4   12.49    0.80   0
  -8   0  -4    4.06    0.79   0
  -8   0  -4    3.18    0.75   0
 -10   0  -4    0.29    0.74   0
 -10   0  -4    0.26    0.72   0
 -12   0  -4    0.34    0.78   0
 -12   0  -4    0.62    0.82   0
 -14   0  -4    0.09    0.87   0
 -14   0  -4   -0.28    0.88   0
 -16   0  -4   -0.28    0.96   0
 -16   0  -4   -0.28    0.98   0
 -19   1   4    1.01    1.03   0
 -19  -1   4   -0.51    1.32   0
  19  -1  -4   -0.07    1.22   0
  18  -1  -4    0.20    0.94   0
  18   1  -4    0.18    1.17   0
 -18  -1   4   -0.37    1.20   0
 -18   1   4   -0.03    0.96   0
 -17  -1   4   -0.49    0.92   0
 -17   1   4    0.65    0.96   0
  17   1  -4   -0.18    0.88   0
  17  -1  -4    0.64    1.09   0
  16  -1  -4    0.62    0.88   0
 -16  -1   4    0.89    1.07   0
 -16   1   4    0.82    0.86   0
  16   1  -4    1.23    0.86   0
 -15  -1   4    0.44    0.83   0
 -15   1   4    0.64    0.84   0
  15  -1  -4   -0.27    0.99   0
  15   1  -4    1.29    0.97   0
  14   1  -4   -0.12    0.72   0
  14  -1  -4    0.45    0.77   0
 -14  -1   4    0.28    0.79   0
 -14   1   4   -0.09    0.80   0
  13  -1  -4    0.15    0.74   0
 -13   1   4   -0.09    0.81   0
 -13  -1   4   -0.15    0.77   0
  13   1  -4    0.21    0.72   0
  12  -1  -4    3.45    0.77   0
 -12  -1   4    3.92    0.82   0
 -12   1   4    3.30    0.80   0
  12   1  -4    5.08    0.90   0
  11  -1  -4   -0.02    0.67   0
  11   1  -4    0.89    0.72   0
 -11  -1   4    0.02    0.75   0
 -11   1   4    0.71    0.75   0
  10   1  -4    1.31    0.87   0
 -10   1   4    0.74    0.72   0
  10  -1  -4    0.55    0.83   0
 -10  -1   4    0.66    0.74   0
   9  -1  -4    1.52    0.72   0
  -9   1   4    1.65    0.75   0
   9   1  -4    1.26    0.85   0
  -9  -1   4    1.82    0.89   0
   8  -1  -4   16.53    1.03   0
   8   1  -4   17.17    0.97   0
  -8  -1   4   15.49    0.83   0
  -8   1   4   15.50    0.88   0
  -7  -1   4    4.05    0.75   0
  -7   1   4    3.94    0.77   0
   7   1  -4    4.46    0.92   0
   7  -1  -4    4.15    0.77   0
   6   1  -4   23.34    1.11   0
  -6   1   4   23.47    0.94   0
   6  -1  -4   23.57    0.96   0
  -6  -1   4   24.89    1.12   0
  -5   1   4    0.33    0.70   0
   5   1  -4    0.36    0.91   0
   5  -1  -4   -0.16    0.74   0
  -5  -1   4    0.24    0.70   0
  -4   1   4   10.43    0.83   0
   4  -1  -4    9.87    0.84   0
  -4  -1   4    9.76    1.04   0
   4   1  -4    8.80    0.92   0
  -3   1   4   18.36    0.98   0
   3   1  -4   17.37    1.05   0
   3  -1  -4   19.26    1.00   0
  -3  -1   4   20.53    1.21   0
   2  -1  -4  160.00    1.95   0
  -2   1   4  156.00    1.90   0
   2   1  -4  153.24    2.16   0
  -2  -1   4  156.45    2.19   0
  -1  -1   4   19.16    1.13   0
   1  -1  -4   17.30    0.97   0
   1   1  -4   15.04    0.93   0
  -1   1   4   16.37    0.95   0
   0   1   4    1.05    0.82   0
   0  -1   4    1.40    0.94   0
   0   1  -4    1.03    0.76   0
   0  -1  -4    1.16    0.82   0
  -1   1  -4   15.14    0.89   0
   1  -1   4   15.74    0.91   0
   1   1   4   15.27    0.91   0
  -1  -1  -4   14.28    0.92   0
  -2   1  -4   88.78    1.40   0
   2   1   4   72.61    1.18   0
  -2  -1  -4   81.00    1.38   0
  -2   1  -4   85.85    1.36   0
  -3   1  -4    5.73    0.79   0
   3   1   4    5.75    0.73   0
  -3   1  -4    6.70    0.77   0
  -3  -1  -4    5.54    0.77   0
  -4  -1  -4   10.41    0.76   0
  -4   1  -4   10.80    0.82   0
  -4   1  -4   11.00    0.80   0
  -4  -1  -4   10.44    0.79   0
  -5  -1  -4    8.50    0.77   0
  -5  -1  -4    7.55    0.74   0
  -5   1  -4    8.19    0.75   0
  -5   1  -4    7.61    0.75   0
  -6   1  -4   10.14    0.75   0
  -6  -1  -4    9.48    0.79   0
  -6   1  -4    9.80    0.73   0
  -6  -1  -4    9.54    0.81   0
  -7   1  -4   -0.10    0.69   0
  -7   1  -4    0.87    0.70   0
  -7  -1  -4    0.36    0.67   0
  -7  -1  -4    0.36    0.71   0
  -8   1  -4    3.52    0.76   0
  -8  -1  -4    5.50    0.77   0
  -8   1  -4    3.59    0.77   0
  -8  -1  -4    4.83    0.78   0
  -9   1  -4    1.67    0.74   0
  -9   1  -4    1.93    0.72   0
  -9  -1  -4    1.49    0.76   0
  -9  -1  -4    2.10    0.77   0
 -10   1  -4   -0.42    0.72   0
 -10  -1  -4    0.46    0.87   0
 -10  -1  -4    0.80    0.72   0
 -10   1  -4    1.00    0.73   0
 -11  -1  -4    0.12    0.75   0
 -11  -1  -4    0.67    0.75   0
 -11   1  -4    0.02    0.77   0
 -11   1  -4   -0.26    0.76   0
 -12   1  -4    0.65    0.80   0
 -12  -1  -4    1.17    0.84   0
 -12   1  -4    1.59    0.77   0
 -12  -1  -4    1.02    0.80   0
 -13   1  -4    0.92    0.86   0
 -13  -1  -4    0.40    0.84   0
 -13   1  -4    0.52    0.90   0
 -13  -1  -4    0.24    0.80   0
 -14  -1  -4    0.00    1.13   0
 -14   1  -4    0.37    0.88   0
 -14  -1  -4    0.02    0.91   0
 -14   1  -4    0.75    0.89   0
 -15  -1  -4   -0.58    0.91   0
 -15   1  -4    0.51    0.95   0
 -15   1  -4    0.05    0.96   0
 -15  -1  -4    0.03    0.96   0
 -16   1  -4   -0.06    1.03   0
 -16  -1  -4    0.43    1.03   0
 -16   1  -4   -0.35    1.04   0
 -16  -1  -4    0.24    1.01   0
 -19  -2   4   -0.27    1.29   0
 -19  -2   4    0.20    1.06   0
  19  -2  -4    0.54    1.02   0
 -19   2   4    0.82    1.05   0
 -18   2   4   -0.24    1.04   0
 -18  -2   4    0.68    1.22   0
  18  -2  -4    0.22    0.96   0
  17  -2  -4    1.03    0.90   0
 -17   2   4   -0.01    0.94   0
 -17  -2   4   -0.10    1.14   0
 -16  -2   4   -0.35    1.06   0
 -16   2   4    0.45    0.90   0
  16   2  -4    0.30    1.02   0
  16  -2  -4   -0.25    0.88   0
  15   2  -4    0.22    1.00   0
 -15   2   4    0.01    0.85   0
 -15  -2   4    0.22    1.07   0
  15  -2  -4    0.19    0.87   0
  14   2  -4    0.14    0.74   0
  14  -2  -4    0.69    0.77   0
 -14   2   4    0.63    0.81   0
 -14  -2   4    0.08    0.77   0
  13   2  -4   -0.22    0.85   0
 -13   2   4    0.11    0.76   0
  13  -2  -4   -0.28    0.88   0
 -13  -2   4    0.20    0.74   0
 -12  -2   4    0.59    0.75   0
  12  -2  -4   -0.09    0.75   0
  12   2  -4    0.63    0.70   0
 -12   2   4    0.55    0.74   0
 -11   2   4    1.76    0.74   0
  11   2  -4    1.25    0.73   0
 -11  -2   4    1.39    0.80   0
  11  -2  -4    1.45    0.72   0
  10  -2  -4    0.92    0.71   0
 -10   2   4    0.73    0.71   0
  10   2  -4    1.44    0.71   0
 -10  -2   4    1.03    0.75   0
   9  -2  -4    1.26    0.68   0
  -9  -2   4    0.89    0.72   0
  -9   2   4    2.03    0.70   0
   9   2  -4    1.09    0.84   0
  -8   2   4    4.34    0.79   0
   8  -2  -4    4.30    0.75   0
  -8  -2   4    4.79    0.87   0
   8   2  -4    4.58    0.87   0
  -7  -2   4    3.25    0.88   0
  -7   2   4    3.33    0.76   0
   7  -2  -4    3.05    0.75   0
   7   2  -4    3.08    0.90   0
  -6  -2   4    0.30    0.83   0
   6  -2  -4    0.15    0.73   0
   6   2  -4    0.28    0.95   0
  -6   2   4    0.22    0.73   0
  -5  -2   4   25.41    1.24   0
  -5   2   4   29.93    1.00   0
   5  -2  -4   29.90    1.00   0
   5   2  -4   25.65    1.28   0
  -4   2   4   17.83    0.87   0
  -4  -2   4   16.12    1.16   0
   4  -2  -4   18.31    0.90   0
   4   2  -4   15.98    1.20   0
   3   2  -4    2.13    0.95   0
  -3   2   4    2.06    0.82   0
   3  -2  -4    2.31    0.84   0
  -3  -2   4    1.92    0.93   0
  -2  -2   4   56.29    1.62   0
   2  -2  -4   45.71    1.21   0
   2   2  -4   46.35    1.40   0
  -2   2   4   50.12    1.24   0
   1  -2  -4   96.29    1.53   0
  -1  -2   4  108.01    1.78   0
  -1   2   4   98.48    1.51   0
   1   2  -4  107.65    1.85   0
   0   2   4    8.02    0.86   0
   0  -2  -4    8.38    0.86   0
   0   2  -4    8.35    0.80   0
   0   2  -4    8.95    0.80   0
  -1   2  -4   20.33    0.89   0
  -1   2  -4   21.33    0.90   0
   1   2   4   21.28    0.96   0
  -1  -2  -4   19.77    0.97   0
   2   2   4   70.54    1.23   0
  -2   2  -4   70.74    1.25   0
  -2   2  -4   74.42    1.31   0
  -2  -2  -4   68.20    1.27   0
   3   2   4   25.24    0.90   0
  -3  -2  -4   25.31    0.92   0
  -3   2  -4   22.87    0.77   0
  -3   2  -4   25.84    0.92   0
  -4  -2  -4   -0.04    0.65   0
  -4   2  -4   -0.11    0.70   0
   4   2   4    0.03    0.64   0
  -5  -2  -4   12.01    0.79   0
  -5  -2  -4   11.74    0.82   0
  -5   2  -4   13.38    0.77   0
  -6  -2  -4   10.16    0.73   0
  -6  -2  -4    9.90    0.76   0
  -6   2  -4   12.24    0.78   0
  -7  -2  -4    1.88    0.66   0
  -7  -2  -4    1.73    0.83   0
  -7   2  -4    1.59    0.72   0
  -8   2  -4   -0.21    0.72   0
  -8  -2  -4    0.94    0.70   0
  -8  -2  -4    0.19    0.69   0
  -9   2  -4    3.31    0.75   0
  -9  -2  -4    2.46    0.75   0
  -9  -2  -4    3.55    0.76   0
 -10  -2  -4    0.91    0.72   0
 -10  -2  -4    0.15    0.72   0
 -10   2  -4    0.32    0.75   0
 -11   2  -4    0.49    0.77   0
 -11   2  -4    1.21    0.76   0
 -11  -2  -4   -0.82    0.74   0
 -11  -2  -4    0.12    0.75   0
 -12   2  -4   -0.29    0.80   0
 -12   2  -4    0.33    0.80   0
 -12  -2  -4    0.33    0.80   0
 -12  -2  -4    0.52    0.79   0
 -13   2  -4    0.97    0.84   0
 -13  -2  -4    1.01    0.84   0
 -13  -2  -4    0.83    0.85   0
 -13   2  -4    0.56    0.86   0
 -14  -2  -4   -0.18    0.92   0
 -14   2  -4   -0.02    0.89   0
 -14   2  -4    0.48    0.88   0
 -14  -2  -4    0.16    0.90   0
 -15  -2  -4    1.20    1.00   0
 -15   2  -4    0.60    0.90   0
 -15  -2  -4    0.97    0.98   0
 -15   2  -4    0.28    0.95   0
 -16   2  -4    0.57    1.04   0
 -16  -2  -4    0.57    1.03   0
 -16  -2  -4    0.78    1.02   0
 -16   2  -4    0.30    1.05   0
 -19  -3   4    0.58    1.35   0
 -19  -3   4   -0.06    1.35   0
 -19   3   4    0.06    1.08   0
  19  -3  -4    0.11    1.28   0
 -18  -3   4    0.23    1.05   0
 -18  -3   4    0.62    1.23   0
  18  -3  -4    0.79    0.99   0
 -18   3   4    0.79    0.99   0
 -17  -3   4    0.09    1.14   0
 -17   3   4    0.11    0.93   0
 -17  -3   4    0.63    0.97   0
  17  -3  -4    0.57    0.88   0
 -16   3   4   -0.04    0.90   0
  16  -3  -4    0.26    0.83   0
 -16  -3   4    0.41    0.93   0
  15  -3  -4    0.01    0.85   0
 -15   3   4    0.03    0.83   0
 -15  -3   4    1.19    0.88   0
  14  -3  -4    0.37    0.77   0
 -14  -3   4    1.51    1.04   0
  14   3  -4    0.33    0.76   0
 -14   3   4   -0.57    0.79   0
  13  -3  -4    0.34    0.77   0
  13   3  -4    0.71    0.75   0
 -13  -3   4    0.48    0.74   0
 -13   3   4    1.88    0.94   0
 -12  -3   4    0.12    0.93   0
  12   3  -4    0.20    0.85   0
 -12   3   4    0.27    0.78   0
  12  -3  -4   -0.18    0.75   0
 -11  -3   4    8.31    1.00   0
  11   3  -4    8.01    0.95   0
 -11   3   4    7.92    0.83   0
  11  -3  -4   10.05    0.79   0
  10   3  -4    0.81    0.69   0
 -10  -3   4    0.28    0.92   0
  10  -3  -4    1.02    0.75   0
 -10   3   4    1.27    0.77   0
   9  -3  -4    1.42    0.73   0
  -9   3   4    1.64    0.73   0
  -9  -3   4    1.40    1.02   0
   9   3  -4    1.51    0.81   0
   8  -3  -4    0.63    0.74   0
  -8   3   4   -0.47    0.72   0
  -8  -3   4    0.49    1.05   0
   8   3  -4    0.00    0.82   0
   7   3  -4   73.38    1.85   0
  -7   3   4   72.85    1.18   0
   7  -3  -4   68.30    1.17   0
  -7  -3   4   65.94    1.71   0
  -6  -3   4    3.65    1.08   0
   6   3  -4    4.28    1.13   0
  -6   3   4    3.76    0.74   0
   6  -3  -4    4.04    0.76   0
   5   3  -4    0.26    1.21   0
  -5   3   4    0.05    0.72   0
   5  -3  -4   -0.14    0.75   0
  -5  -3   4    0.15    1.03   0
   4   3  -4    0.73    1.18   0
   4  -3  -4    1.32    0.76   0
  -4   3   4    1.17    0.76   0
  -4  -3   4    1.05    1.09   0
  -3   3   4  186.68    1.83   0
   3  -3  -4  183.97    1.84   0
  -3  -3   4  200.72    3.35   0
   3   3  -4  171.44    3.00   0
  -2   3   4    3.30    0.80   0
   2  -3  -4    3.58    0.81   0
   2   3  -4    3.48    0.92   0
   2   3  -4    3.60    0.92   0
   1  -3  -4   15.20    0.91   0
   1   3  -4   18.65    1.08   0
   1   3  -4   18.50    1.08   0
  -1   3   4   16.95    0.89   0
   0   3   4   13.87    0.82   0
   0   3  -4   13.21    0.85   0
   0  -3  -4   12.98    0.84   0
   0   3  -4   14.40    0.86   0
   1   3   4   61.07    1.18   0
  -1   3  -4   61.93    1.21   0
  -1  -3  -4   58.52    1.21   0
   2  -3   4    1.49    0.67   0
   2   3   4    2.01    0.69   0
  -2  -3  -4    1.83    0.69   0
  -2   3  -4    1.55    0.69   0
   3  -3   4    5.68    0.69   0
  -3  -3  -4    4.50    0.73   0
  -3   3  -4    5.44    0.72   0
   3   3   4    4.30    0.71   0
   4  -3   4    5.07    0.69   0
  -4   3  -4    4.91    0.74   0
  -4  -3  -4    3.70    0.72   0
   4   3   4    4.93    0.72   0
  -5   3  -4    1.88    0.68   0
   5  -3   4    2.18    0.65   0
  -5  -3  -4    1.98    0.85   0
   6  -3   4    1.44    0.65   0
  -6  -3  -4    1.13    0.64   0
  -6  -3  -4    1.28    0.66   0
  -6   3  -4    1.52    0.68   0
   7  -3   4   -0.35    0.68   0
  -7  -3  -4    0.25    0.67   0
  -7  -3  -4   -0.30    0.79   0
  -7   3  -4   -0.05    0.71   0
  -8  -3  -4   -0.14    0.66   0
  -8   3  -4    0.58    0.74   0
  -8  -3  -4    0.57    0.64   0
   8  -3   4    0.11    0.70   0
  -9  -3  -4   -0.18    0.68   0
  -9   3  -4    0.12    0.72   0
  -9  -3  -4    0.01    0.71   0
   9  -3   4   -0.10    0.70   0
 -10  -3  -4    0.29    0.73   0
 -10  -3  -4    0.86    0.72   0
 -10   3  -4    0.61    0.78   0
 -11  -3  -4   -0.19    0.75   0
 -11   3  -4    0.49    0.79   0
 -11  -3  -4    0.27    0.74   0
 -12   3  -4   -0.01    0.81   0
 -12  -3  -4    0.33    0.83   0
 -12  -3  -4   -0.81    0.83   0
 -13  -3  -4    0.55    0.87   0
 -13   3  -4    0.49    0.85   0
 -13   3  -4   -0.20    0.89   0
 -13  -3  -4    0.24    0.85   0
 -14   3  -4   -0.57    0.90   0
 -14  -3  -4   -0.15    0.92   0
 -14   3  -4    0.78    0.89   0
 -14  -3  -4    0.23    0.89   0
 -15   3  -4   -0.12    0.93   0
 -15   3  -4    0.43    0.97   0
 -15  -3  -4    0.31    0.98   0
 -15  -3  -4    1.27    1.17   0
 -16   3  -4    1.14    1.03   0
 -16  -3  -4    0.10    1.06   0
 -16   3  -4   -0.13    0.72   0
 -16  -3  -4   -0.24    1.01   0
 -19   4   4   -0.63    1.08   0
 -19  -4   4    0.16    1.38   0
 -19  -4   4    0.24    1.37   0
  19  -4  -4    0.78    1.04   0
  18  -4  -4    0.08    0.98   0
 -18  -4   4    0.38    1.27   0
 -18   4   4   -0.56    1.18   0
 -18  -4   4   -0.07    1.05   0
  17  -4  -4   -0.18    0.92   0
 -17  -4   4    0.58    1.18   0
 -17  -4   4    0.10    1.23   0
 -17   4   4    0.46    0.95   0
 -16   4   4   -0.09    0.91   0
 -16  -4   4    0.22    1.14   0
  16  -4  -4    0.81    0.86   0
 -16  -4   4   -0.22    1.14   0
  15  -4  -4    1.61    0.86   0
 -15  -4   4    0.19    1.06   0
 -15   4   4    0.20    0.85   0
 -15  -4   4    0.09    1.04   0
  14  -4  -4    0.57    0.79   0
 -14   4   4    0.54    0.83   0
 -14  -4   4    0.47    1.06   0
 -14  -4   4    0.61    1.00   0
 -13   4   4    0.25    0.78   0
 -13  -4   4   -0.10    0.89   0
  13  -4  -4   -0.26    0.76   0
 -12   4   4    0.75    0.75   0
 -12  -4   4    0.07    1.01   0
  12  -4  -4   -0.02    0.74   0
 -11  -4   4    0.28    0.92   0
 -11   4   4   -0.15    0.77   0
  11  -4  -4    0.25    0.77   0
 -10  -4   4    0.95    0.90   0
  10  -4  -4    1.01    0.75   0
  10   4  -4    0.95    0.83   0
 -10   4   4    1.31    0.76   0
   9   4  -4    0.69    0.98   0
  -9   4   4    0.29    0.74   0
  -9  -4   4    0.66    0.92   0
   9  -4  -4    0.82    0.74   0
   8  -4  -4    0.09    0.72   0
  -8   4   4    0.48    0.75   0
  -8  -4   4   -0.11    1.19   0
   8   4  -4   -0.06    1.11   0
  -7  -4   4    5.02    1.24   0
  -7   4   4    5.89    0.75   0
   7  -4  -4    6.09    0.74   0
   7   4  -4    5.96    1.18   0
  -6   4   4    2.86    0.73   0
   6  -4  -4    3.40    0.76   0
  -6  -4   4    2.83    1.78   0
  -5   4   4    2.44    0.76   0
   5  -4  -4    3.22    0.74   0
  -4   4   4    2.36    0.77   0
   4  -4  -4    1.69    0.77   0
   3   4  -4  106.72    2.59   0
   3   4  -4  108.21    2.67   0
  -3   4   4  108.14    1.40   0
   3  -4  -4  105.64    1.41   0
   2   4  -4    2.30    0.87   0
   2  -4  -4    2.26    0.77   0
  -2   4   4    1.97    0.75   0
   2   4  -4    2.11    0.87   0
   1   4  -4    3.35    0.84   0
   1  -4  -4    2.81    0.75   0
   1   4  -4    3.00    0.72   0
  -1   4   4    2.72    0.74   0
   0  -4  -4    4.62    0.73   0
   0   4  -4    4.34    0.72   0
   0   4   4    4.38    0.73   0
  -1   4  -4  231.16    2.09   0
   1   4   4  214.28    1.88   0
   1  -4   4  226.50    2.00   0
  -1  -4  -4  233.03    2.09   0
  -2   4  -4    0.20    0.69   0
   2  -4   4   -0.09    0.66   0
  -2  -4  -4    0.60    0.66   0
   2   4   4   -0.07    0.65   0
   3  -4   4   12.02    0.77   0
   3   4   4   12.28    0.77   0
  -3   4  -4   12.85    0.80   0
  -3  -4  -4   12.14    0.80   0
  -4  -4  -4    0.91    0.69   0
   4  -4   4    1.05    0.68   0
   4   4   4    0.83    0.69   0
  -4   4  -4    1.31    0.69   0
   5  -4   4   64.07    1.04   0
   5   4   4   55.46    1.13   0
  -5  -4  -4   49.55    1.30   0
  -5   4  -4   54.20    1.09   0
   6  -4   4    1.51    0.71   0
  -6   4  -4    1.01    0.71   0
  -6  -4  -4    0.39    0.68   0
   7  -4   4    3.33    0.52   0
  -7  -4  -4    2.32    0.80   0
  -7  -4  -4    2.73    0.67   0
  -7   4  -4    3.59    0.76   0
  -8  -4  -4    0.09    0.64   0
  -8   4  -4   -0.19    0.74   0
   8  -4   4    0.47    0.69   0
  -8  -4  -4    0.31    0.67   0
  -9  -4  -4    3.81    0.77   0
   9  -4   4    4.16    0.76   0
  -9   4  -4    4.26    0.76   0
  -9  -4  -4    3.43    0.77   0
 -10  -4  -4   -0.14    0.75   0
 -10   4  -4    0.33    0.79   0
 -10  -4  -4    0.28    0.75   0
  10  -4   4    0.20    0.76   0
 -11  -4  -4   -0.05    0.77   0
 -11  -4  -4    0.66    0.79   0
 -11   4  -4    0.64    0.77   0
  11  -4   4    0.70    0.77   0
 -12  -4  -4    0.20    0.78   0
 -12  -4  -4    0.43    0.83   0
 -12   4  -4    0.67    0.83   0
 -13   4  -4   -0.53    0.84   0
 -13  -4  -4    0.37    0.89   0
 -13  -4  -4    1.09    1.05   0
 -14   4  -4    0.51    0.93   0
 -14  -4  -4   -0.29    0.91   0
 -14   4  -4    0.98    0.91   0
 -14  -4  -4    0.15    0.92   0
 -15   4  -4    0.52    0.95   0
 -15  -4  -4   -0.41    1.18   0
 -15  -4  -4   -0.02    1.22   0
 -15   4  -4    0.15    0.94   0
 -16   4  -4    0.53    1.06   0
 -16  -4  -4    0.74    1.05   0
 -16  -4  -4    0.43    1.04   0
 -16   4  -4    0.35    0.74   0
  18  -5  -4    0.43    0.98   0
 -18  -5   4    0.21    1.29   0
 -18   5   4    0.52    1.00   0
 -18  -5   4    0.44    1.29   0
 -17  -5   4    0.49    1.39   0
  17  -5  -4   -0.34    0.99   0
 -17  -5   4   -0.14    1.26   0
 -17   5   4    0.87    0.93   0
  16  -5  -4   -0.93    0.85   0
 -16  -5   4   -0.21    1.09   0
 -16  -5   4    0.94    1.12   0
 -16   5   4   -0.53    0.84   0
 -15   5   4   -0.49    0.85   0
 -15  -5   4   -0.01    1.09   0
 -15  -5   4    0.51    1.07   0
  15  -5  -4    0.29    0.83   0
  14  -5  -4    0.81    0.80   0
 -14   5   4   -0.21    0.82   0
 -14  -5   4    0.60    1.06   0
 -14  -5   4   -0.22    1.05   0
 -13  -5   4    0.71    1.01   0
 -13  -5   4    0.39    1.00   0
  13  -5  -4    0.65    0.78   0
 -13   5   4    0.31    0.84   0
 -12  -5   4    1.19    1.12   0
  12  -5  -4    0.90    0.74   0
 -12  -5   4    1.09    1.13   0
 -12   5   4    1.01    0.79   0
  11  -5  -4    0.83    0.74   0
 -11  -5   4    1.04    1.12   0
 -11  -5   4    0.93    1.04   0
 -11   5   4    1.07    0.75   0
 -10   5   4    2.28    0.76   0
 -10  -5   4    1.88    1.00   0
 -10  -5   4    2.42    1.07   0
  10  -5  -4    2.53    0.77   0
  -9   5   4    9.64    0.81   0
   9  -5  -4   11.77    0.82   0
  -9  -5   4   10.16    1.39   0
  -9  -5   4    7.99    1.36   0
   8  -5  -4    8.51    0.79   0
  -8  -5   4    7.99    1.64   0
  -8   5   4    8.60    0.80   0
  -8  -5   4    8.18    1.71   0
   7  -5  -4    1.36    0.72   0
  -7   5   4    1.16    0.70   0
  -6   5   4   17.57    0.80   0
   6  -5  -4   16.70    0.81   0
   5  -5  -4   89.76    1.22   0
  -5   5   4   90.14    1.24   0
   4  -5  -4   39.59    0.99   0
  -4   5   4   42.81    1.02   0
  -3   5   4    1.29    0.74   0
   3   5  -4    1.06    1.21   0
   3  -5  -4    2.26    0.76   0
   3   5  -4    1.60    1.08   0
  -2   5   4   47.01    1.05   0
   2  -5  -4   44.92    1.05   0
   2   5  -4   50.76    1.53   0
   2   5  -4   51.83    1.52   0
  -1  -5   4  247.53    2.48   0
   1   5  -4  239.59    2.63   0
   1  -5  -4  238.95    1.91   0
  -1   5   4  232.31    1.86   0
   0  -5  -4   58.34    1.16   0
   0  -5   4   64.84    1.41   0
   0   5  -4   61.58    1.35   0
   0   5   4   61.87    1.13   0
  -1  -5  -4    4.46    0.74   0
  -1   5  -4    3.98    0.91   0
   1   5   4    4.45    0.73   0
   1  -5   4    4.84    0.72   0
  -2  -5  -4   17.83    0.88   0
   2   5   4   20.70    0.86   0
   2  -5   4   20.17    0.86   0
  -2   5  -4   19.77    0.92   0
   3   5   4  108.43    1.46   0
  -3  -5  -4  102.29    1.66   0
  -3   5  -4  111.71    1.46   0
   3  -5   4  114.19    1.38   0
  -4  -5  -4   12.32    0.85   0
   4   5   4   15.55    0.83   0
  -4   5  -4   14.68    0.84   0
   4  -5   4   15.10    0.81   0
  -5   5  -4    0.31    0.72   0
   5   5   4    0.67    0.68   0
   5  -5   4    1.20    0.70   0
  -5  -5  -4    0.95    0.83   0
  -6  -5  -4    2.54    0.86   0
   6  -5   4    3.17    0.71   0
   6   5   4    3.25    0.70   0
  -6   5  -4    2.80    0.76   0
  -7   5  -4   20.50    0.90   0
  -7  -5  -4   16.21    0.88   0
  -7  -5  -4   17.59    0.82   0
   7  -5   4   20.24    0.68   0
   8  -5   4    1.06    0.67   0
  -8  -5  -4    0.44    0.85   0
  -8   5  -4    2.27    0.76   0
  -8  -5  -4    1.27    0.86   0
  -9  -5  -4   -0.51    0.74   0
  -9  -5  -4   -0.16    0.74   0
   9  -5   4   -0.32    0.75   0
  -9   5  -4    0.17    0.76   0
 -10  -5  -4    0.52    0.74   0
 -10   5  -4    0.26    0.76   0
  10  -5   4   -0.10    0.73   0
 -10  -5  -4    0.51    0.93   0
 -11   5  -4    1.69    0.82   0
 -11  -5  -4    1.89    0.79   0
 -11  -5  -4    1.33    0.79   0
  11  -5   4    2.99    0.81   0
  12  -5   4    0.12    0.82   0
 -12  -5  -4   -0.73    0.98   0
 -12   5  -4    1.10    0.83   0
 -12  -5  -4   -0.27    1.03   0
 -13  -5  -4    0.74    0.88   0
 -13   5  -4   -0.52    0.87   0
 -13  -5  -4    0.73    1.06   0
 -14   5  -4    1.43    0.97   0
 -14  -5  -4   -0.16    0.88   0
 -14  -5  -4   -0.47    0.90   0
 -15   5  -4   -0.22    0.97   0
 -15   5  -4   -0.12    1.01   0
 -15  -5  -4    0.44    0.96   0
 -15  -5  -4    0.09    1.00   0
 -16  -5  -4   -0.22    1.05   0
 -16   5  -4    0.59    1.07   0
 -16   5  -4    0.18    1.11   0
 -16  -5  -4    0.56    1.30   0
 -18   6   4    0.73    1.04   0
 -18  -6   4    0.28    1.50   0
 -18  -6   4    0.26    1.51   0
  18  -6  -4   -0.04    1.02   0
 -17  -6   4   -0.20    1.20   0
 -17   6   4    0.33    0.99   0
 -17  -6   4    0.15    1.24   0
  17  -6  -4   -0.44    0.93   0
 -16   6   4    0.18    0.91   0
 -16  -6   4    0.50    1.19   0
 -16  -6   4    0.01    1.36   0
  16  -6  -4   -0.04    0.90   0
  15  -6  -4    0.69    0.89   0
 -15  -6   4    0.32    1.26   0
 -15   6   4   -0.21    0.89   0
 -15  -6   4    0.82    1.26   0
 -14  -6   4    0.30    1.20   0
 -14   6   4    0.36    0.85   0
 -14  -6   4   -0.10    1.17   0
  14  -6  -4    0.52    0.85   0
  13  -6  -4   -0.33    0.81   0
 -13  -6   4    0.35    1.25   0
 -13   6   4    0.56    0.81   0
 -13  -6   4   -0.06    1.13   0
  12  -6  -4    1.50    0.81   0
 -12  -6   4    2.16    1.25   0
 -12   6   4    1.97    0.79   0
 -12  -6   4    0.76    1.12   0
 -11  -6   4    3.13    1.42   0
 -11   6   4    2.57    0.76   0
  11  -6  -4    3.27    0.79   0
 -11  -6   4    2.28    1.38   0
  10  -6  -4    0.48    0.73   0
 -10  -6   4    0.23    1.38   0
 -10  -6   4    0.29    1.43   0
 -10   6   4    0.78    0.75   0
  -9   6   4    1.49    0.78   0
   9  -6  -4    1.13    0.80   0
   8  -6  -4   12.45    0.81   0
  -8   6   4   12.52    0.83   0
  -7   6   4    9.81    0.77   0
   7  -6  -4    9.91    0.79   0
  -6   6   4    1.81    0.70   0
   6  -6  -4    1.42    0.72   0
  -5   6   4    9.38    0.72   0
   5  -6  -4    8.57    0.78   0
  -4   6   4   37.72    0.95   0
   4  -6  -4   38.38    0.96   0
  -3   6   4    1.50    0.70   0
   3   6  -4    2.08    1.26   0
   3   6  -4    2.08    1.21   0
   3  -6  -4    3.10    0.75   0
   2   6  -4   26.72    1.27   0
  -2  -6   4   27.50    1.29   0
   2  -6  -4   26.42    0.89   0
  -2   6   4   27.28    0.88   0
  -1  -6   4   18.49    1.00   0
   1   6  -4   17.61    1.08   0
   1  -6  -4   19.32    0.86   0
  -1   6   4   18.03    0.85   0
   0  -6   4   17.66    0.85   0
   0  -6  -4   16.37    0.99   0
   0   6  -4   16.09    1.02   0
   0   6   4   17.72    0.81   0
  -1  -6  -4    0.96    0.70   0
   1  -6   4    0.96    0.66   0
  -1   6  -4    1.19    0.70   0
   1   6   4    1.64    0.67   0
  -2   6  -4    7.71    0.79   0
  -2  -6  -4    6.59    0.93   0
   2  -6   4    7.46    0.75   0
   2   6   4    7.25    0.75   0
  -3   6  -4    3.85    0.74   0
   3  -6   4    3.87    0.70   0
   3   6   4    3.78    0.84   0
  -3  -6  -4    3.00    0.68   0
  -4   6  -4    1.24    0.68   0
   4  -6   4    1.64    0.65   0
   4   6   4    1.45    0.68   0
  -4  -6  -4    0.45    0.65   0
   5   6   4    0.49    0.80   0
   5  -6   4   -0.37    0.71   0
  -5   6  -4   -0.08    0.73   0
  -5  -6  -4   -0.24    0.82   0
  -6  -6  -4    0.52    0.88   0
   6  -6   4    1.38    0.73   0
  -6   6  -4    0.70    0.75   0
   6   6   4    1.17    0.69   0
  -7   6  -4   -0.57    0.72   0
  -7  -6  -4    0.38    0.70   0
   7  -6   4    0.08    0.70   0
  -8   6  -4    0.39    0.74   0
  -8  -6  -4    0.36    0.74   0
   8  -6   4    0.48    0.71   0
  -8  -6  -4    0.55    0.86   0
   9  -6   4    1.87    0.74   0
  -9   6  -4    0.90    0.79   0
  -9  -6  -4    0.44    0.78   0
  -9  -6  -4    0.69    0.88   0
 -10   6  -4    1.63    0.79   0
  10  -6   4    2.35    0.77   0
 -10  -6  -4    0.81    0.78   0
 -10  -6  -4    1.37    0.80   0
 -11  -6  -4   -0.06    0.98   0
 -11  -6  -4    0.05    0.77   0
  11  -6   4   -0.08    0.81   0
 -11   6  -4   -0.42    0.82   0
  12  -6   4    0.10    0.84   0
 -12  -6  -4    0.09    0.83   0
 -12  -6  -4    0.21    0.85   0
 -12   6  -4    1.22    0.86   0
 -13  -6  -4   -0.04    0.90   0
 -13   6  -4    0.30    0.93   0
  13  -6   4    0.51    0.89   0
 -13  -6  -4    0.44    0.91   0
 -14   6  -4   -0.54    0.95   0
 -14  -6  -4    0.50    0.97   0
 -14  -6  -4    0.36    0.96   0
 -15  -6  -4    0.64    1.01   0
 -15   6  -4   -0.06    1.01   0
 -15  -6  -4    0.21    1.01   0
 -18   7   4   -0.27    1.07   0
 -18  -7   4    0.30    1.61   0
  18  -7  -4    0.51    1.07   0
 -18  -7   4    0.47    1.60   0
 -17  -7   4    0.27    1.69   0
 -17   7   4    0.66    0.99   0
 -17  -7   4    0.07    1.48   0
  17  -7  -4    0.35    0.98   0
  16  -7  -4   -0.65    0.92   0
 -16  -7   4    0.34    1.53   0
 -16   7   4    0.72    0.67   0
 -16  -7   4    0.29    1.35   0
  15  -7  -4    0.37    0.86   0
 -15   7   4    0.38    0.90   0
 -15  -7   4    0.21    1.46   0
 -15  -7   4    0.38    1.47   0
 -14   7   4    0.66    0.86   0
 -14  -7   4    0.25    1.35   0
  14  -7  -4   -0.31    0.85   0
 -14  -7   4    0.21    1.32   0
 -13  -7   4   -0.08    1.48   0
 -13   7   4    0.44    0.78   0
 -13  -7   4    0.05    1.30   0
  13  -7  -4    1.44    0.79   0
 -12  -7   4    0.62    1.66   0
  12  -7  -4    0.87    0.80   0
 -12   7   4    1.24    0.84   0
 -12  -7   4    0.53    1.65   0
  11  -7  -4   -0.34    0.76   0
 -11   7   4    0.22    0.77   0
  10  -7  -4    1.68    0.74   0
 -10   7   4    1.00    0.75   0
   9  -7  -4    0.32    0.73   0
  -9   7   4    0.78    0.74   0
   8  -7  -4    3.90    0.78   0
  -8   7   4    3.64    0.75   0
   7  -7  -4   -0.16    0.75   0
  -7   7   4   -0.12    0.71   0
  -6   7   4    8.12    0.78   0
   6  -7  -4    7.95    0.77   0
  -5   7   4    0.15    0.71   0
   5  -7  -4    0.73    0.74   0
  -4   7   4    7.90    0.75   0
   4  -7  -4    8.62    0.75   0
   3   7  -4    0.29    1.15   0
   3  -7  -4    0.56    0.75   0
  -3   7   4    0.31    0.70   0
  -2   7   4    7.02    0.72   0
  -2  -7   4    6.88    1.06   0
   2   7  -4    6.91    0.95   0
   2  -7  -4    7.04    0.76   0
   1   7  -4   -0.09    0.84   0
   1  -7  -4    0.34    0.70   0
  -1  -7   4    0.13    0.78   0
  -1   7   4    0.28    0.65   0
   0  -7   4    1.39    0.64   0
   0   7  -4    1.28    0.83   0
   0  -7  -4    1.36    0.71   0
   0   7   4    1.55    0.65   0
   1  -7   4    0.09    0.77   0
  -1   7  -4   -0.02    0.70   0
  -1  -7  -4    0.99    0.68   0
   1   7   4    0.32    0.79   0
   2   7   4    0.63    0.79   0
   2  -7   4    0.41    0.81   0
  -2   7  -4    0.33    0.71   0
  -2  -7  -4    0.68    0.67   0
  -3  -7  -4    0.47    0.66   0
   3  -7   4   -0.12    0.66   0
  -3   7  -4   -0.10    0.68   0
   3   7   4    0.06    0.64   0
  -4  -7  -4    1.20    0.68   0
   4  -7   4    1.13    0.67   0
  -4   7  -4    0.67    0.72   0
   4   7   4    0.41    0.69   0
   5   7   4    0.11    0.70   0
   5  -7   4    0.65    0.70   0
  -5   7  -4   -0.33    0.75   0
  -5  -7  -4    0.78    0.82   0
  -6  -7  -4    0.02    0.72   0
  -6   7  -4    0.67    0.74   0
   6  -7   4    1.17    0.73   0
   6   7   4    0.47    0.73   0
  -7   7  -4    0.24    0.72   0
  -7  -7  -4   -0.27    0.87   0
   7  -7   4   -0.30    0.71   0
  -8   7  -4    0.68    0.78   0
  -8  -7  -4    0.34    0.90   0
  -8  -7  -4    0.37    0.89   0
   8  -7   4    0.87    0.79   0
  -9   7  -4    0.10    0.77   0
  -9  -7  -4    0.49    0.73   0
   9  -7   4    0.40    0.76   0
  -9  -7  -4    0.19    0.71   0
 -10   7  -4    0.53    0.80   0
 -10  -7  -4    0.77    0.98   0
  10  -7   4    1.71    0.77   0
 -10  -7  -4    1.41    1.00   0
 -11   7  -4    1.17    0.85   0
  11  -7   4   -0.01    0.82   0
 -11  -7  -4    0.32    1.02   0
 -11  -7  -4   -0.05    1.01   0
 -12  -7  -4    0.53    1.06   0
 -12   7  -4   -0.26    0.88   0
  12  -7   4   -0.26    0.85   0
 -12  -7  -4    0.18    0.83   0
 -13   7  -4    0.21    0.94   0
 -13  -7  -4   -0.17    0.93   0
 -13  -7  -4    0.90    1.13   0
  13  -7   4    0.73    0.92   0
 -14   7  -4    0.23    0.99   0
  14  -7   4    0.77    0.96   0
 -14  -7  -4    0.89    1.21   0
 -14  -7  -4    0.60    1.20   0
 -15   7  -4    0.22    1.03   0
 -15  -7  -4   -0.28    1.28   0
 -15  -7  -4    0.28    1.32   0
 -17   8   4    0.26    1.04   0
 -17  -8   4    0.06    2.15   0
  17  -8  -4    0.29    1.00   0
 -17  -8   4    0.07    2.16   0
  16  -8  -4    0.70    0.96   0
 -16  -8   4    0.24    2.17   0
 -16   8   4    0.26    0.96   0
 -16  -8   4    0.36    2.03   0
 -15  -8   4    0.18    2.20   0
  15  -8  -4   -0.01    0.94   0
 -15  -8   4    0.16    2.11   0
 -15   8   4   -0.70    0.95   0
 -14   8   4    0.08    0.88   0
  14  -8  -4    0.95    0.86   0
 -13   8   4    0.03    0.87   0
  13  -8  -4    0.27    0.85   0
 -12   8   4   -0.11    0.79   0
  12  -8  -4   -0.12    0.80   0
 -11   8   4   -0.20    0.80   0
  11  -8  -4   -0.47    0.77   0
  10  -8  -4    0.83    0.76   0
 -10   8   4    0.06    0.75   0
   9  -8  -4   -0.17    0.75   0
  -9   8   4    0.40    0.74   0
   8  -8  -4    1.80    0.77   0
  -8   8   4   -0.04    0.52   0
   7  -8  -4    0.49    0.76   0
  -7   8   4    1.27    0.74   0
  -6   8   4    0.85    0.72   0
   6  -8  -4    0.71    0.73   0
  -5   8   4    0.00    0.73   0
   5  -8  -4    0.00    0.76   0
   4   8  -4    3.28    1.51   0
  -4   8   4    3.43    0.71   0
   4   8  -4    3.47    1.44   0
   4  -8  -4    2.45    0.73   0
   3   8  -4    1.45    1.03   0
  -3   8   4    1.38    0.68   0
  -3  -8   4    1.65    1.10   0
   3  -8  -4    2.04    0.71   0
  -2   8   4    0.79    0.67   0
   2   8  -4    1.14    1.03   0
  -2  -8   4    1.23    0.84   0
   2  -8  -4    1.22    0.69   0
  -1   8   4    0.24    0.65   0
  -1  -8   4    0.35    0.78   0
   1   8  -4   -0.31    0.87   0
   1  -8  -4    0.27    0.69   0
   0  -8  -4    2.55    0.70   0
   0  -8   4    1.03    0.85   0
   0   8   4    1.44    0.66   0
   0   8  -4    1.20    0.87   0
  -1   8  -4   -0.15    0.86   0
  -1  -8  -4    0.21    0.83   0
   1  -8   4    0.11    0.66   0
   1   8   4    0.04    0.82   0
  -2   8  -4    6.32    0.78   0
  -2  -8  -4    6.15    0.76   0
   2  -8   4    6.94    0.74   0
   2   8   4    8.58    0.74   0
  -3   8  -4    0.39    0.70   0
  -3  -8  -4   -0.15    0.72   0
   3   8   4   -0.28    0.83   0
   3  -8   4   -0.38    0.82   0
  -4  -8  -4    0.87    0.70   0
  -4   8  -4    0.79    0.74   0
   4  -8   4    0.29    0.71   0
   4   8   4    0.59    0.72   0
   5   8   4    1.10    0.67   0
   5  -8   4   -0.25    0.73   0
  -5   8  -4    0.35    0.77   0
  -5  -8  -4    0.30    0.70   0
  -6   8  -4    4.03    0.78   0
   6  -8   4    6.28    0.76   0
  -6  -8  -4    4.06    0.76   0
   6   8   4    5.50    0.78   0
   7   8   4    0.48    0.75   0
  -7   8  -4    0.22    0.74   0
   7  -8   4    1.10    0.73   0
  -7  -8  -4    0.46    0.88   0
  -8  -8  -4    0.88    0.77   0
  -8   8  -4    0.56    0.81   0
  -8  -8  -4    1.21    0.74   0
   8  -8   4    1.29    0.78   0
  -9  -8  -4    0.51    0.75   0
  -9   8  -4    0.10    0.79   0
   9  -8   4    0.46    0.76   0
  -9  -8  -4    0.03    0.80   0
 -10   8  -4    0.88    0.86   0
 -10  -8  -4    0.82    1.04   0
 -10  -8  -4    0.68    1.04   0
  10  -8   4    0.98    0.85   0
  11  -8   4   -0.00    0.83   0
 -11  -8  -4    0.48    1.05   0
 -11  -8  -4    0.52    1.03   0
 -11   8  -4    0.44    0.86   0
 -12   8  -4   -1.17    0.91   0
  12  -8   4    0.50    0.91   0
 -12  -8  -4    0.08    0.92   0
 -12  -8  -4    0.88    1.08   0
 -13   8  -4    0.05    0.95   0
  13  -8   4    0.23    0.93   0
 -13  -8  -4    0.70    1.13   0
 -13  -8  -4    0.29    1.19   0
 -14   8  -4    0.53    1.01   0
 -14  -8  -4    0.58    1.02   0
  14  -8   4    0.60    0.99   0
 -14  -8  -4    0.54    1.04   0
  17  -9  -4    0.53    1.01   0
 -17   9   4   -0.02    1.04   0
 -16   9   4    0.47    1.00   0
  16  -9  -4   -0.33    0.99   0
  15  -9  -4   -0.13    0.94   0
 -15   9   4    0.90    0.97   0
  14  -9  -4    0.23    0.90   0
 -14   9   4    0.63    0.92   0
 -13   9   4    0.69    0.86   0
  13  -9  -4    0.44    0.87   0
 -12   9   4    0.02    0.85   0
  12  -9  -4    1.77    0.83   0
  11  -9  -4    0.98    0.80   0
 -11   9   4    0.59    0.80   0
 -10   9   4    0.37    0.79   0
  10  -9  -4    0.57    0.79   0
  -9   9   4    0.20    0.55   0
   9  -9  -4    0.01    0.76   0
   8  -9  -4    0.26    0.78   0
  -8   9   4    0.45    0.76   0
   7  -9  -4    3.47    0.77   0
  -7   9   4    3.46    0.75   0
   6  -9  -4    3.67    0.79   0
  -6   9   4    3.65    0.78   0
  -5   9   4    0.27    0.72   0
   5  -9  -4    0.16    0.75   0
  -4   9   4    1.94    0.72   0
   4  -9  -4    1.13    0.73   0
   4   9  -4    1.11    1.31   0
  -3   9   4    7.47    0.75   0
   3   9  -4    7.33    1.08   0
   3  -9  -4    8.21    0.80   0
  -3  -9   4    7.39    1.04   0
  -2   9   4    8.63    0.76   0
   2  -9  -4    8.34    0.80   0
   2   9  -4    9.08    1.11   0
  -2  -9   4    8.51    0.94   0
   1   9  -4    0.41    0.91   0
   1  -9  -4    0.77    0.70   0
  -1  -9   4    0.65    0.74   0
  -1   9   4    0.46    0.69   0
   0  -9  -4    3.57    0.74   0
   0  -9   4    5.01    0.88   0
   0   9  -4    4.54    0.78   0
   0   9   4    5.88    0.71   0
   1   9   4    8.94    0.75   0
   1  -9   4    9.60    0.81   0
  -1   9  -4    7.15    0.98   0
  -1  -9  -4    8.25    0.78   0
  -2  -9  -4    5.56    0.77   0
   2  -9   4    6.48    0.70   0
  -2   9  -4    5.06    0.73   0
   2   9   4    6.57    0.73   0
  -3  -9  -4    0.57    0.74   0
   3  -9   4    0.57    0.70   0
   3   9   4   -0.22    0.86   0
  -3   9  -4   -0.35    0.67   0
  -4   9  -4    4.99    0.78   0
  -4  -9  -4    4.54    0.78   0
   4   9   4    5.13    0.75   0
   4  -9   4    6.18    0.75   0
  -5   9  -4    2.53    0.75   0
   5   9   4    4.25    0.75   0
  -5  -9  -4    2.86    0.81   0
   5  -9   4    4.00    0.74   0
  -6   9  -4    0.45    0.74   0
   6  -9   4    0.11    0.73   0
   6   9   4   -0.25    0.71   0
  -6  -9  -4    0.97    0.91   0
  -7  -9  -4    0.24    0.74   0
   7   9   4    0.23    0.88   0
   7  -9   4   -0.43    0.77   0
  -7   9  -4   -0.01    0.77   0
  -8  -9  -4    0.79    0.99   0
   8  -9   4    2.78    0.80   0
  -8   9  -4    1.30    0.83   0
  -9   9  -4    1.41    0.81   0
  -9  -9  -4    0.44    0.75   0
   9  -9   4    1.04    0.78   0
  -9  -9  -4    0.45    1.00   0
 -10   9  -4    0.98    0.88   0
  10  -9   4   -0.49    0.82   0
 -10  -9  -4   -0.24    1.00   0
 -10  -9  -4    0.20    0.88   0
 -11   9  -4    0.03    0.90   0
 -11  -9  -4    0.13    0.88   0
  11  -9   4    0.03    0.91   0
 -11  -9  -4    0.10    0.86   0
  12  -9   4    0.91    0.92   0
 -12  -9  -4   -0.31    0.88   0
 -12   9  -4    0.07    0.93   0
 -12  -9  -4    0.12    0.94   0
 -13  -9  -4    0.31    1.02   0
  13  -9   4   -0.37    0.97   0
 -13  -9  -4    0.05    1.31   0
 -13   9  -4   -0.52    0.98   0
 -14  -9  -4    0.97    1.29   0
  14  -9   4    0.37    1.03   0
 -14  -9  -4    0.69    1.08   0
 -14   9  -4    0.04    1.05   0
 -16  10   4    1.07    0.74   0
  16 -10  -4    1.71    1.05   0
  15 -10  -4    0.62    0.98   0
 -15  10   4    0.41    0.99   0
 -14  10   4   -0.80    0.96   0
  14 -10  -4    0.74    0.94   0
 -13  10   4    0.38    0.91   0
  13 -10  -4    2.03    0.90   0
  12 -10  -4   -0.34    0.62   0
 -12  10   4    1.28    0.88   0
  11 -10  -4    4.73    0.87   0
 -11  10   4    2.76    0.86   0
 -10  10   4    0.27    0.80   0
  10 -10  -4    0.77    0.80   0
  -9  10   4   13.64    0.90   0
   9 -10  -4   12.14    0.90   0
   8 -10  -4    0.54    0.82   0
  -8  10   4    1.03    0.82   0
  -7  10   4    7.50    0.84   0
   7 -10  -4    9.91    0.84   0
   6 -10  -4    1.43    0.76   0
  -6  10   4   -0.52    0.74   0
  -5  10   4   53.24    1.19   0
   5 -10  -4   56.25    1.09   0
  -4  10   4    3.95    0.80   0
   4 -10  -4    4.74    0.81   0
  -4 -10   4    3.61    1.45   0
   4  10  -4    3.74    1.45   0
   3  10  -4    6.68    1.15   0
  -3 -10   4    6.88    1.15   0
  -3  10   4    7.95    0.82   0
   3 -10  -4    7.12    0.82   0
  -2  10   4    2.10    0.91   0
   2  10  -4    1.57    1.07   0
   2 -10  -4    1.30    0.75   0
  -2 -10   4    1.33    0.91   0
   1  10  -4   58.96    1.46   0
   1 -10  -4   61.57    1.11   0
  -1 -10   4   61.17    1.44   0
  -1  10   4   63.26    1.08   0
   0 -10  -4    8.69    0.83   0
   0  10  -4    6.81    1.03   0
   0 -10   4    7.99    0.99   0
   0  10   4    9.45    0.81   0
  -1  10  -4    4.30    0.81   0
   1 -10   4    4.59    0.94   0
   1  10   4    3.24    0.75   0
  -1 -10  -4    3.71    0.93   0
   2  10   4    0.60    0.87   0
  -2 -10  -4    0.81    0.74   0
   2 -10   4    0.94    0.73   0
  -2  10  -4    1.15    0.92   0
  -3 -10  -4   12.99    1.03   0
   3  10   4   15.00    0.85   0
   3 -10   4   19.66    0.89   0
  -3  10  -4   12.61    0.86   0
   4  10   4    5.75    0.82   0
  -4 -10  -4    5.45    0.83   0
   4 -10   4    6.25    0.79   0
  -4  10  -4    5.46    0.83   0
  -5 -10  -4    1.43    0.73   0
   5  10   4    1.88    0.74   0
   5 -10   4    2.45    0.76   0
  -5  10  -4    1.89    0.95   0
   6 -10   4    0.45    0.79   0
  -6 -10  -4   -0.20    0.76   0
   6  10   4    0.33    0.89   0
  -6  10  -4   -0.77    0.77   0
   7  10   4    1.06    1.00   0
  -7 -10  -4    1.27    1.01   0
   7 -10   4    1.32    0.80   0
  -7  10  -4    1.73    0.80   0
  -8 -10  -4    2.08    1.07   0
   8 -10   4    2.47    0.80   0
  -8  10  -4    2.22    0.81   0
  -9 -10  -4    0.53    1.06   0
  -9 -10  -4    0.03    0.81   0
   9 -10   4    0.47    0.85   0
  -9  10  -4    0.70    0.85   0
 -10 -10  -4   -0.27    1.09   0
  10 -10   4    0.31    0.88   0
 -10 -10  -4    0.48    0.81   0
 -10  10  -4    1.15    0.88   0
 -11 -10  -4   -0.50    1.13   0
 -11 -10  -4    0.52    1.14   0
  11 -10   4   -0.10    0.89   0
 -11  10  -4    0.06    0.93   0
 -12 -10  -4   -0.15    1.22   0
  12 -10   4    0.05    0.97   0
 -12 -10  -4    0.27    1.00   0
 -12  10  -4    0.76    0.97   0
 -13 -10  -4   -0.19    1.07   0
  13 -10   4    0.71    0.99   0
 -13 -10  -4   -0.10    1.08   0
 -13  10  -4    0.60    1.02   0
  15 -11  -4    0.63    1.01   0
 -15  11   4    1.42    1.03   0
  14 -11  -4    0.27    1.00   0
 -14  11   4   -0.16    1.00   0
 -13  11   4   -0.04    0.94   0
  13 -11  -4   -0.15    0.97   0
  12 -11  -4   -0.25    0.92   0
 -12  11   4    1.11    0.90   0
 -11  11   4    1.23    0.89   0
  11 -11  -4    0.46    0.89   0
 -10  11   4    0.27    0.85   0
  10 -11  -4    1.18    0.88   0
  -9  11   4    6.46    0.85   0
   9 -11  -4    7.99    0.87   0
  -8  11   4    0.91    0.80   0
   8 -11  -4    0.66    0.81   0
   7 -11  -4    7.26    0.86   0
  -7  11   4    5.80    0.84   0
   6 -11  -4    1.89    0.81   0
  -6  11   4    1.43    0.78   0
   5 -11  -4   24.18    0.89   0
  -5  11   4   22.80    0.90   0
  -4  11   4    0.48    0.74   0
   4  11  -4    0.21    1.31   0
  -4 -11   4    0.21    1.27   0
   4 -11  -4    1.00    0.76   0
   3  11  -4   16.49    1.35   0
  -3 -11   4   15.35    1.37   0
   3 -11  -4   16.30    0.87   0
  -3  11   4   16.55    0.99   0
   2 -11  -4    1.10    0.77   0
  -2  11   4    0.27    0.90   0
   2  11  -4    0.30    1.00   0
  -2 -11   4    0.75    0.98   0
   1  11  -4   20.17    1.21   0
   1 -11  -4   20.28    0.92   0
  -1 -11   4   20.61    1.19   0
  -1  11   4   20.65    0.85   0
   0 -11  -4    1.18    0.95   0
   0 -11   4    0.31    0.95   0
   0  11  -4    0.59    0.93   0
   0  11   4    0.10    0.73   0
  -1  11  -4   11.24    1.04   0
  -1 -11  -4   15.08    1.08   0
   1 -11   4   17.12    1.03   0
   1  11   4   15.93    0.89   0
  -2  11  -4    0.64    0.81   0
  -2 -11  -4    0.70    0.78   0
   2 -11   4    0.46    0.77   0
   2  11   4    1.41    0.93   0
  -3 -11  -4    3.47    0.75   0
   3  11   4    4.19    0.99   0
  -3  11  -4    4.17    0.97   0
   3 -11   4    4.33    0.78   0
  -4 -11  -4    0.37    0.76   0
   4  11   4    0.20    0.75   0
  -4  11  -4    0.29    0.79   0
   4 -11   4    0.52    0.77   0
   5 -11   4    7.45    0.86   0
  -5  11  -4    6.48    0.88   0
  -5 -11  -4    5.75    1.03   0
   5  11   4    8.22    0.85   0
   6 -11   4    1.76    1.03   0
   6  11   4    0.41    0.81   0
  -6 -11  -4    0.40    1.01   0
  -6  11  -4    0.35    0.85   0
  -7  11  -4    0.41    0.83   0
   7 -11   4    1.06    0.95   0
  -7 -11  -4    0.50    0.82   0
   7  11   4    0.71    1.03   0
  -8 -11  -4   -0.23    0.88   0
   8 -11   4    0.57    0.86   0
  -8  11  -4   -0.09    0.83   0
   9 -11   4    1.01    0.89   0
  -9 -11  -4    0.86    0.91   0
  -9  11  -4    0.61    0.88   0
  -9 -11  -4    2.23    1.08   0
 -10 -11  -4    0.38    1.18   0
  10 -11   4    0.99    0.90   0
 -10  11  -4    1.99    0.91   0
 -10 -11  -4    0.37    1.12   0
 -11 -11  -4   -0.67    1.23   0
 -11 -11  -4    0.39    1.21   0
  11 -11   4    0.07    0.93   0
 -11  11  -4    0.21    0.96   0
 -12 -11  -4    0.31    1.32   0
 -12  11  -4    0.44    0.99   0
 -12 -11  -4   -0.02    1.05   0
  12 -11   4    0.21    1.02   0
 -14  12   4    1.19    1.03   0
  14 -12  -4    1.01    1.02   0
 -13  12   4    0.41    1.00   0
  13 -12  -4    0.44    1.02   0
 -12  12   4   -0.35    0.95   0
  12 -12  -4    0.26    0.94   0
 -11  12   4    3.05    0.89   0
  11 -12  -4    3.46    0.94   0
  10 -12  -4    1.08    0.89   0
 -10  12   4    1.54    0.89   0
  -9  12   4    1.60    0.85   0
   9 -12  -4    2.12    0.87   0
  -8  12   4    1.42    0.82   0
   8 -12  -4    2.30    0.84   0
  -7  12   4   14.81    0.95   0
   7 -12  -4   14.34    0.90   0
   6 -12  -4    4.75    0.85   0
  -6  12   4    5.01    0.81   0
  -5  12   4    2.97    0.79   0
   5 -12  -4    2.71    0.84   0
  -4  12   4    1.23    0.93   0
  -4 -12   4    1.52    1.20   0
   4  12  -4    1.70    1.38   0
   4 -12  -4    1.47    0.80   0
  -3  12   4   23.80    0.90   0
   3  12  -4   24.73    1.42   0
   3 -12  -4   27.38    0.94   0
  -3 -12   4   23.91    1.43   0
  -2  12   4    6.97    0.77   0
  -2 -12   4    5.56    1.21   0
   2  12  -4    6.56    1.10   0
   2 -12  -4    7.30    1.02   0
   1  12  -4    5.32    1.10   0
  -1 -12   4    5.51    1.04   0
   1 -12  -4    6.54    0.85   0
  -1  12   4    5.92    0.79   0
   0 -12  -4    0.19    0.79   0
   0  12  -4    0.65    0.93   0
   0 -12   4    0.46    0.82   0
   0  12   4    1.13    0.90   0
  -1  12  -4   10.44    1.03   0
   1 -12   4   13.33    0.86   0
  -1 -12  -4   11.76    0.87   0
   1  12   4   13.94    1.02   0
  -2 -12  -4    2.06    0.81   0
   2  12   4    3.59    0.77   0
  -2  12  -4    3.31    0.95   0
   2 -12   4    3.43    0.80   0
   3  12   4    7.47    1.00   0
  -3  12  -4    4.06    0.82   0
  -3 -12  -4    5.48    1.05   0
   3 -12   4    7.51    1.01   0
   4  12   4    0.44    0.79   0
  -4 -12  -4    0.16    1.03   0
  -4  12  -4    0.78    0.81   0
   4 -12   4    0.72    0.82   0
  -5 -12  -4    3.11    0.88   0
  -5  12  -4    1.81    0.86   0
   5  12   4    3.34    0.83   0
   5 -12   4    3.75    0.89   0
   6 -12   4    1.81    0.82   0
  -6 -12  -4    1.33    1.06   0
  -6  12  -4    0.86    0.89   0
   6  12   4    1.51    1.02   0
  -7 -12  -4    2.18    1.12   0
   7 -12   4    2.69    0.85   0
   7  12   4    1.66    1.13   0
  -7  12  -4    0.97    0.91   0
  -8 -12  -4   -0.42    1.12   0
   8 -12   4   -0.36    0.87   0
  -8  12  -4   -0.56    0.88   0
   9 -12   4    0.89    0.92   0
  -9 -12  -4    1.15    1.13   0
  -9 -12  -4    0.56    1.21   0
  -9  12  -4    0.17    0.92   0
 -10 -12  -4    0.51    1.23   0
 -10  12  -4    1.22    0.98   0
  10 -12   4   -0.12    0.91   0
 -10 -12  -4   -0.68    1.24   0
 -11 -12  -4   -0.31    1.28   0
 -11  12  -4   -0.63    0.98   0
  11 -12   4   -0.08    1.00   0
 -11 -12  -4   -0.10    1.28   0
  12 -12   4    1.13    1.06   0
 -12 -12  -4   -0.09    1.30   0
 -12  12  -4    0.51    1.07   0
 -13  13   4   -0.30    1.02   0
  13 -13  -4   -0.36    1.00   0
  12 -13  -4   -0.14    1.01   0
 -12  13   4    0.66    1.01   0
 -11  13   4    0.80    0.94   0
  11 -13  -4    0.21    0.95   0
  10 -13  -4    0.29    0.90   0
 -10  13   4    0.90    0.94   0
  -9  13   4    0.79    0.88   0
   9 -13  -4    0.18    0.87   0
   8 -13  -4    1.08    0.83   0
  -8  13   4   -0.08    0.89   0
  -7  13   4    0.23    0.80   0
   7 -13  -4    0.53    0.87   0
  -6  13   4    0.34    0.82   0
   6 -13  -4    0.72    0.83   0
   5 -13  -4    0.10    0.85   0
  -5  13   4   -0.09    0.85   0
   4 -13  -4    0.06    0.84   0
  -4  13   4    0.46    0.81   0
  -4 -13   4    0.53    1.41   0
   4  13  -4    0.69    1.31   0
  -3  13   4    0.26    0.81   0
   3  13  -4    0.70    1.16   0
  -3 -13   4    0.49    1.15   0
   3 -13  -4    0.22    1.02   0
  -2 -13   4    0.71    1.00   0
   2  13  -4    0.50    0.99   0
  -2  13   4    0.46    0.81   0
   2 -13  -4    1.12    0.81   0
  -1 -13   4    0.42    0.99   0
   1  13  -4   -0.11    1.00   0
   1 -13  -4    0.27    0.97   0
  -1  13   4   -0.10    0.75   0
   0  13  -4    1.46    1.01   0
   0 -13  -4    2.04    0.82   0
   0 -13   4    0.77    0.99   0
   0  13   4    1.16    0.80   0
  -1  13  -4    1.37    1.01   0
   1 -13   4    1.31    1.00   0
  -1 -13  -4    1.64    1.05   0
   1  13   4    1.43    0.83   0
  -2  13  -4    0.69    0.88   0
  -2 -13  -4    0.13    0.87   0
   2  13   4    0.48    0.85   0
   2 -13   4    0.70    0.99   0
  -3 -13  -4   -0.06    1.04   0
   3 -13   4    0.15    0.84   0
   3  13   4    0.68    0.99   0
  -3  13  -4    0.06    0.78   0
  -4  13  -4    0.19    0.82   0
   4 -13   4    0.11    0.98   0
   4  13   4   -0.08    0.79   0
  -4 -13  -4    0.26    0.83   0
  -5 -13  -4    0.70    0.93   0
   5  13   4    0.35    0.87   0
  -5  13  -4    0.69    0.85   0
   5 -13   4    0.62    0.88   0
   6 -13   4   -1.03    0.87   0
  -6 -13  -4   -0.08    1.11   0
  -6  13  -4    0.32    0.86   0
   6  13   4   -0.35    1.14   0
   7 -13   4   -0.19    0.91   0
   7  13   4    0.92    1.11   0
  -7  13  -4    0.21    0.92   0
  -7 -13  -4    0.78    1.14   0
   8 -13   4   -0.19    0.95   0
  -8 -13  -4    0.30    0.95   0
  -8  13  -4   -0.04    0.93   0
  -9 -13  -4    0.36    1.22   0
   9 -13   4    0.12    0.96   0
  -9  13  -4    0.25    0.98   0
  -9 -13  -4    0.23    1.20   0
 -10 -13  -4    0.09    1.30   0
 -10  13  -4    0.15    1.02   0
 -10 -13  -4   -0.06    1.29   0
  10 -13   4    0.73    1.01   0
 -11 -13  -4    0.08    1.58   0
 -11  13  -4   -0.05    1.07   0
 -11 -13  -4   -0.04    1.36   0
 -12  14   4    0.28    1.05   0
  12 -14  -4   -0.08    1.05   0
 -11  14   4    0.51    0.98   0
  11 -14  -4    0.64    1.01   0
 -10  14   4   -0.10    0.97   0
  10 -14  -4   -0.96    0.94   0
  -9  14   4    1.17    0.94   0
   9 -14  -4   -0.78    0.89   0
  -8  14   4    0.11    0.88   0
   8 -14  -4   -0.01    0.91   0
  -7  14   4   -0.67    0.86   0
   7 -14  -4   -0.19    0.88   0
  -6  14   4    0.11    1.05   0
   6 -14  -4    0.73    0.89   0
   5 -14  -4   -0.32    0.86   0
  -5  14   4    0.45    0.89   0
  -4  14   4    0.59    0.85   0
   4 -14  -4    0.29    0.87   0
   4  14  -4    0.40    1.43   0
  -4 -14   4    0.24    1.43   0
  -3  14   4    0.21    0.83   0
   3 -14  -4   -0.21    0.84   0
  -3 -14   4    0.39    1.19   0
   3  14  -4    0.17    1.21   0
   2  14  -4    0.04    1.22   0
  -2 -14   4    0.08    1.06   0
   2 -14  -4    0.40    1.03   0
  -2  14   4    0.28    0.83   0
  -1 -14   4    0.95    1.04   0
   1  14  -4   -0.06    1.14   0
   1 -14  -4    0.74    0.87   0
  -1  14   4    0.56    0.80   0
   0 -14   4    1.00    1.06   0
   0  14  -4   -0.10    1.01   0
   0 -14  -4    0.79    0.83   0
   0  14   4    0.27    0.99   0
   1 -14   4   -0.02    1.03   0
  -1  14  -4   -0.32    0.82   0
  -1 -14  -4    0.21    0.87   0
   1  14   4   -0.02    0.83   0
  -2  14  -4    0.49    0.86   0
  -2 -14  -4    0.83    1.05   0
   2  14   4    0.20    0.83   0
   2 -14   4    0.31    1.03   0
   3  14   4   -0.36    0.86   0
  -3 -14  -4    0.04    1.07   0
  -3  14  -4    0.63    1.08   0
   3 -14   4    0.67    1.05   0
   4  14   4    0.52    1.04   0
  -4 -14  -4    0.75    1.13   0
  -4  14  -4    1.41    1.06   0
   4 -14   4    0.61    0.88   0
   5 -14   4    0.11    0.90   0
  -5  14  -4    0.09    0.91   0
   5  14   4    0.18    0.91   0
  -5 -14  -4   -0.72    1.17   0
  -6  14  -4   -0.15    0.97   0
   6 -14   4    0.41    1.16   0
   6  14   4    0.97    1.15   0
  -6 -14  -4    0.13    1.19   0
   7 -14   4    0.64    0.93   0
   7  14   4   -0.32    1.22   0
  -7 -14  -4    0.09    0.99   0
  -7  14  -4    0.26    0.96   0
   8 -14   4    0.59    1.01   0
  -8  14  -4    1.65    1.02   0
  -8 -14  -4    0.35    1.26   0
  -9 -14  -4    0.53    1.26   0
  -9 -14  -4    0.42    1.28   0
  -9  14  -4   -0.58    1.01   0
   9 -14   4   -0.23    1.00   0
 -11  15   4   -0.31    0.98   0
 -10  15   4   -0.14    1.06   0
  10 -15  -4    0.82    1.06   0
   9 -15  -4    0.73    1.00   0
  -9  15   4    0.82    0.98   0
  -8  15   4    0.23    0.98   0
   8 -15  -4    0.32    0.94   0
  -7  15   4    0.30    0.93   0
   7 -15  -4    0.63    0.93   0
  -6  15   4   -0.49    0.95   0
   6 -15  -4    1.20    0.99   0
   5 -15  -4    0.53    0.92   0
  -5  15   4   -0.30    0.92   0
   4 -15  -4    0.70    0.92   0
   4  15  -4    0.12    1.56   0
  -4  15   4    0.14    0.90   0
  -3  15   4    0.18    1.09   0
   3 -15  -4    0.34    0.91   0
  -3 -15   4    0.21    1.27   0
   3  15  -4   -0.20    1.27   0
   2  15  -4    0.01    1.27   0
   2 -15  -4    0.56    0.87   0
  -2 -15   4    0.65    1.10   0
  -2  15   4    1.41    0.86   0
   1 -15  -4    0.04    0.88   0
   1  15  -4    0.33    1.11   0
  -1 -15   4    0.36    1.09   0
  -1  15   4   -0.73    1.06   0
   0 -15   4   -0.23    1.12   0
   0  15  -4   -0.41    0.90   0
   0  15   4   -0.06    0.89   0
   0 -15  -4    0.15    0.90   0
   1 -15   4    0.38    1.09   0
  -1  15  -4    0.74    0.86   0
   1  15   4   -0.06    0.84   0
  -1 -15  -4    0.17    0.90   0
   2 -15   4    1.66    1.18   0
  -2  15  -4    1.78    1.14   0
   2  15   4    1.02    0.93   0
  -2 -15  -4    0.76    1.17   0
   3 -15   4    0.73    1.10   0
  -3  15  -4    0.35    0.92   0
   3  15   4    0.05    0.89   0
  -3 -15  -4   -0.14    1.14   0
  -4  15  -4   -0.13    0.91   0
   4 -15   4    0.40    0.93   0
   4  15   4   -0.93    1.12   0
  -4 -15  -4    0.94    1.19   0
   5 -15   4    0.06    1.18   0
  -5  15  -4   -0.37    0.93   0
   5  15   4   -0.47    1.20   0
  -5 -15  -4    0.73    0.99   0
   6  15   4    0.70    1.25   0
   6 -15   4    0.81    1.01   0
  -6  15  -4    0.41    1.00   0
  -6 -15  -4    0.63    1.25   0
  -7  15  -4    0.35    1.00   0
   7  15   4    0.68    1.31   0
   7 -15   4   -0.40    1.05   0
  -7 -15  -4    0.51    1.30   0
   8 -15   4    0.81    1.06   0
  -8  15  -4    0.20    1.06   0
  -8 -15  -4   -0.48    1.42   0
  -9  16   4    1.57    1.07   0
  -8  16   4    0.08    1.01   0
   8 -16  -4    1.18    1.03   0
   7 -16  -4    1.37    1.04   0
  -7  16   4   -0.31    0.97   0
   6 -16  -4   -0.56    1.03   0
  -6  16   4    0.48    0.99   0
   5 -16  -4   -0.48    1.05   0
  -5  16   4    0.55    1.20   0
  -4  16   4    0.33    0.94   0
   4 -16  -4    0.41    0.95   0
   4  16  -4    0.11    1.85   0
   3 -16  -4   -0.47    1.16   0
  -3  16   4    0.79    0.94   0
   3  16  -4    0.31    1.52   0
  -3 -16   4    0.63    1.53   0
   2  16  -4    0.55    1.17   0
   2 -16  -4   -0.05    0.94   0
  -2  16   4    0.64    1.14   0
  -2 -16   4   -0.20    1.36   0
   1  16  -4   -0.15    1.17   0
  -1  16   4   -0.08    0.93   0
   1 -16  -4    0.61    0.98   0
  -1 -16   4   -0.00    1.18   0
   0 -16  -4    0.52    0.97   0
   0  16  -4   -0.13    1.22   0
   0 -16   4   -0.00    1.21   0
   0  16   4    0.18    0.94   0
   1 -16   4    0.27    1.18   0
  -1  16  -4    0.72    1.17   0
   1  16   4    1.11    1.14   0
  -1 -16  -4    0.05    1.20   0
   2 -16   4    0.14    1.20   0
  -2  16  -4   -0.14    0.96   0
   2  16   4   -0.08    0.96   0
  -2 -16  -4    0.21    0.95   0
   3 -16   4   -0.29    1.18   0
  -3  16  -4   -0.10    1.19   0
   3  16   4   -0.13    1.01   0
  -3 -16  -4   -0.14    1.22   0
  -4  16  -4   -0.40    1.00   0
   4 -16   4   -0.59    1.01   0
   4  16   4    0.50    1.27   0
  -4 -16  -4    0.59    1.27   0
   5 -16   4    0.74    1.26   0
  -5  16  -4    0.50    1.03   0
   5  16   4    0.32    1.32   0
  -5 -16  -4    0.10    1.32   0
   6 -16   4    0.48    1.03   0
   6  16   4   -0.05    1.32   0
  -6  16  -4    0.54    1.06   0
  -6 -16  -4   -0.33    1.33   0
  -6  17   4   -0.77    1.07   0
   6 -17  -4    0.48    1.08   0
   5 -17  -4    0.36    1.05   0
  -5  17   4    0.32    1.28   0
   4  17  -4    0.15    2.41   0
  -4  17   4    0.05    1.02   0
   4  17  -4    0.23    2.53   0
   4 -17  -4   -0.01    1.27   0
  -3  17   4    0.98    1.04   0
   3 -17  -4    1.00    1.08   0
  -3 -17   4    1.13    1.46   0
   3  17  -4    0.77    1.62   0
   2 -17  -4    0.60    1.02   0
  -2 -17   4    0.42    1.28   0
   2  17  -4    0.46    1.31   0
  -2  17   4    0.40    1.00   0
   1  17  -4    0.39    1.33   0
   1 -17  -4   -0.15    1.06   0
  -1  17   4    0.26    1.03   0
  -1 -17   4   -0.10    1.31   0
   0 -17  -4   -0.58    1.02   0
   0  17   4    0.11    1.03   0
   0 -17   4    0.33    1.30   0
   0  17  -4    0.34    1.29   0
  -1 -17  -4    0.08    1.06   0
  -1  17  -4    1.30    1.08   0
   1  17   4    0.62    1.05   0
   1 -17   4    0.73    1.29   0
  -2 -17  -4    0.34    1.34   0
   2 -17   4    0.39    1.06   0
   2  17   4    0.65    1.31   0
  -2  17  -4   -0.23    1.29   0
  -3 -17  -4    0.41    1.34   0
  -3  17  -4    0.49    1.08   0
   3 -17   4    0.08    1.08   0
   3  17   4    0.71    1.26   0
   4  17   4    0.46    1.39   0
  19   0  -5   -0.24    1.23   0
 -19   0   5    0.07    1.03   0
  17   0  -5    0.69    0.88   0
 -17   0   5    0.12    0.93   0
  15   0  -5    0.37    0.81   0
 -15   0   5    0.01    0.81   0
  13   0  -5    1.07    0.92   0
 -13   0   5    1.40    0.94   0
  11   0  -5    0.14    0.72   0
 -11   0   5    0.69    0.73   0
   9   0  -5    0.53    0.71   0
  -9   0   5    0.37    0.87   0
  -7   0   5    1.24    0.75   0
   7   0  -5    1.30    0.75   0
   5   0  -5    1.16    0.73   0
  -5   0   5    1.56    0.68   0
   3   0  -5    0.48    0.70   0
  -3   0   5    0.23    0.68   0
  -1   0   5    0.23    0.83   0
   1   0  -5   -0.13    0.72   0
   1   0   5    1.12    0.72   0
  -1   0  -5    1.86    0.71   0
  -3   0  -5    1.72    0.70   0
  -5   0  -5    0.59    0.70   0
  -5   0  -5    0.30    0.69   0
  -7   0  -5    0.35    0.70   0
  -7   0  -5    0.81    0.70   0
  -9   0  -5   -0.30    0.71   0
  -9   0  -5   -0.01    0.72   0
 -11   0  -5    0.95    0.80   0
 -11   0  -5    0.17    0.81   0
 -13   0  -5    0.21    0.82   0
 -13   0  -5   -0.50    0.80   0
 -15   0  -5   -0.10    0.99   0
 -15   0  -5   -0.39    0.98   0
  19  -1  -5   -0.50    1.01   0
  19   1  -5   -0.33    1.19   0
 -19   1   5    0.48    1.06   0
 -19  -1   5    0.53    1.07   0
 -18   1   5    0.89    1.02   0
  18  -1  -5    0.81    0.99   0
  18   1  -5   -0.16    0.92   0
 -18  -1   5    0.39    0.95   0
  17  -1  -5    0.80    0.88   0
  17   1  -5   -0.06    1.07   0
 -17   1   5   -0.29    0.92   0
 -17  -1   5   -0.27    1.09   0
 -16   1   5    1.16    0.88   0
  16   1  -5    1.65    0.86   0
  16  -1  -5    1.98    0.82   0
 -16  -1   5    1.56    0.92   0
 -15   1   5    0.88    1.00   0
  15   1  -5    0.06    0.82   0
  15  -1  -5    0.24    0.81   0
 -15  -1   5    0.82    0.99   0
 -14   1   5    1.27    0.96   0
  14  -1  -5    0.77    0.77   0
 -14  -1   5    1.24    0.97   0
  14   1  -5    0.58    0.74   0
  13  -1  -5    0.12    0.76   0
 -13  -1   5    0.02    0.94   0
  13   1  -5    1.28    0.75   0
 -13   1   5    0.75    0.99   0
  12   1  -5    6.00    0.94   0
  12  -1  -5    5.65    0.78   0
 -12   1   5    5.98    0.79   0
 -12  -1   5    5.58    0.81   0
 -11   1   5   -0.12    0.72   0
 -11  -1   5    0.20    0.75   0
  11  -1  -5   -0.20    0.66   0
  11   1  -5   -0.34    0.88   0
 -10   1   5    0.16    0.72   0
 -10  -1   5    0.41    0.72   0
  10  -1  -5    0.28    0.71   0
  10   1  -5   -0.28    0.87   0
  -9  -1   5    0.31    0.85   0
   9   1  -5    0.04    0.70   0
  -9   1   5   -0.36    0.72   0
   9  -1  -5   -0.32    0.71   0
   8  -1  -5   16.45    0.85   0
   8   1  -5   15.96    0.84   0
  -8  -1   5   15.19    0.84   0
  -8   1   5   16.63    0.86   0
   7   1  -5    0.62    0.87   0
  -7  -1   5    0.45    0.65   0
  -7   1   5    0.94    0.70   0
   7  -1  -5    0.73    0.75   0
  -6  -1   5   19.75    1.04   0
  -6   1   5   19.54    0.88   0
   6   1  -5   19.35    1.10   0
   6  -1  -5   20.70    1.06   0
  -5   1   5    0.03    0.70   0
   5   1  -5    0.40    0.84   0
   5  -1  -5   -0.30    0.72   0
  -5  -1   5    0.54    0.81   0
   4  -1  -5   96.16    1.44   0
   4   1  -5   99.90    1.72   0
  -4   1   5   94.79    1.41   0
  -4  -1   5  103.03    1.71   0
   3   1  -5   30.16    1.07   0
   3  -1  -5   31.22    1.02   0
  -3   1   5   35.25    1.13   0
  -3  -1   5   30.76    1.05   0
   2  -1  -5   66.13    1.25   0
  -2  -1   5   72.58    1.39   0
  -2   1   5   70.80    1.28   0
   2   1  -5   64.84    1.32   0
  -1  -1   5    5.65    0.76   0
   1  -1  -5    4.60    0.80   0
  -1   1   5    5.74    0.79   0
   1   1  -5    5.05    0.75   0
   0   1   5  188.78    1.85   0
   0  -1   5  192.52    1.90   0
   0  -1  -5  187.75    1.85   0
   0   1  -5  191.03    1.88   0
  -1   1  -5   47.14    1.12   0
   1   1   5   51.91    1.12   0
  -1  -1  -5   51.05    1.12   0
   1  -1   5   55.01    1.16   0
   2   1   5   17.32    0.69   0
  -2   1  -5   20.94    0.86   0
  -2   1  -5   19.50    0.90   0
  -2  -1  -5   19.62    0.88   0
   3   1   5    9.23    0.76   0
  -3  -1  -5   10.01    0.78   0
  -3   1  -5    9.12    0.74   0
  -3   1  -5   10.00    0.78   0
  -4  -1  -5   35.62    0.98   0
  -4   1  -5   37.54    0.97   0
  -4   1  -5   35.69    0.95   0
  -5   1  -5   11.38    0.73   0
  -5   1  -5   13.01    0.77   0
  -5  -1  -5   10.40    0.75   0
  -5  -1  -5   10.52    0.76   0
  -6  -1  -5    0.31    0.69   0
  -6   1  -5    0.35    0.70   0
  -6   1  -5   -0.11    0.68   0
  -6  -1  -5    0.10    0.67   0
  -7  -1  -5    1.44    0.69   0
  -7   1  -5    1.56    0.69   0
  -7  -1  -5    1.53    0.74   0
  -7   1  -5    1.95    0.71   0
  -8  -1  -5    4.04    0.94   0
  -8   1  -5    2.52    0.71   0
  -8   1  -5    2.81    0.72   0
  -8  -1  -5    2.30    0.76   0
  -9   1  -5    1.82    0.74   0
  -9  -1  -5    1.29    0.74   0
  -9  -1  -5    1.07    0.73   0
  -9   1  -5    1.51    0.74   0
 -10   1  -5    0.37    0.78   0
 -10   1  -5    0.41    0.78   0
 -10  -1  -5   -0.40    0.71   0
 -10  -1  -5   -0.42    0.74   0
 -11  -1  -5    0.08    0.78   0
 -11  -1  -5    0.01    0.96   0
 -11   1  -5    0.30    0.80   0
 -11   1  -5    0.38    0.78   0
 -12  -1  -5    0.86    0.84   0
 -12   1  -5    0.71    0.82   0
 -12  -1  -5   -0.39    0.79   0
 -12   1  -5    0.32    0.80   0
 -13   1  -5    0.01    0.86   0
 -13  -1  -5    1.01    0.84   0
 -13  -1  -5   -0.17    0.89   0
 -13   1  -5    1.17    0.89   0
 -14  -1  -5    1.07    0.90   0
 -14  -1  -5    0.18    0.92   0
 -14   1  -5    0.31    0.88   0
 -14   1  -5    0.04    0.89   0
 -15   1  -5   -0.49    0.98   0
 -15  -1  -5    0.92    1.00   0
 -15  -1  -5   -0.26    0.93   0
 -15   1  -5   -0.19    1.01   0
 -16  -1  -5    0.18    1.04   0
 -16   1  -5    0.96    1.03   0
 -16   1  -5    0.69    1.07   0
 -16  -1  -5    0.39    1.08   0
 -19  -2   5    0.84    1.27   0
 -19   2   5   -0.34    1.03   0
  19  -2  -5    0.58    1.03   0
  18  -2  -5   -0.09    0.95   0
 -18   2   5    0.71    0.98   0
 -18  -2   5    0.35    1.21   0
  17   2  -5   -0.20    0.90   0
  17  -2  -5   -0.09    1.09   0
 -17   2   5    0.03    0.91   0
 -17  -2   5   -0.02    0.93   0
 -16  -2   5   -0.10    0.89   0
  16   2  -5   -0.49    1.02   0
 -16   2   5   -0.15    0.85   0
  16  -2  -5    0.80    0.88   0
  15  -2  -5    1.14    0.78   0
 -15  -2   5    0.69    0.85   0
 -15   2   5   -0.39    0.84   0
  15   2  -5    0.69    0.79   0
  14   2  -5    0.65    0.92   0
 -14  -2   5    0.18    0.95   0
  14  -2  -5    0.85    0.75   0
 -14   2   5    0.15    0.79   0
 -13   2   5    0.08    0.78   0
 -13  -2   5    0.26    0.81   0
  13   2  -5    0.74    0.90   0
  13  -2  -5   -0.57    0.90   0
 -12  -2   5    0.50    0.91   0
  12  -2  -5    0.49    0.72   0
  12   2  -5    0.45    0.70   0
 -12   2   5   -0.16    0.90   0
 -11   2   5    1.70    0.70   0
  11   2  -5    1.89    0.89   0
  11  -2  -5    1.72    0.74   0
 -11  -2   5    1.49    0.77   0
  10  -2  -5    4.10    0.74   0
 -10  -2   5    3.81    0.76   0
 -10   2   5    3.86    0.73   0
  10   2  -5    4.16    0.90   0
  -9   2   5    2.99    0.88   0
   9   2  -5    1.99    0.84   0
  -9  -2   5    2.40    0.93   0
   9  -2  -5    1.86    0.71   0
   8  -2  -5    0.37    0.73   0
  -8  -2   5    0.45    0.82   0
   8   2  -5   -0.04    0.67   0
  -8   2   5    0.20    0.71   0
   7   2  -5    6.13    0.92   0
  -7   2   5    5.78    0.76   0
  -7  -2   5    6.32    0.90   0
   7  -2  -5    6.08    0.76   0
  -6   2   5   42.36    1.03   0
   6  -2  -5   38.45    1.02   0
   6   2  -5   35.99    1.25   0
  -6  -2   5   40.46    1.26   0
   5   2  -5   46.91    1.40   0
   5  -2  -5   50.07    1.11   0
  -5  -2   5   46.65    1.39   0
  -5   2   5   48.73    1.07   0
   4   2  -5    3.45    0.89   0
   4  -2  -5    3.38    0.76   0
  -4  -2   5    3.98    0.88   0
  -4   2   5    4.02    0.74   0
   3  -2  -5   31.03    0.99   0
  -3  -2   5   32.59    1.23   0
   3   2  -5   29.69    1.18   0
  -3   2   5   30.39    0.97   0
   2  -2  -5   83.24    1.36   0
   2   2  -5   94.77    1.67   0
  -2  -2   5   93.85    1.58   0
  -2   2   5   77.02    1.18   0
   1   2  -5   56.93    1.25   0
  -1   2   5   59.64    1.20   0
  -1  -2   5   61.68    1.29   0
   1  -2  -5   53.21    1.18   0
   0   2  -5    4.39    0.72   0
   0   2   5    4.00    0.75   0
   0  -2  -5    4.14    0.76   0
  -1   2  -5   78.12    1.27   0
  -1  -2  -5   72.70    1.25   0
  -1   2  -5   74.73    1.24   0
   1   2   5   74.59    1.23   0
   2   2   5   29.03    0.91   0
  -2   2  -5   29.23    0.93   0
  -2  -2  -5   26.76    0.93   0
  -2   2  -5   27.99    0.89   0
  -3  -2  -5    1.88    0.68   0
  -3   2  -5    1.30    0.68   0
  -3   2  -5    1.57    0.69   0
   3   2   5    1.75    0.67   0
  -4   2  -5   18.96    0.84   0
   4   2   5   19.06    0.85   0
  -4  -2  -5   15.60    0.82   0
  -4   2  -5   18.55    0.82   0
  -5  -2  -5   28.35    0.94   0
  -5   2  -5   27.34    0.86   0
  -5  -2  -5   25.56    0.93   0
  -5   2  -5   29.80    0.92   0
  -6   2  -5    1.80    0.70   0
  -6  -2  -5    2.11    0.86   0
  -6  -2  -5    1.45    0.70   0
  -6   2  -5    1.95    0.70   0
  -7   2  -5    0.81    0.71   0
  -7   2  -5    0.69    0.71   0
  -7  -2  -5    0.35    0.72   0
  -7  -2  -5    0.56    0.71   0
  -8   2  -5    3.00    0.56   0
  -8  -2  -5    3.84    0.76   0
  -8   2  -5    3.82    0.75   0
  -8  -2  -5    2.30    0.79   0
  -9  -2  -5    2.74    0.77   0
  -9   2  -5    4.71    0.76   0
  -9  -2  -5    3.97    0.74   0
  -9   2  -5    1.91    0.76   0
 -10   2  -5    1.41    0.79   0
 -10  -2  -5    1.07    0.74   0
 -10   2  -5    0.15    0.79   0
 -10  -2  -5    0.21    0.70   0
 -11  -2  -5    0.00    0.77   0
 -11   2  -5   -0.01    0.80   0
 -11  -2  -5   -0.47    0.80   0
 -11   2  -5    0.90    0.81   0
 -12  -2  -5    0.62    0.82   0
 -12   2  -5    0.54    0.85   0
 -12  -2  -5   -0.07    0.85   0
 -12   2  -5    1.15    0.84   0
 -13   2  -5    0.71    0.86   0
 -13   2  -5   -0.01    0.88   0
 -13  -2  -5    0.65    1.11   0
 -13  -2  -5    0.56    0.88   0
 -14  -2  -5    1.29    0.99   0
 -14  -2  -5   -0.02    0.92   0
 -14   2  -5    0.25    0.95   0
 -14   2  -5    0.92    0.89   0
 -15   2  -5    0.22    0.96   0
 -15  -2  -5    1.27    0.99   0
 -15   2  -5    0.11    0.97   0
 -15  -2  -5    0.74    1.02   0
 -16   2  -5   -0.04    1.04   0
 -16   2  -5    0.19    1.08   0
 -16  -2  -5    0.29    1.07   0
 -16  -2  -5    0.40    1.06   0
  19  -3  -5   -0.17    1.07   0
 -19  -3   5    0.74    1.30   0
 -19  -3   5   -0.07    1.32   0
 -19   3   5    0.57    1.33   0
 -18  -3   5    0.60    1.21   0
 -18  -3   5    0.53    1.03   0
 -18   3   5    0.41    1.00   0
  18  -3  -5   -0.35    0.99   0
 -17   3   5   -0.15    0.93   0
  17  -3  -5    0.04    0.90   0
 -17  -3   5   -0.34    1.18   0
  16  -3  -5    1.25    0.85   0
 -16   3   5   -0.09    0.88   0
 -16  -3   5   -0.40    0.92   0
  15  -3  -5   -0.24    0.88   0
 -15   3   5    1.04    1.10   0
 -15  -3   5    0.85    0.99   0
  15   3  -5    0.61    0.81   0
  14   3  -5    0.75    0.96   0
 -14  -3   5    0.26    1.01   0
 -14   3   5    1.27    0.99   0
  14  -3  -5    0.44    0.77   0
 -13   3   5   -0.49    0.75   0
  13   3  -5   -0.06    0.92   0
  13  -3  -5    0.23    0.73   0
 -13  -3   5    0.00    0.83   0
  12   3  -5    0.17    0.68   0
 -12  -3   5    0.75    0.91   0
  12  -3  -5    0.47    0.89   0
 -12   3   5    0.02    0.77   0
 -11  -3   5   -0.19    0.89   0
  11  -3  -5    0.34    0.73   0
  11   3  -5    0.48    0.90   0
 -11   3   5    0.09    0.75   0
 -10   3   5    0.71    0.74   0
 -10  -3   5    0.19    0.93   0
  10  -3  -5    0.46    0.75   0
  10   3  -5    0.18    0.87   0
   9   3  -5    0.03    0.85   0
  -9  -3   5    0.18    1.02   0
   9  -3  -5   -0.00    0.71   0
  -9   3   5   -0.19    0.69   0
  -8  -3   5    0.39    1.05   0
  -8   3   5    0.37    0.68   0
   8   3  -5    0.21    0.99   0
   8  -3  -5   -0.19    0.68   0
  -7   3   5    1.47    0.70   0
   7   3  -5    0.86    0.91   0
  -7  -3   5    1.59    1.05   0
   7  -3  -5    1.35    0.75   0
   6   3  -5   -0.20    0.99   0
   6  -3  -5    0.68    0.74   0
  -6  -3   5    0.13    0.95   0
  -6   3   5   -0.51    0.67   0
  -5   3   5    1.29    0.70   0
   5  -3  -5    1.52    0.73   0
   5   3  -5    1.43    1.12   0
  -5  -3   5    1.23    0.90   0
   4   3  -5    0.17    0.91   0
  -4   3   5    0.10    0.71   0
   4  -3  -5    0.40    0.72   0
  -4  -3   5    0.14    0.77   0
  -3   3   5    3.28    0.76   0
   3  -3  -5    2.57    0.77   0
  -3  -3   5    2.83    0.86   0
   3   3  -5    2.63    0.84   0
  -2   3   5    1.57    0.72   0
   2  -3  -5    2.27    0.74   0
   2   3  -5    1.52    0.80   0
   1  -3  -5    3.90    0.77   0
   1   3  -5    5.61    0.84   0
   1   3  -5    4.49    0.70   0
  -1   3   5    4.78    0.74   0
   0   3  -5    0.04    0.64   0
   0   3   5   -0.24    0.69   0
   0   3  -5    0.60    0.65   0
   0  -3  -5    0.22    0.70   0
   1   3   5    3.80    0.71   0
  -1   3  -5    3.87    0.67   0
  -1   3  -5    3.42    0.69   0
  -1  -3  -5    3.32    0.72   0
  -2  -3  -5    0.01    0.65   0
   2   3   5    0.83    0.66   0
  -2   3  -5    0.96    0.67   0
  -2   3  -5    0.81    0.66   0
   3   3   5   -0.11    0.68   0
  -3   3  -5    0.07    0.67   0
  -3   3  -5    0.33    0.66   0
  -3  -3  -5   -0.27    0.66   0
  -4   3  -5    0.01    0.70   0
  -4  -3  -5    0.27    0.66   0
  -4   3  -5    0.84    0.63   0
   4   3   5   -0.08    0.66   0
  -5   3  -5    4.96    0.70   0
  -5  -3  -5    5.84    0.71   0
   5   3   5    6.43    0.71   0
  -6   3  -5   -0.44    0.69   0
  -6  -3  -5    0.77    0.64   0
  -6  -3  -5    0.46    0.68   0
  -7  -3  -5    1.37    0.71   0
  -7  -3  -5    0.52    0.71   0
  -7   3  -5    0.99    0.74   0
  -8  -3  -5    0.32    0.66   0
  -8  -3  -5    0.15    0.72   0
  -8   3  -5   -0.06    0.51   0
  -9   3  -5    1.08    0.77   0
  -9  -3  -5    0.90    0.74   0
  -9   3  -5    1.56    0.74   0
  -9  -3  -5    0.81    0.70   0
 -10   3  -5   -0.33    0.56   0
 -10  -3  -5    0.60    0.92   0
 -10   3  -5   -0.06    0.77   0
 -10  -3  -5    0.16    0.75   0
 -11  -3  -5    0.11    0.81   0
 -11   3  -5    0.62    0.79   0
 -11   3  -5    0.18    0.79   0
 -11  -3  -5    0.74    1.00   0
 -12  -3  -5    0.40    0.81   0
 -12   3  -5    0.38    0.86   0
 -12   3  -5   -0.72    0.87   0
 -12  -3  -5    0.74    1.01   0
 -13   3  -5    0.27    0.88   0
 -13   3  -5   -0.32    0.87   0
 -13  -3  -5    0.85    0.89   0
 -13  -3  -5    0.81    0.87   0
 -14   3  -5    0.21    0.94   0
 -14  -3  -5    1.02    0.94   0
 -14  -3  -5    0.33    0.97   0
 -14   3  -5    0.23    0.95   0
 -15  -3  -5    0.22    1.02   0
 -15   3  -5    0.92    0.99   0
 -15   3  -5    0.14    1.03   0
 -15  -3  -5    0.25    1.02   0
 -16   3  -5    0.72    1.05   0
 -16  -3  -5    0.56    1.09   0
  19  -4  -5   -0.23    1.28   0
 -19  -4   5    1.12    1.37   0
 -19  -4   5    0.59    1.36   0
 -19   4   5    0.53    1.06   0
 -18  -4   5   -0.24    1.25   0
 -18  -4   5    0.37    1.26   0
 -18   4   5    0.72    1.02   0
  18  -4  -5    0.89    1.04   0
 -17  -4   5    0.40    1.18   0
 -17  -4   5    0.74    1.17   0
 -17   4   5   -0.12    0.96   0
  17  -4  -5   -0.18    0.93   0
 -16  -4   5    0.48    1.11   0
 -16  -4   5    0.70    1.12   0
 -16   4   5    0.82    0.89   0
  16  -4  -5    1.14    1.04   0
  15  -4  -5    0.76    0.79   0
 -15  -4   5   -0.14    1.14   0
 -15   4   5    0.39    0.86   0
 -15  -4   5    0.49    1.08   0
 -14  -4   5    0.32    1.02   0
 -14   4   5    0.10    0.81   0
  14  -4  -5    0.32    0.78   0
 -13  -4   5    0.48    1.19   0
  13   4  -5    0.44    0.92   0
  13  -4  -5    0.52    0.75   0
 -13   4   5    1.65    0.92   0
  12   4  -5    0.05    0.92   0
 -12   4   5    0.89    0.76   0
 -12  -4   5    0.17    1.02   0
  12  -4  -5    0.12    0.73   0
  11   4  -5    0.86    0.87   0
  11  -4  -5    1.86    0.74   0
 -11  -4   5    0.63    0.92   0
 -11   4   5    1.02    0.77   0
 -10  -4   5   -0.01    1.00   0
  10  -4  -5    0.43    0.76   0
 -10   4   5   -0.43    0.77   0
  10   4  -5    0.32    0.94   0
   9  -4  -5    0.38    0.75   0
  -9   4   5    0.83    0.77   0
   9   4  -5    0.41    0.98   0
  -9  -4   5    0.76    1.00   0
   8  -4  -5    1.03    0.73   0
   8   4  -5    0.90    1.11   0
  -8  -4   5    0.60    1.14   0
  -8   4   5    1.27    0.67   0
  -7  -4   5    7.00    1.35   0
  -7   4   5    7.28    0.74   0
   7   4  -5    7.21    1.34   0
   7  -4  -5    6.61    0.77   0
  -6   4   5    0.61    0.70   0
   6   4  -5    0.04    1.41   0
   6  -4  -5    0.57    0.71   0
  -6  -4   5    0.10    1.35   0
  -5   4   5    0.17    0.71   0
  -5  -4   5    0.22    1.18   0
   5  -4  -5    0.84    0.71   0
   5   4  -5    0.36    1.36   0
  -4   4   5    2.90    0.76   0
   4   4  -5    2.71    1.08   0
   4   4  -5    2.89    1.10   0
   4  -4  -5    3.38    0.78   0
  -3   4   5   72.49    1.21   0
   3   4  -5   75.32    1.89   0
   3  -4  -5   73.71    1.23   0
   3   4  -5   71.75    1.70   0
   2  -4  -5    0.03    0.72   0
   2   4  -5    0.62    0.78   0
   2   4  -5    0.48    0.78   0
  -2   4   5    0.96    0.73   0
   1  -4  -5    2.37    0.73   0
   1   4  -5    3.73    0.85   0
  -1   4   5    3.19    0.70   0
   1   4  -5    3.55    0.70   0
   0  -4  -5    1.43    0.68   0
   0   4  -5    2.05    0.85   0
   0   4   5    1.58    0.67   0
   0   4  -5    0.77    0.87   0
  -1   4  -5   91.88    1.51   0
  -1   4  -5   92.57    1.37   0
   1   4   5   89.41    1.25   0
  -1  -4  -5   80.19    1.25   0
  -2   4  -5    0.54    0.71   0
   2   4   5    1.36    0.68   0
  -2  -4  -5    1.07    0.83   0
  -3   4  -5    5.21    0.74   0
  -3  -4  -5    4.90    0.74   0
   3   4   5    4.24    0.74   0
  -4   4  -5    0.27    0.71   0
   4   4   5   -0.11    0.68   0
  -4  -4  -5    0.47    0.80   0
   4  -4   5   -0.35    0.69   0
   5  -4   5   18.08    0.83   0
   5   4   5   18.47    0.80   0
  -5  -4  -5   12.49    0.82   0
  -5   4  -5   16.49    0.86   0
   6  -4   5    0.34    0.69   0
  -6  -4  -5    0.10    0.63   0
  -6   4  -5    0.57    0.73   0
  -7  -4  -5    1.76    0.83   0
  -7   4  -5    1.30    0.74   0
  -7  -4  -5    1.44    0.86   0
  -8  -4  -5    0.35    0.71   0
  -8   4  -5    0.41    0.53   0
  -8  -4  -5   -0.63    0.81   0
  -9  -4  -5    2.38    0.76   0
  -9  -4  -5    1.57    0.75   0
  -9   4  -5    2.38    0.80   0
 -10   4  -5    0.17    0.81   0
 -10  -4  -5    0.38    0.76   0
 -10  -4  -5    0.74    0.73   0
 -11  -4  -5   -0.43    0.81   0
 -11   4  -5   -0.19    0.78   0
 -11  -4  -5   -0.05    0.85   0
 -12  -4  -5   -0.05    0.83   0
 -12   4  -5    0.57    0.86   0
 -12   4  -5    0.93    0.85   0
 -12  -4  -5    0.90    0.86   0
 -13  -4  -5    0.62    0.83   0
 -13   4  -5   -0.53    0.93   0
 -13  -4  -5    0.65    0.96   0
 -13   4  -5    0.26    0.65   0
 -14   4  -5   -0.13    0.96   0
 -14  -4  -5   -0.02    0.97   0
 -14   4  -5    0.38    0.98   0
 -14  -4  -5    0.37    0.89   0
 -15   4  -5    0.32    1.02   0
 -15  -4  -5    1.13    1.09   0
 -15  -4  -5    0.42    1.09   0
 -15   4  -5    0.57    1.00   0
  18  -5  -5    0.50    1.02   0
 -18  -5   5    0.26    1.30   0
 -18   5   5    0.80    1.02   0
 -18  -5   5    0.07    1.52   0
  17  -5  -5    0.19    0.93   0
 -17  -5   5   -0.21    1.38   0
 -17   5   5    1.17    0.89   0
 -17  -5   5    0.23    1.23   0
 -16  -5   5    0.40    1.16   0
 -16  -5   5    0.50    1.12   0
  16  -5  -5    0.85    0.88   0
 -16   5   5    0.40    0.89   0
 -15  -5   5   -0.04    1.05   0
  15  -5  -5    0.68    0.81   0
 -15   5   5    0.76    0.83   0
 -15  -5   5    0.00    1.26   0
 -14  -5   5    0.36    1.03   0
 -14  -5   5    0.18    1.18   0
  14  -5  -5    0.68    0.83   0
 -14   5   5    0.69    0.80   0
 -13   5   5    0.46    0.82   0
 -13  -5   5    0.05    1.10   0
 -13  -5   5    0.37    0.91   0
  13  -5  -5    1.11    0.81   0
 -12   5   5    0.34    0.77   0
 -12  -5   5    0.12    1.07   0
 -12  -5   5    0.46    1.08   0
  12  -5  -5    0.88    0.76   0
  11  -5  -5    0.30    0.75   0
 -11  -5   5    0.06    1.20   0
 -11   5   5   -0.20    0.75   0
 -11  -5   5   -0.05    1.20   0
  10  -5  -5    0.52    0.75   0
 -10  -5   5    0.23    1.15   0
 -10   5   5    0.44    0.75   0
 -10  -5   5    0.22    1.23   0
   9  -5  -5    0.06    0.75   0
  -9  -5   5    0.35    1.34   0
  -9  -5   5    0.41    1.36   0
  -9   5   5    0.28    0.51   0
   8  -5  -5    2.14    0.73   0
  -8   5   5    1.79    0.74   0
  -7   5   5    3.59    0.71   0
   7  -5  -5    2.22    0.72   0
  -6   5   5   -0.02    0.66   0
   6  -5  -5    0.10    0.68   0
  -5   5   5    6.15    0.73   0
   5  -5  -5    6.34    0.75   0
  -4   5   5   17.48    0.83   0
   4  -5  -5   19.04    0.85   0
   4   5  -5   17.78    1.63   0
   4   5  -5   14.91    1.55   0
  -3   5   5   22.18    0.86   0
   3  -5  -5   22.49    0.87   0
   3   5  -5   25.35    1.39   0
   3   5  -5   25.28    1.35   0
   2   5  -5    0.08    0.79   0
   2  -5  -5    1.34    0.70   0
   2   5  -5    0.73    0.79   0
  -2   5   5    0.06    0.71   0
   1   5  -5   52.11    1.36   0
   1  -5  -5   53.50    1.08   0
   1   5  -5   60.36    1.39   0
  -1   5   5   51.10    1.03   0
   0  -5  -5   40.70    0.99   0
   0   5   5   38.11    0.96   0
   0   5  -5   38.84    1.26   0
  -1  -5  -5    5.90    0.76   0
  -1   5  -5    6.18    0.77   0
   1   5   5    6.36    0.72   0
   2  -5   5    4.20    0.74   0
   2   5   5    5.48    0.87   0
  -2  -5  -5    3.74    0.73   0
  -2   5  -5    4.05    0.76   0
  -3  -5  -5   37.61    1.06   0
   3  -5   5   48.35    0.98   0
  -3   5  -5   43.13    1.01   0
   3   5   5   47.19    1.02   0
   4  -5   5   13.16    0.80   0
   4   5   5   13.16    0.77   0
  -4  -5  -5   11.53    0.79   0
  -4   5  -5   10.63    0.78   0
   5  -5   5    0.53    0.69   0
   5   5   5    1.02    0.65   0
  -5   5  -5    0.34    0.72   0
  -5  -5  -5    0.50    0.64   0
   6  -5   5    1.60    0.71   0
   6   5   5    1.24    0.66   0
  -6   5  -5    1.34    0.74   0
  -6  -5  -5    0.98    0.67   0
  -7   5  -5    9.44    0.82   0
  -7  -5  -5    8.23    0.79   0
   7  -5   5   10.36    0.77   0
  -7  -5  -5    9.10    0.76   0
  -8   5  -5    0.99    0.76   0
  -8  -5  -5    1.44    0.89   0
  -8  -5  -5    1.42    0.75   0
   8  -5   5    1.51    0.72   0
  -9   5  -5    0.32    0.80   0
  -9  -5  -5    1.45    0.94   0
  -9  -5  -5    0.16    0.77   0
   9  -5   5    0.75    0.76   0
 -10  -5  -5    0.10    0.78   0
 -10  -5  -5   -0.15    0.80   0
 -10   5  -5    0.28    0.78   0
 -11  -5  -5    1.08    0.79   0
 -11  -5  -5    0.50    0.84   0
 -11   5  -5    2.20    0.86   0
 -12  -5  -5   -0.22    0.81   0
 -12   5  -5   -0.42    0.87   0
 -12  -5  -5    0.71    0.85   0
 -13  -5  -5   -0.16    0.89   0
 -13   5  -5    0.63    0.90   0
 -13  -5  -5    0.10    0.92   0
 -13   5  -5   -0.32    0.91   0
 -14   5  -5   -0.33    0.96   0
 -14   5  -5    0.94    0.95   0
 -14  -5  -5    0.05    0.97   0
 -14  -5  -5    0.04    0.98   0
 -15  -5  -5    0.78    1.06   0
 -15   5  -5   -0.70    1.04   0
 -15   5  -5   -1.14    1.05   0
 -15  -5  -5    0.38    1.06   0
 -18   6   5    0.19    1.04   0
 -18  -6   5    0.52    1.50   0
  18  -6  -5    1.22    0.96   0
 -18  -6   5    0.52    1.50   0
 -17  -6   5    0.11    1.43   0
  17  -6  -5   -0.96    0.98   0
 -17   6   5    0.43    0.95   0
 -17  -6   5   -0.17    1.42   0
  16  -6  -5    0.14    0.88   0
 -16   6   5   -0.59    0.90   0
 -16  -6   5   -0.32    1.38   0
 -16  -6   5    0.34    1.51   0
 -15  -6   5    0.53    1.25   0
  15  -6  -5    0.24    0.87   0
 -15   6   5    0.53    0.89   0
 -15  -6   5    0.20    1.24   0
 -14  -6   5    0.13    1.19   0
  14  -6  -5    0.12    0.83   0
 -14   6   5    0.58    0.82   0
 -14  -6   5    0.20    1.15   0
 -13   6   5    0.49    0.82   0
 -13  -6   5    0.32    1.30   0
 -13  -6   5   -0.02    1.29   0
  13  -6  -5    0.04    0.79   0
  12  -6  -5    2.36    0.79   0
 -12  -6   5    2.06    1.36   0
 -12   6   5    2.08    0.81   0
 -12  -6   5    1.37    1.37   0
 -11  -6   5    1.20    1.66   0
 -11  -6   5    1.84    1.73   0
  11  -6  -5    1.94    0.77   0
 -11   6   5    2.06    0.76   0
  10  -6  -5    3.95    0.74   0
 -10   6   5    3.47    0.76   0
   9  -6  -5    1.54    0.74   0
  -9   6   5    1.10    0.55   0
   8  -6  -5   15.12    0.85   0
  -8   6   5   13.66    0.84   0
   7  -6  -5    5.95    0.77   0
  -7   6   5    5.20    0.75   0
  -6   6   5   10.55    0.77   0
   6  -6  -5   10.24    0.78   0
  -5   6   5    3.63    0.69   0
   5  -6  -5    2.79    0.71   0
  -4   6   5   39.79    0.95   0
   4   6  -5   37.02    2.15   0
   4   6  -5   36.14    2.19   0
   4  -6  -5   36.92    0.97   0
   3   6  -5   15.43    1.29   0
   3   6  -5   14.91    1.23   0
   3  -6  -5   13.59    0.80   0
  -3   6   5   14.38    0.78   0
  -2   6   5   14.27    0.77   0
   2  -6  -5   13.93    0.82   0
   2   6  -5   14.81    1.01   0
   2   6  -5   12.28    1.05   0
   1  -6  -5    0.57    0.69   0
  -1   6   5    0.47    0.67   0
   1   6  -5    0.32    0.81   0
   0   6  -5   19.57    0.89   0
   0  -6  -5   20.44    0.87   0
   0   6   5   18.81    0.83   0
   0  -6   5   19.97    0.94   0
  -1  -6  -5   11.65    0.78   0
   1  -6   5   12.66    0.91   0
  -1   6  -5   11.81    0.82   0
   1   6   5   10.71    0.74   0
  -2   6  -5    6.93    0.79   0
   2   6   5    7.01    0.73   0
   2  -6   5    7.04    0.87   0
  -2  -6  -5    6.88    0.76   0
   3  -6   5    1.47    0.66   0
   3   6   5    1.58    0.69   0
  -3   6  -5    2.00    0.71   0
  -3  -6  -5    1.63    0.67   0
   4  -6   5    0.90    0.66   0
   4   6   5    1.16    0.64   0
  -4  -6  -5    0.92    0.65   0
  -4   6  -5    1.43    0.65   0
   5  -6   5    2.98    0.71   0
   5   6   5    2.01    0.69   0
  -5   6  -5    1.51    0.78   0
  -5  -6  -5    2.45    0.71   0
   6  -6   5    5.09    0.74   0
   6   6   5    3.43    0.71   0
  -6  -6  -5    3.30    0.86   0
  -6   6  -5    3.94    0.78   0
   7  -6   5    1.80    0.71   0
  -7   6  -5    0.68    0.54   0
  -7  -6  -5    1.15    0.87   0
   8  -6   5    0.79    0.74   0
  -8   6  -5    0.08    0.77   0
  -8  -6  -5    0.13    0.90   0
  -8  -6  -5    0.39    0.77   0
  -9  -6  -5    0.24    0.77   0
  -9  -6  -5    0.33    0.76   0
  -9   6  -5    0.00    0.78   0
   9  -6   5    0.84    0.76   0
 -10  -6  -5    0.90    0.81   0
 -10  -6  -5    0.33    0.78   0
 -10   6  -5    0.54    0.82   0
  10  -6   5    0.73    0.54   0
 -11   6  -5    0.14    0.85   0
 -11  -6  -5    0.49    0.85   0
 -11  -6  -5   -0.29    1.01   0
  11  -6   5    0.24    0.58   0
 -12   6  -5    0.41    0.87   0
 -12  -6  -5   -0.22    0.91   0
 -12  -6  -5   -0.32    0.91   0
 -13  -6  -5   -0.27    0.88   0
 -13   6  -5    0.43    0.95   0
 -13  -6  -5    0.23    0.88   0
 -14  -6  -5   -0.13    1.23   0
 -14   6  -5    0.05    1.03   0
 -14   6  -5    1.26    1.05   0
 -14  -6  -5    0.05    1.03   0
 -15   6  -5    0.49    1.06   0
 -15   6  -5    0.48    1.08   0
 -15  -6  -5    0.44    1.31   0
 -15  -6  -5    0.10    1.27   0
  18  -7  -5   -0.23    1.07   0
 -18  -7   5    0.03    1.77   0
 -18   7   5    1.44    1.06   0
 -18  -7   5    0.12    1.76   0
  17  -7  -5    0.79    1.01   0
 -17  -7   5    0.03    1.73   0
 -17   7   5    0.13    1.00   0
 -17  -7   5    0.32    1.77   0
  16  -7  -5    0.51    0.92   0
 -16  -7   5    0.40    1.51   0
 -16   7   5    1.06    0.92   0
 -16  -7   5    0.29    1.65   0
 -15  -7   5    0.02    1.61   0
 -15   7   5    0.10    0.85   0
 -15  -7   5    0.13    1.72   0
  15  -7  -5    0.06    0.87   0
 -14  -7   5    0.13    1.84   0
 -14   7   5    0.46    0.85   0
  14  -7  -5    0.81    0.84   0
 -14  -7   5    0.11    1.82   0
 -13   7   5    0.19    0.81   0
  13  -7  -5    0.00    0.79   0
  12  -7  -5    0.91    0.80   0
 -12   7   5    1.26    0.80   0
  11  -7  -5   -0.14    0.80   0
 -11   7   5   -0.71    0.79   0
  10  -7  -5    1.05    0.74   0
 -10   7   5    0.80    0.74   0
   9  -7  -5    0.10    0.74   0
  -9   7   5    0.97    0.72   0
   8  -7  -5    7.17    0.77   0
  -8   7   5    6.38    0.60   0
  -7   7   5    0.45    0.72   0
   7  -7  -5   -0.37    0.75   0
  -6   7   5    0.40    0.52   0
   6  -7  -5    0.33    0.72   0
  -5   7   5    0.50    0.70   0
   5  -7  -5    0.61    0.73   0
   4  -7  -5    8.12    0.78   0
  -4   7   5    7.10    0.74   0
   4   7  -5    7.09    1.62   0
   4   7  -5    7.26    1.56   0
   3  -7  -5    0.52    0.71   0
  -3   7   5    0.63    0.66   0
   3   7  -5    0.33    0.98   0
   3   7  -5    0.27    1.05   0
  -2   7   5    2.94    0.70   0
   2  -7  -5    2.80    0.71   0
   2   7  -5    2.94    0.97   0
  -1  -7   5    0.10    0.77   0
   1   7  -5    0.08    0.83   0
   1  -7  -5    0.09    0.67   0
  -1   7   5   -0.06    0.64   0
   0  -7  -5    2.42    0.69   0
   0   7  -5    1.98    0.69   0
   0  -7   5    2.71    0.79   0
   0   7   5    2.78    0.64   0
  -1  -7  -5   -0.18    0.66   0
   1  -7   5    0.48    0.61   0
   1   7   5    0.02    0.62   0
  -1   7  -5    0.59    0.67   0
  -2  -7  -5   18.06    0.84   0
   2  -7   5   20.80    0.95   0
   2   7   5   18.29    0.81   0
  -2   7  -5   17.06    0.87   0
  -3  -7  -5   -0.23    0.68   0
   3   7   5    0.08    0.67   0
  -3   7  -5    0.45    0.67   0
   3  -7   5    0.51    0.65   0
   4   7   5    0.88    0.69   0
   4  -7   5    0.31    0.70   0
  -4   7  -5    0.16    0.70   0
  -4  -7  -5    0.61    0.69   0
   5  -7   5    0.29    0.72   0
  -5   7  -5    0.09    0.75   0
   5   7   5   -0.49    0.69   0
  -5  -7  -5    0.88    0.87   0
   6  -7   5   12.90    0.82   0
  -6   7  -5   11.28    0.85   0
   6   7   5   12.71    0.82   0
  -6  -7  -5    9.15    0.83   0
   7   7   5   -0.04    0.76   0
  -7   7  -5   -0.47    0.74   0
   7  -7   5    0.74    0.73   0
  -7  -7  -5   -0.21    0.93   0
  -8   7  -5    0.88    0.78   0
   8  -7   5    0.44    0.55   0
  -8  -7  -5    0.33    0.74   0
  -8  -7  -5    0.41    0.95   0
  -9  -7  -5    0.31    0.77   0
  -9   7  -5    0.46    0.57   0
   9  -7   5    1.13    0.78   0
  -9  -7  -5    0.66    0.79   0
  10  -7   5    2.31    0.84   0
 -10   7  -5    2.01    0.60   0
 -10  -7  -5    2.47    1.02   0
 -10  -7  -5    2.10    0.81   0
 -11   7  -5    0.93    0.86   0
 -11  -7  -5    0.10    0.87   0
  11  -7   5    0.06    0.85   0
 -11  -7  -5    1.09    1.03   0
 -12  -7  -5    0.29    0.90   0
 -12   7  -5    0.62    0.92   0
 -12  -7  -5    0.87    0.91   0
  12  -7   5    0.12    0.63   0
 -13   7  -5    0.07    0.94   0
 -13  -7  -5    0.41    1.18   0
 -13  -7  -5    0.08    1.19   0
 -14  -7  -5    0.74    1.00   0
 -14   7  -5    0.23    1.06   0
 -14  -7  -5    0.70    1.26   0
  17  -8  -5   -0.35    1.01   0
 -17   8   5    0.50    1.04   0
  16  -8  -5    0.87    0.93   0
 -16   8   5   -0.45    0.95   0
 -15   8   5    0.60    0.91   0
  15  -8  -5    0.30    0.89   0
 -14   8   5   -0.06    0.85   0
  14  -8  -5   -0.30    0.87   0
 -13   8   5   -0.48    0.87   0
  13  -8  -5   -1.10    0.88   0
 -12   8   5   -0.41    0.80   0
  12  -8  -5    0.18    0.78   0
  11  -8  -5    0.36    0.78   0
 -11   8   5    0.46    0.82   0
  10  -8  -5   -0.46    0.80   0
 -10   8   5    0.48    0.78   0
   9  -8  -5    0.21    0.75   0
  -9   8   5    0.87    0.74   0
  -8   8   5    0.15    0.72   0
   8  -8  -5    1.10    0.74   0
  -7   8   5    0.89    0.74   0
   7  -8  -5    1.65    0.73   0
  -6   8   5    0.87    0.74   0
   6  -8  -5    0.87    0.76   0
  -5   8   5    0.56    0.70   0
   5  -8  -5    1.03    0.76   0
  -4   8   5    9.26    0.80   0
   4   8  -5    9.19    1.47   0
   4   8  -5   10.46    1.57   0
   4  -8  -5   12.19    0.81   0
  -3   8   5    3.02    0.72   0
   3  -8  -5    3.59    0.75   0
   3   8  -5    3.03    1.09   0
   3   8  -5    3.46    1.05   0
   2   8  -5    5.64    0.97   0
   2  -8  -5    5.00    0.70   0
  -2   8   5    5.93    0.72   0
   1   8  -5    0.43    0.88   0
   1  -8  -5    1.47    0.70   0
  -1   8   5    0.32    0.67   0
  -1  -8   5    1.53    0.84   0
   0   8  -5   22.52    1.12   0
   0  -8   5   25.82    1.10   0
   0  -8  -5   25.87    0.88   0
   0   8   5   27.26    0.86   0
  -1   8  -5    3.11    0.88   0
  -1  -8  -5    3.21    0.72   0
   1   8   5    3.99    0.69   0
   1  -8   5    3.10    0.86   0
  -2  -8  -5    0.15    0.69   0
  -2   8  -5    0.30    0.69   0
   2  -8   5    0.60    0.66   0
   2   8   5    0.09    0.67   0
  -3  -8  -5    0.92    0.69   0
  -3   8  -5    0.76    0.71   0
   3   8   5    0.83    0.67   0
   3  -8   5    0.83    0.69   0
  -4  -8  -5    7.59    0.77   0
   4  -8   5    9.80    0.76   0
  -4   8  -5    7.12    0.77   0
   4   8   5   10.76    0.92   0
  -5  -8  -5    0.24    0.71   0
  -5   8  -5   -0.21    0.75   0
   5   8   5    0.65    0.73   0
   5  -8   5    0.78    0.72   0
  -6   8  -5    3.84    0.79   0
   6   8   5    3.51    0.92   0
  -6  -8  -5    2.57    0.76   0
   6  -8   5    3.26    0.75   0
   7  -8   5    1.00    0.81   0
  -7  -8  -5    0.14    0.80   0
   7   8   5    1.04    0.91   0
  -7   8  -5    1.13    0.77   0
  -8   8  -5    0.56    0.84   0
   8  -8   5   -0.06    0.81   0
  -8  -8  -5    0.37    0.76   0
  -9   8  -5    1.41    0.80   0
  -9  -8  -5   -0.04    0.78   0
   9  -8   5    0.69    0.80   0
  -9  -8  -5   -0.33    0.82   0
 -10   8  -5    1.71    0.88   0
  10  -8   5    2.15    0.87   0
 -10  -8  -5    1.25    1.06   0
 -10  -8  -5    1.40    0.89   0
 -11  -8  -5    0.44    1.03   0
  11  -8   5    0.38    0.88   0
 -11  -8  -5    0.19    0.87   0
 -11   8  -5    0.29    0.88   0
 -12  -8  -5   -0.44    0.96   0
 -12   8  -5    0.78    0.96   0
  12  -8   5   -0.66    0.97   0
 -12  -8  -5   -0.24    0.98   0
 -13   8  -5   -1.08    0.98   0
 -13  -8  -5    0.18    0.95   0
 -13  -8  -5   -0.10    0.97   0
 -14   8  -5    1.22    1.06   0
 -14  -8  -5    0.67    1.31   0
 -14  -8  -5    0.24    1.06   0
  17  -9  -5    1.00    1.04   0
 -17   9   5    0.12    1.03   0
  16  -9  -5   -0.09    0.99   0
 -16   9   5    0.32    1.03   0
 -15   9   5   -0.67    0.93   0
  15  -9  -5   -0.24    0.93   0
 -14   9   5   -0.04    0.92   0
  14  -9  -5   -0.49    0.90   0
 -13   9   5    1.21    0.88   0
  13  -9  -5    0.22    0.86   0
 -12   9   5    0.64    0.86   0
  12  -9  -5    0.64    0.84   0
  11  -9  -5   -0.32    0.79   0
 -11   9   5    0.14    0.78   0
  10  -9  -5    0.96    0.78   0
 -10   9   5    0.63    0.79   0
   9  -9  -5    0.18    0.79   0
  -9   9   5    0.72    0.78   0
   8  -9  -5    0.63    0.78   0
  -8   9   5    0.21    0.76   0
  -7   9   5    2.72    0.72   0
   7  -9  -5    2.27    0.77   0
  -6   9   5    3.30    0.76   0
   6  -9  -5    4.13    0.77   0
  -5   9   5    1.47    0.72   0
   5  -9  -5    1.67    0.78   0
   4   9  -5    0.40    1.19   0
  -4   9   5    0.20    0.75   0
   4   9  -5    0.06    1.32   0
   4  -9  -5    0.03    0.76   0
  -3   9   5    0.32    0.72   0
   3   9  -5    1.04    0.99   0
   3  -9  -5    1.11    0.75   0
  -2   9   5    3.42    0.73   0
  -2  -9   5    2.64    0.99   0
   2  -9  -5    2.64    0.75   0
   2   9  -5    2.85    0.92   0
   1   9  -5    1.19    0.77   0
  -1  -9   5    1.74    0.87   0
   1  -9  -5    0.57    0.72   0
  -1   9   5    1.60    0.72   0
   0  -9  -5    1.14    0.71   0
   0   9   5    0.85    0.64   0
   0  -9   5    1.13    0.87   0
   0   9  -5    0.81    0.92   0
  -1  -9  -5    0.55    0.67   0
  -1   9  -5    0.16    0.73   0
   1  -9   5    0.48    0.85   0
   1   9   5    0.35    0.65   0
  -2   9  -5   -0.11    0.72   0
  -2  -9  -5   -0.31    0.88   0
   2  -9   5    0.03    0.67   0
   2   9   5    0.71    0.68   0
  -3   9  -5    0.47    0.72   0
  -3  -9  -5    0.91    0.71   0
   3  -9   5   -0.10    0.70   0
   3   9   5    0.44    0.69   0
  -4  -9  -5    1.11    0.76   0
  -4   9  -5   -0.39    0.74   0
   4   9   5    0.53    0.74   0
   4  -9   5    1.49    0.74   0
  -5  -9  -5    0.89    0.74   0
  -5   9  -5    1.04    0.75   0
   5  -9   5    0.27    0.72   0
   5   9   5    0.31    0.73   0
   6  -9   5    0.59    0.77   0
  -6   9  -5   -0.18    0.78   0
   6   9   5    1.14    0.79   0
  -6  -9  -5    0.16    0.73   0
  -7   9  -5    1.05    0.78   0
  -7  -9  -5    0.05    0.77   0
   7   9   5    0.18    0.94   0
   7  -9   5    0.30    0.79   0
   8  -9   5    0.14    0.78   0
  -8   9  -5   -0.15    0.82   0
  -8  -9  -5    0.13    0.81   0
  -9  -9  -5    0.46    0.83   0
  -9   9  -5    0.39    0.85   0
   9  -9   5    0.33    0.82   0
  -9  -9  -5   -0.10    0.90   0
 -10   9  -5    1.11    0.86   0
  10  -9   5   -0.10    0.87   0
 -10  -9  -5    0.40    0.82   0
 -10  -9  -5    0.29    0.99   0
 -11  -9  -5   -0.27    0.93   0
 -11   9  -5   -0.04    0.66   0
  11  -9   5   -0.50    0.92   0
 -11  -9  -5   -0.15    0.93   0
 -12   9  -5    0.81    0.96   0
  12  -9   5    0.13    0.93   0
 -12  -9  -5    0.87    0.98   0
 -12  -9  -5    0.51    0.97   0
 -13   9  -5   -0.05    1.04   0
 -13  -9  -5    0.57    1.24   0
  13  -9   5    1.09    1.01   0
 -13  -9  -5    0.46    1.26   0
  16 -10  -5   -0.05    1.04   0
 -16  10   5    0.55    1.03   0
 -15  10   5    1.32    1.03   0
  15 -10  -5   -0.01    1.00   0
 -14  10   5    0.43    0.94   0
  14 -10  -5    0.61    0.95   0
 -13  10   5    3.53    0.94   0
  13 -10  -5    4.04    0.93   0
  12 -10  -5    0.28    0.85   0
 -12  10   5    0.60    0.85   0
 -11  10   5    1.29    0.88   0
  11 -10  -5    0.98    0.91   0
  10 -10  -5   -0.52    0.79   0
 -10  10   5   -0.37    0.80   0
   9 -10  -5   22.73    0.91   0
  -9  10   5   22.08    0.93   0
   8 -10  -5    2.88    0.82   0
  -8  10   5    3.02    0.82   0
   7 -10  -5    3.05    0.81   0
  -7  10   5    3.38    0.80   0
  -6  10   5   -0.01    0.76   0
   6 -10  -5    0.42    0.76   0
  -5  10   5   49.32    1.03   0
   5 -10  -5   52.36    1.04   0
  -4  10   5    7.87    0.80   0
   4  10  -5    6.85    1.57   0
   4  10  -5    7.03    1.55   0
   4 -10  -5    8.83    0.82   0
  -3  10   5    4.35    0.79   0
   3  10  -5    5.28    1.14   0
   3 -10  -5    6.53    0.82   0
  -2  10   5    1.50    0.93   0
   2  10  -5    1.17    0.95   0
   2 -10  -5    0.27    0.95   0
  -2 -10   5    0.52    0.89   0
   1 -10  -5   36.76    1.03   0
   1  10  -5   34.63    1.27   0
  -1 -10   5   36.87    1.24   0
  -1  10   5   39.53    1.00   0
   0 -10  -5    6.45    0.96   0
   0  10  -5    5.37    0.97   0
   0 -10   5    5.94    0.92   0
   0  10   5    6.59    0.77   0
  -1  10  -5    3.48    0.93   0
  -1 -10  -5    2.94    0.78   0
   1  10   5    3.67    0.71   0
   1 -10   5    3.61    0.88   0
  -2 -10  -5    0.87    0.73   0
   2 -10   5    0.24    0.74   0
   2  10   5    0.55    0.85   0
  -2  10  -5    0.13    0.92   0
  -3 -10  -5    6.47    1.01   0
   3 -10   5    7.98    0.83   0
   3  10   5    8.51    0.81   0
  -3  10  -5    6.54    0.85   0
  -4  10  -5    2.13    0.82   0
  -4 -10  -5    2.24    0.95   0
   4  10   5    2.68    0.90   0
   4 -10   5    3.25    0.78   0
  -5  10  -5    0.84    0.78   0
  -5 -10  -5    2.00    0.77   0
   5 -10   5    2.25    0.79   0
   5  10   5    1.35    0.77   0
  -6  10  -5   -0.24    0.77   0
   6  10   5    0.24    0.95   0
  -6 -10  -5    0.28    0.79   0
   6 -10   5    0.22    0.75   0
  -7 -10  -5    1.04    0.78   0
   7  10   5    1.28    0.95   0
  -7  10  -5    1.89    0.82   0
   7 -10   5    1.76    1.00   0
  -8  10  -5    0.99    0.86   0
   8 -10   5    1.59    0.79   0
  -8 -10  -5    1.42    0.83   0
  -9  10  -5    0.93    0.84   0
  -9 -10  -5    1.03    1.13   0
   9 -10   5   -0.36    0.89   0
  -9 -10  -5    0.64    1.06   0
 -10 -10  -5    0.05    0.91   0
 -10 -10  -5    0.46    0.92   0
  10 -10   5   -0.30    0.88   0
 -10  10  -5    0.29    0.90   0
 -11  10  -5   -0.55    0.97   0
 -11 -10  -5    0.22    1.16   0
  11 -10   5    0.40    0.96   0
 -11 -10  -5    0.28    0.99   0
  12 -10   5    0.53    1.02   0
 -12 -10  -5   -0.14    1.26   0
 -12  10  -5   -0.45    1.01   0
 -12 -10  -5    0.34    1.02   0
 -13 -10  -5    0.03    1.32   0
 -13  10  -5   -0.20    0.77   0
 -13 -10  -5    0.01    1.38   0
 -15  11   5    0.81    1.04   0
  15 -11  -5    0.57    1.03   0
 -14  11   5   -0.42    1.01   0
  14 -11  -5    0.26    0.99   0
 -13  11   5    0.06    0.97   0
  13 -11  -5    2.48    0.96   0
  12 -11  -5    0.06    0.89   0
 -12  11   5    0.73    0.92   0
 -11  11   5    1.13    0.86   0
  11 -11  -5    0.56    0.87   0
 -10  11   5    1.03    0.85   0
  10 -11  -5    1.47    0.83   0
   9 -11  -5   11.43    0.89   0
  -9  11   5   11.83    0.91   0
  -8  11   5   -0.31    0.83   0
   8 -11  -5   -0.29    0.82   0
   7 -11  -5    4.35    0.85   0
  -7  11   5    3.28    0.82   0
  -6  11   5    1.13    0.78   0
   6 -11  -5    0.85    0.79   0
  -5  11   5   11.99    0.85   0
   5 -11  -5   13.08    0.87   0
  -4  11   5   -0.06    0.74   0
   4  11  -5    0.33    1.30   0
   4  11  -5    0.08    1.33   0
   4 -11  -5    0.58    0.77   0
  -3  11   5   18.74    0.84   0
   3  11  -5   17.75    1.32   0
   3 -11  -5   19.23    0.88   0
  -2 -11   5    0.68    0.91   0
   2  11  -5   -0.10    1.11   0
   2 -11  -5    0.68    0.75   0
  -2  11   5    0.75    0.75   0
  -1 -11   5    1.83    0.91   0
   1  11  -5    1.78    1.02   0
   1 -11  -5    2.16    0.80   0
  -1  11   5    2.12    0.91   0
   0 -11   5    0.39    0.70   0
   0  11  -5    0.54    0.89   0
   0 -11  -5    0.48    0.78   0
   0  11   5    0.70    0.71   0
   1 -11   5   19.65    0.90   0
  -1 -11  -5   18.88    0.98   0
  -1  11  -5   17.15    0.93   0
   1  11   5   22.02    0.96   0
   2 -11   5    0.28    0.72   0
  -2 -11  -5   -0.34    0.81   0
   2  11   5    0.56    0.76   0
  -2  11  -5    0.16    0.81   0
  -3 -11  -5    0.89    0.75   0
   3 -11   5    0.29    0.76   0
   3  11   5    0.26    0.93   0
  -3  11  -5   -0.44    0.81   0
  -4 -11  -5   -0.07    0.77   0
   4 -11   5    0.26    0.78   0
   4  11   5    0.58    0.77   0
  -4  11  -5    0.49    0.81   0
  -5 -11  -5    6.37    1.02   0
   5  11   5    8.32    0.88   0
   5 -11   5    7.63    0.88   0
  -5  11  -5    6.23    0.93   0
  -6 -11  -5    0.05    0.83   0
   6  11   5    0.13    1.01   0
   6 -11   5    0.65    1.03   0
  -6  11  -5   -0.23    0.86   0
   7 -11   5   -0.06    0.81   0
  -7 -11  -5    0.18    0.86   0
  -7  11  -5    0.72    1.03   0
   7  11   5   -0.06    0.83   0
  -8 -11  -5    0.19    0.85   0
   8 -11   5    0.09    0.84   0
  -8  11  -5    0.75    1.10   0
   9 -11   5    1.92    0.87   0
  -9 -11  -5    1.18    1.14   0
  -9  11  -5   -0.03    0.90   0
  -9 -11  -5    1.14    0.89   0
 -10 -11  -5    0.25    0.95   0
 -10 -11  -5   -0.41    1.08   0
  10 -11   5    0.26    0.93   0
 -10  11  -5   -0.46    0.95   0
 -11 -11  -5    0.50    0.97   0
 -11 -11  -5    0.53    1.01   0
  11 -11   5   -0.14    0.97   0
 -11  11  -5   -0.47    0.98   0
 -12 -11  -5    0.50    1.32   0
  12 -11   5    0.72    1.03   0
 -12 -11  -5    0.05    1.27   0
 -12  11  -5    1.04    1.00   0
  14 -12  -5    0.51    1.01   0
 -14  12   5    0.12    1.04   0
 -13  12   5    0.11    0.96   0
  13 -12  -5   -0.31    0.98   0
 -12  12   5    0.92    0.93   0
  12 -12  -5   -0.62    0.94   0
 -11  12   5   -0.60    0.94   0
  11 -12  -5    0.48    0.92   0
  10 -12  -5    0.26    0.88   0
 -10  12   5    0.93    0.89   0
  -9  12   5    0.92    0.88   0
   9 -12  -5    0.75    0.90   0
   8 -12  -5    1.57    0.83   0
  -8  12   5    0.16    0.85   0
   7 -12  -5    3.41    1.01   0
  -7  12   5    2.94    0.79   0
   6 -12  -5    0.86    0.79   0
  -6  12   5   -0.09    0.96   0
  -5  12   5   -0.47    0.80   0
   5 -12  -5    1.05    0.79   0
  -4  12   5    0.90    0.78   0
   4  12  -5    0.15    1.37   0
   4 -12  -5    0.88    0.99   0
   4  12  -5    0.32    1.36   0
  -3  12   5    2.82    0.80   0
   3  12  -5    2.87    1.12   0
   3 -12  -5    2.15    0.80   0
  -3 -12   5    3.11    1.13   0
   2  12  -5    0.40    1.12   0
   2 -12  -5    0.58    0.78   0
  -2 -12   5    0.51    1.00   0
  -2  12   5    1.05    0.72   0
   1  12  -5    0.69    0.99   0
   1 -12  -5    0.76    0.77   0
  -1 -12   5   -0.10    1.00   0
  -1  12   5    0.50    0.77   0
   0 -12   5    0.36    0.79   0
   0 -12  -5    0.95    0.78   0
   0  12   5   -0.13    0.76   0
   0  12  -5    0.66    0.76   0
  -1 -12  -5    1.90    0.97   0
   1 -12   5    0.97    0.93   0
  -1  12  -5   -0.25    0.94   0
   1  12   5    0.11    0.74   0
   2 -12   5    0.50    0.77   0
  -2  12  -5   -0.47    0.79   0
   2  12   5    0.87    0.77   0
  -2 -12  -5    0.32    0.80   0
   3 -12   5    0.33    0.78   0
  -3 -12  -5    0.34    0.83   0
   3  12   5    0.26    0.96   0
  -3  12  -5    0.61    0.79   0
   4 -12   5   -0.06    1.00   0
  -4 -12  -5   -0.05    1.04   0
   4  12   5    0.14    0.81   0
  -4  12  -5    0.21    0.82   0
  -5 -12  -5    0.12    1.02   0
   5 -12   5   -0.27    0.82   0
  -5  12  -5    0.99    0.85   0
   5  12   5    0.02    0.83   0
  -6 -12  -5    0.99    0.89   0
   6  12   5    0.70    1.06   0
   6 -12   5   -0.11    1.08   0
  -6  12  -5    0.48    0.87   0
   7  12   5   -0.51    1.08   0
  -7 -12  -5    0.11    0.87   0
   7 -12   5    0.60    0.85   0
  -7  12  -5    0.59    0.90   0
  -8 -12  -5    0.20    1.10   0
  -8  12  -5   -0.13    0.88   0
   8 -12   5    0.29    0.88   0
   9 -12   5    1.10    0.98   0
  -9 -12  -5   -0.38    1.18   0
  -9 -12  -5    0.21    1.18   0
  -9  12  -5   -0.02    0.97   0
 -10 -12  -5   -0.08    1.24   0
  10 -12   5    0.40    0.96   0
 -10 -12  -5    0.00    1.20   0
 -10  12  -5    0.88    1.00   0
 -11 -12  -5    0.18    1.29   0
 -11 -12  -5    0.38    1.31   0
  11 -12   5    0.98    1.04   0
 -11  12  -5    1.65    1.06   0
 -13  13   5    0.05    1.03   0
  13 -13  -5   -0.13    1.02   0
 -12  13   5    0.02    1.00   0
  12 -13  -5    0.33    0.98   0
 -11  13   5    0.41    0.92   0
  11 -13  -5   -0.22    0.98   0
  10 -13  -5   -0.14    0.94   0
 -10  13   5   -0.04    0.91   0
   9 -13  -5    0.01    0.89   0
  -9  13   5   -0.20    0.87   0
  -8  13   5    0.07    0.84   0
   8 -13  -5    1.09    0.84   0
  -7  13   5    0.68    0.86   0
   7 -13  -5    0.23    0.84   0
   6 -13  -5   -0.12    0.81   0
  -6  13   5    0.12    0.80   0
   5 -13  -5    0.54    0.79   0
  -5  13   5    0.10    1.02   0
   4  13  -5    0.43    1.46   0
  -4  13   5    0.67    0.85   0
   4 -13  -5    1.26    0.84   0
   4  13  -5    1.02    1.52   0
   3  13  -5    0.10    1.15   0
  -3 -13   5    0.03    0.97   0
   3 -13  -5    0.58    0.81   0
  -3  13   5    0.36    0.83   0
   2  13  -5    0.73    1.03   0
   2 -13  -5    0.18    0.87   0
  -2 -13   5    0.27    1.19   0
  -2  13   5    0.71    0.80   0
   1  13  -5    0.35    0.85   0
   1 -13  -5   -0.45    0.83   0
  -1  13   5    0.72    0.81   0
  -1 -13   5    0.45    1.04   0
   0 -13  -5    0.73    0.98   0
   0 -13   5    0.93    0.95   0
   0  13  -5    0.77    1.04   0
   0  13   5    0.61    0.78   0
  -1  13  -5    0.37    1.01   0
  -1 -13  -5    0.33    0.84   0
   1  13   5    0.88    0.78   0
   1 -13   5    0.13    0.98   0
   2 -13   5    0.95    1.02   0
  -2 -13  -5    1.12    0.96   0
  -2  13  -5    0.19    0.82   0
   2  13   5    0.35    0.82   0
  -3 -13  -5   -0.62    0.89   0
   3 -13   5    0.42    1.00   0
  -3  13  -5   -0.16    0.83   0
   3  13   5    0.52    1.01   0
  -4 -13  -5   -0.08    0.84   0
   4  13   5    0.62    0.84   0
  -4  13  -5   -0.21    0.89   0
   4 -13   5    0.26    0.88   0
  -5 -13  -5   -0.16    0.88   0
   5 -13   5    0.50    0.86   0
   5  13   5    0.76    0.90   0
  -5  13  -5   -0.32    0.84   0
  -6  13  -5   -0.34    0.90   0
  -6 -13  -5   -0.40    0.88   0
   6  13   5   -0.39    1.10   0
   6 -13   5    0.16    0.92   0
  -7 -13  -5    0.04    0.93   0
   7  13   5    0.19    1.16   0
   7 -13   5    0.70    0.98   0
  -7  13  -5   -0.03    0.93   0
  -8 -13  -5    0.59    1.21   0
  -8  13  -5    0.12    0.96   0
   8 -13   5    1.34    0.95   0
   9 -13   5    0.20    0.99   0
  -9 -13  -5    0.02    1.01   0
  -9 -13  -5    0.24    1.02   0
  -9  13  -5    0.19    1.02   0
 -10 -13  -5   -0.20    1.32   0
 -10 -13  -5    0.56    1.33   0
  10 -13   5    0.52    1.01   0
 -10  13  -5    0.18    1.08   0
  12 -14  -5    0.06    1.05   0
 -12  14   5    1.50    1.04   0
 -11  14   5   -0.11    0.72   0
  11 -14  -5   -0.05    1.01   0
 -10  14   5    0.89    0.97   0
  10 -14  -5   -0.55    0.98   0
  -9  14   5    1.02    0.94   0
   9 -14  -5    0.72    0.97   0
  -8  14   5    1.61    0.88   0
   8 -14  -5    1.02    0.91   0
   7 -14  -5    0.78    0.92   0
  -7  14   5    0.79    0.91   0
  -6  14   5    0.06    0.88   0
   6 -14  -5   -0.11    0.88   0
   5 -14  -5    0.78    0.92   0
  -5  14   5    0.11    0.85   0
   4 -14  -5    0.95    0.87   0
  -4  14   5   -0.08    0.88   0
   4  14  -5    0.72    1.59   0
   4  14  -5    0.98    1.51   0
   3  14  -5    0.27    1.21   0
   3 -14  -5   -0.15    0.86   0
  -3  14   5    0.21    0.88   0
   2  14  -5    0.23    1.23   0
  -2  14   5    0.49    0.85   0
   2 -14  -5   -0.05    0.86   0
  -2 -14   5    0.22    1.05   0
  -1 -14   5    0.40    1.07   0
   1  14  -5   -0.55    1.09   0
   1 -14  -5    0.29    0.85   0
  -1  14   5   -0.14    0.85   0
   0  14  -5    0.41    1.06   0
   0 -14   5    0.27    0.89   0
   0 -14  -5    0.47    0.87   0
   0  14   5    1.00    0.85   0
  -1 -14  -5    0.25    1.05   0
  -1  14  -5   -0.29    1.04   0
   1  14   5    0.18    1.02   0
   1 -14   5    0.59    1.05   0
  -2  14  -5    0.49    0.83   0
   2 -14   5    0.44    0.83   0
  -2 -14  -5    1.37    1.10   0
   2  14   5    0.88    0.83   0
  -3 -14  -5    0.75    0.87   0
  -3  14  -5    0.88    1.09   0
   3 -14   5   -0.15    0.89   0
   3  14   5    0.46    0.86   0
  -4 -14  -5   -0.20    0.90   0
  -4  14  -5    0.20    0.89   0
   4  14   5    0.52    0.89   0
   4 -14   5   -0.09    0.89   0
   5  14   5   -0.02    1.13   0
   5 -14   5    0.06    0.97   0
  -5 -14  -5    0.51    1.16   0
  -5  14  -5   -0.22    0.93   0
  -6  14  -5   -0.04    0.96   0
  -6 -14  -5    0.39    1.18   0
   6  14   5    0.00    1.17   0
   6 -14   5   -0.59    1.01   0
   7  14   5    0.56    1.23   0
  -7 -14  -5    0.48    0.97   0
  -7  14  -5    0.47    0.98   0
   7 -14   5    0.10    0.98   0
  -8 -14  -5    0.32    1.27   0
   8 -14   5    0.84    1.03   0
  -8  14  -5    0.89    1.03   0
   9 -14   5    0.10    1.29   0
  -9 -14  -5   -0.40    1.35   0
  -9 -14  -5    0.01    1.31   0
  -9  14  -5   -0.24    1.07   0
 -11  15   5    0.93    1.09   0
 -10  15   5    0.56    1.02   0
  10 -15  -5   -0.72    1.05   0
  -9  15   5    0.06    1.00   0
   9 -15  -5   -0.46    1.00   0
  -8  15   5    0.92    0.95   0
   8 -15  -5    0.33    0.99   0
  -7  15   5   -0.17    0.92   0
   7 -15  -5    0.34    0.94   0
   6 -15  -5    0.74    0.94   0
  -6  15   5    0.07    0.92   0
  -5  15   5    0.81    0.92   0
   5 -15  -5    0.53    0.90   0
  -4  15   5    0.51    0.92   0
   4 -15  -5    0.50    0.92   0
   4  15  -5    0.62    1.86   0
   4  15  -5    0.00    1.84   0
  -3  15   5    0.27    0.91   0
   3 -15  -5    0.04    0.92   0
   3  15  -5   -0.11    1.27   0
  -2  15   5    0.40    0.89   0
   2  15  -5    0.40    1.28   0
  -2 -15   5    0.07    1.32   0
   2 -15  -5    0.45    0.92   0
   1  15  -5   -0.10    1.09   0
  -1 -15   5    0.36    1.11   0
  -1  15   5   -0.21    1.11   0
   1 -15  -5    0.14    0.92   0
   0 -15   5    0.42    1.13   0
   0  15  -5    0.44    1.16   0
   0  15   5    0.26    0.89   0
   0 -15  -5    0.20    0.94   0
   1  15   5    0.50    1.09   0
  -1  15  -5   -0.42    1.12   0
  -1 -15  -5    0.51    0.93   0
   1 -15   5    0.15    1.13   0
   2 -15   5   -0.27    0.92   0
   2  15   5   -0.28    0.94   0
  -2 -15  -5   -0.48    0.99   0
  -2  15  -5    0.80    1.12   0
  -3  15  -5    0.33    0.94   0
   3  15   5    0.16    0.96   0
   3 -15   5    0.35    0.92   0
  -3 -15  -5    0.37    0.94   0
   4 -15   5    0.65    0.95   0
  -4  15  -5    0.42    0.94   0
  -4 -15  -5   -0.16    1.19   0
   4  15   5   -0.44    0.95   0
  -5  15  -5    1.03    0.99   0
   5  15   5   -0.64    1.01   0
  -5 -15  -5    0.26    1.23   0
   5 -15   5    0.89    0.96   0
   6  15   5    0.82    1.02   0
  -6  15  -5    0.49    1.04   0
  -6 -15  -5    0.25    1.29   0
   6 -15   5    0.34    0.97   0
  -7  15  -5   -0.10    1.07   0
   7  15   5   -0.08    1.32   0
  -7 -15  -5   -0.15    1.35   0
   7 -15   5   -0.31    1.07   0
  -9  16   5   -0.08    1.09   0
  -8  16   5    0.03    1.07   0
   8 -16  -5    0.79    1.07   0
   7 -16  -5   -0.21    1.03   0
  -7  16   5    0.17    0.99   0
  -6  16   5    0.84    1.02   0
   6 -16  -5    0.69    1.02   0
  -5  16   5    0.94    0.97   0
   5 -16  -5    0.18    1.00   0
  -4  16   5    0.02    1.02   0
   4 -16  -5    1.50    0.95   0
   4  16  -5    0.88    2.64   0
   3 -16  -5    0.32    1.23   0
   3  16  -5    0.58    1.56   0
  -3  16   5    0.37    0.95   0
   2 -16  -5    0.16    1.19   0
   2  16  -5    0.08    1.18   0
  -2 -16   5    0.14    1.18   0
  -2  16   5    0.66    0.93   0
  -1  16   5    0.11    0.94   0
   1  16  -5    0.60    1.23   0
  -1 -16   5   -0.46    1.34   0
   1 -16  -5    0.52    0.97   0
   0  16  -5    0.63    1.24   0
   0 -16   5    0.52    1.25   0
   0 -16  -5    0.61    1.00   0
   0  16   5    0.40    1.19   0
   1 -16   5    0.04    1.21   0
  -1  16  -5    0.55    1.21   0
  -1 -16  -5   -0.40    0.97   0
   1  16   5    0.40    0.97   0
  -2  16  -5   -0.01    1.24   0
   2 -16   5    0.07    1.00   0
   2  16   5    0.46    0.97   0
  -2 -16  -5    1.04    1.18   0
  -3  16  -5   -0.23    1.19   0
  -3 -16  -5    0.44    1.01   0
   3  16   5    0.20    1.00   0
   3 -16   5   -0.06    0.96   0
  -4  16  -5    0.23    1.26   0
   4  16   5    0.94    1.28   0
  -4 -16  -5    0.51    1.33   0
   4 -16   5    0.03    1.03   0
  -5  16  -5    0.57    1.05   0
   5  16   5    0.99    1.29   0
  -5 -16  -5    0.45    1.08   0
   5 -16   5   -0.36    1.04   0
  -6  17   5    0.36    1.06   0
   5 -17  -5    0.42    1.10   0
  -5  17   5    0.17    1.07   0
   4 -17  -5   -0.03    1.08   0
  -4  17   5    0.28    1.03   0
   3 -17  -5    1.01    1.07   0
   3  17  -5    0.72    1.72   0
   3  17  -5    0.60    1.70   0
  -3  17   5    0.51    1.03   0
   2 -17  -5    0.35    1.04   0
  -2  17   5    0.41    1.04   0
   2  17  -5    0.35    1.50   0
   1 -17  -5    0.55    1.26   0
   1  17  -5    0.31    1.30   0
  -1 -17   5   -0.20    1.51   0
  -1  17   5    0.66    1.00   0
   0 -17  -5    0.24    1.05   0
   0  17  -5    0.26    1.31   0
   0 -17   5    0.66    1.29   0
   0  17   5   -0.13    1.04   0
  -1  17  -5    0.63    1.33   0
   1 -17   5    0.92    1.09   0
   1  17   5    0.92    1.03   0
  -1 -17  -5    0.68    1.32   0
  -2  17  -5    0.49    1.05   0
   2 -17   5    0.62    1.36   0
   2  17   5   -0.20    1.32   0
  -2 -17  -5    0.21    1.07   0
 -18   0   6    0.52    0.98   0
  18   0  -6    0.56    0.97   0
 -16   0   6   -0.02    0.84   0
  16   0  -6    0.18    0.83   0
  14   0  -6    0.95    0.78   0
 -14   0   6    1.08    0.82   0
 -12   0   6    0.39    0.73   0
  12   0  -6    0.82    0.73   0
  10   0  -6   -0.14    0.70   0
 -10   0   6   -0.31    0.85   0
  -8   0   6    1.62    0.70   0
   8   0  -6    1.80    0.69   0
   6   0  -6    7.91    0.81   0
  -6   0   6    8.30    0.82   0
   4   0  -6    4.23    0.73   0
  -4   0   6    5.02    0.87   0
  -2   0   6   15.47    0.82   0
   2   0  -6   15.66    0.82   0
   0   0  -6   36.46    0.99   0
   0   0   6   39.68    1.01   0
   2   0   6    1.31    0.70   0
  -2   0  -6    0.61    0.70   0
  -4   0  -6   27.58    0.85   0
  -4   0  -6   29.69    0.88   0
  -6   0  -6   -0.00    0.72   0
  -6   0  -6    0.09    0.69   0
  -8   0  -6    3.86    0.74   0
  -8   0  -6    2.21    0.73   0
 -10   0  -6    0.05    0.77   0
 -10   0  -6   -0.14    0.79   0
 -12   0  -6    0.61    0.83   0
 -12   0  -6    0.21    0.86   0
 -14   0  -6    1.02    0.99   0
 -14   0  -6   -0.67    0.98   0
  19   1  -6    0.15    1.02   0
 -19  -1   6    0.73    1.04   0
  19  -1  -6    0.46    1.03   0
 -19   1   6   -1.28    1.02   0
 -18   1   6    0.05    1.14   0
 -18  -1   6   -0.17    0.98   0
  18   1  -6    0.26    0.91   0
  18  -1  -6    0.57    1.15   0
  17   1  -6    0.06    1.08   0
 -17   1   6    0.68    0.89   0
 -17  -1   6    1.17    1.12   0
  17  -1  -6    0.47    0.86   0
  16   1  -6    0.70    1.04   0
 -16   1   6    0.90    0.89   0
  16  -1  -6    1.39    0.85   0
 -16  -1   6    0.13    1.09   0
 -15   1   6    0.51    0.79   0
 -15  -1   6    0.11    1.01   0
  15   1  -6    0.02    1.03   0
  15  -1  -6    0.26    0.96   0
  14   1  -6    0.35    0.74   0
 -14  -1   6    0.23    0.76   0
 -14   1   6    0.64    0.79   0
  14  -1  -6   -0.16    0.77   0
  13   1  -6    0.54    0.89   0
 -13  -1   6    0.67    0.93   0
 -13   1   6    0.80    0.79   0
  13  -1  -6    1.26    0.95   0
 -12   1   6    3.93    0.93   0
  12  -1  -6    4.39    0.77   0
 -12  -1   6    4.79    0.94   0
  12   1  -6    4.84    0.92   0
  11  -1  -6    0.41    0.83   0
 -11  -1   6    0.06    0.91   0
  11   1  -6    0.21    0.74   0
 -11   1   6    0.71    0.70   0
  10  -1  -6    2.48    0.70   0
 -10  -1   6    1.17    0.74   0
 -10   1   6    1.72    0.73   0
  10   1  -6    1.75    0.72   0
   9  -1  -6    0.17    0.89   0
   9   1  -6    0.08    0.71   0
  -9  -1   6    0.60    0.69   0
  -9   1   6   -0.28    0.72   0
  -8  -1   6   21.57    1.02   0
  -8   1   6   21.61    1.02   0
   8  -1  -6   19.32    0.89   0
   8   1  -6   19.47    0.91   0
  -7   1   6    1.25    0.87   0
  -7  -1   6    0.70    0.63   0
   7   1  -6    1.04    0.85   0
   7  -1  -6    0.88    0.72   0
  -6   1   6    1.39    0.69   0
  -6  -1   6    1.82    0.84   0
   6  -1  -6    2.02    0.72   0
   6   1  -6    1.50    0.76   0
  -5   1   6    1.57    0.66   0
   5   1  -6    1.71    0.86   0
   5  -1  -6    2.06    0.73   0
  -5  -1   6    2.40    0.83   0
   4  -1  -6   96.51    1.38   0
  -4  -1   6   94.45    1.49   0
  -4   1   6   97.81    1.38   0
   4   1  -6   91.17    1.47   0
   3  -1  -6    7.65    0.78   0
  -3   1   6    8.00    0.76   0
  -3  -1   6    7.17    0.76   0
   3   1  -6    6.83    0.77   0
  -2   1   6    1.22    0.68   0
   2   1  -6    0.36    0.67   0
  -2  -1   6    0.87    0.67   0
   2  -1  -6    0.43    0.70   0
  -1  -1   6   28.53    0.95   0
  -1   1   6   26.88    0.92   0
   1   1  -6   26.08    0.92   0
   1  -1  -6   24.99    0.90   0
   0   1   6  159.53    1.60   0
   0  -1   6  163.64    1.67   0
   0   1  -6  142.77    1.57   0
   0  -1  -6  156.83    1.62   0
   1   1   6   17.83    0.88   0
   1  -1   6   19.77    0.83   0
  -1  -1  -6   17.90    0.87   0
  -1   1  -6   17.41    0.83   0
   2   1   6    0.31    0.69   0
  -2   1  -6    1.01    0.64   0
  -2  -1  -6    0.60    0.69   0
   3   1   6   16.30    0.83   0
  -3  -1  -6   13.61    0.78   0
  -3   1  -6   14.51    0.77   0
  -3   1  -6   14.75    0.80   0
  -4  -1  -6   29.84    0.90   0
  -4   1  -6   28.30    0.85   0
  -4   1  -6   29.64    0.89   0
  -5   1  -6    4.26    0.71   0
  -5  -1  -6    4.71    0.73   0
  -5  -1  -6    3.64    0.71   0
  -5   1  -6    3.56    0.53   0
  -6   1  -6    0.61    0.71   0
  -6  -1  -6    0.48    0.70   0
  -6   1  -6    0.37    0.69   0
  -6  -1  -6    0.55    0.69   0
  -7  -1  -6    1.53    0.72   0
  -7   1  -6    2.74    0.73   0
  -7   1  -6    0.98    0.72   0
  -7  -1  -6    2.07    0.72   0
  -8   1  -6    1.40    0.72   0
  -8  -1  -6    1.83    0.72   0
  -8   1  -6    1.78    0.70   0
  -8  -1  -6    1.60    0.74   0
  -9   1  -6    0.49    0.75   0
  -9   1  -6    0.45    0.75   0
  -9  -1  -6    0.81    0.75   0
  -9  -1  -6    0.85    0.74   0
 -10   1  -6    0.02    0.77   0
 -10   1  -6    0.09    0.78   0
 -10  -1  -6    0.20    0.77   0
 -10  -1  -6   -0.12    0.78   0
 -11  -1  -6    0.42    0.79   0
 -11  -1  -6   -0.52    0.78   0
 -11   1  -6    0.24    0.82   0
 -11   1  -6   -0.41    0.81   0
 -12  -1  -6    0.91    0.81   0
 -12   1  -6   -0.67    0.88   0
 -12   1  -6    0.14    0.86   0
 -12  -1  -6   -0.19    1.02   0
 -13  -1  -6    0.14    0.90   0
 -13   1  -6    0.06    0.90   0
 -13  -1  -6   -0.06    0.89   0
 -13   1  -6    0.59    0.88   0
 -14  -1  -6    0.19    0.95   0
 -14   1  -6   -0.74    0.94   0
 -14  -1  -6   -0.78    0.95   0
 -14   1  -6    0.69    0.93   0
 -15   1  -6   -0.22    1.03   0
 -15   1  -6    0.85    1.01   0
 -15  -1  -6    0.83    1.25   0
 -15  -1  -6    0.17    1.03   0
 -19  -2   6   -0.06    1.30   0
 -19   2   6    0.67    1.00   0
  19  -2  -6   -0.42    0.96   0
  18   2  -6   -0.08    0.91   0
  18  -2  -6    0.25    0.92   0
 -18   2   6   -0.25    0.95   0
 -18  -2   6    0.12    0.99   0
  17   2  -6    0.64    0.85   0
  17  -2  -6   -0.08    1.08   0
 -17   2   6    0.29    0.92   0
 -17  -2   6    0.28    1.12   0
  16  -2  -6    1.07    1.02   0
 -16  -2   6    0.55    1.06   0
  16   2  -6    0.35    1.00   0
 -16   2   6    0.47    0.88   0
  15  -2  -6    0.43    1.04   0
  15   2  -6    0.35    1.00   0
 -15   2   6   -0.20    0.86   0
 -15  -2   6    0.74    1.04   0
 -14  -2   6    0.72    1.00   0
 -14   2   6    0.97    0.79   0
  14   2  -6    1.12    0.96   0
  14  -2  -6    1.71    0.76   0
 -13  -2   6    1.43    0.90   0
  13   2  -6    1.78    0.92   0
 -13   2   6    0.28    0.83   0
  13  -2  -6    1.40    0.77   0
  12   2  -6    1.01    0.70   0
 -12  -2   6    0.14    0.73   0
 -12   2   6    0.70    0.75   0
  12  -2  -6    0.72    0.77   0
  11  -2  -6   -0.02    0.68   0
 -11  -2   6    0.40    0.74   0
 -11   2   6    0.02    0.73   0
  11   2  -6    0.23    0.89   0
  10  -2  -6   10.35    0.80   0
 -10  -2   6    9.27    0.85   0
 -10   2   6   11.51    0.92   0
  10   2  -6   10.63    1.00   0
   9  -2  -6    9.84    0.92   0
  -9  -2   6    7.75    0.80   0
   9   2  -6    8.90    0.97   0
  -9   2   6    9.95    0.77   0
  -8  -2   6    0.09    0.83   0
  -8   2   6    0.05    0.70   0
   8   2  -6    0.19    0.86   0
   8  -2  -6    0.48    0.71   0
  -7  -2   6    7.55    0.88   0
   7   2  -6    7.46    0.91   0
  -7   2   6    7.79    0.79   0
   7  -2  -6    6.93    0.79   0
  -6   2   6   42.41    1.14   0
   6  -2  -6   35.91    0.98   0
   6   2  -6   37.42    1.23   0
  -6  -2   6   38.13    1.22   0
  -5   2   6   16.02    0.82   0
   5   2  -6   15.91    1.01   0
   5  -2  -6   14.55    0.83   0
  -5  -2   6   16.27    0.98   0
   4   2  -6    2.97    0.84   0
   4  -2  -6    2.95    0.71   0
  -4   2   6    3.59    0.70   0
  -4  -2   6    2.84    0.68   0
   3  -2  -6   35.55    0.99   0
  -3  -2   6   39.32    1.19   0
   3   2  -6   35.00    1.16   0
  -3   2   6   36.25    0.98   0
   2  -2  -6   24.17    0.90   0
  -2   2   6   24.65    0.89   0
  -2  -2   6   26.69    1.08   0
   2   2  -6   22.77    0.92   0
  -1  -2   6    3.44    0.69   0
   1   2  -6    2.74    0.70   0
  -1   2   6    3.62    0.72   0
   1  -2  -6    3.06    0.74   0
   0   2  -6   10.23    0.76   0
   0   2   6    9.49    0.79   0
   0  -2   6   10.47    0.78   0
   0  -2  -6    9.75    0.78   0
  -1   2  -6   35.16    0.96   0
  -1  -2  -6   36.34    0.98   0
  -1   2  -6   38.22    0.98   0
   1   2   6   39.37    0.98   0
  -2   2  -6    2.29    0.68   0
  -2   2  -6    2.55    0.70   0
  -2  -2  -6    2.52    0.69   0
   2   2   6    2.58    0.69   0
  -3   2  -6    0.63    0.72   0
   3   2   6    0.60    0.65   0
  -3   2  -6    0.54    0.65   0
  -3  -2  -6   -0.23    0.47   0
  -4   2  -6    3.38    0.67   0
   4   2   6    2.91    0.69   0
  -4  -2  -6    3.93    0.68   0
  -4   2  -6    3.78    0.70   0
  -5  -2  -6    8.79    0.79   0
  -5   2  -6    9.50    0.59   0
  -5   2  -6   10.13    0.77   0
  -6   2  -6    0.72    0.71   0
  -6  -2  -6    0.51    0.72   0
  -6  -2  -6   -0.05    0.68   0
  -6   2  -6    0.54    0.69   0
  -7  -2  -6    0.83    0.74   0
  -7   2  -6    1.07    0.72   0
  -7  -2  -6    0.32    0.72   0
  -7   2  -6    0.75    0.72   0
  -8   2  -6    0.40    0.69   0
  -8  -2  -6    0.80    0.72   0
  -8   2  -6    0.72    0.71   0
  -8  -2  -6    0.79    0.73   0
  -9   2  -6    0.92    0.79   0
  -9   2  -6   -0.10    0.79   0
  -9  -2  -6    0.18    0.90   0
  -9  -2  -6    1.20    0.73   0
 -10  -2  -6   -0.68    0.78   0
 -10   2  -6    0.29    0.77   0
 -10  -2  -6    0.07    0.78   0
 -10   2  -6   -0.36    0.78   0
 -11  -2  -6   -0.26    0.75   0
 -11   2  -6    0.32    0.82   0
 -11  -2  -6    0.29    0.82   0
 -11   2  -6    1.08    0.80   0
 -12  -2  -6    0.14    0.85   0
 -12   2  -6    0.98    0.87   0
 -12  -2  -6    1.02    1.04   0
 -12   2  -6   -0.24    0.87   0
 -13   2  -6    0.23    0.89   0
 -13  -2  -6   -0.99    0.91   0
 -13  -2  -6   -0.10    0.90   0
 -13   2  -6   -0.56    0.89   0
 -14   2  -6   -0.49    0.93   0
 -14   2  -6    0.16    0.95   0
 -14  -2  -6    0.34    1.21   0
 -14  -2  -6    0.28    1.17   0
 -15   2  -6    0.80    1.05   0
 -15  -2  -6    0.85    1.05   0
 -15   2  -6    1.04    1.04   0
 -15  -2  -6   -0.06    1.04   0
 -19  -3   6    0.87    1.35   0
 -19  -3   6   -0.19    1.34   0
 -19   3   6    1.04    1.30   0
  19  -3  -6    0.05    1.04   0
 -18  -3   6    0.38    1.27   0
 -18   3   6   -0.01    1.00   0
  18  -3  -6    0.04    0.98   0
  17  -3  -6    0.87    0.90   0
 -17   3   6    0.59    1.16   0
 -17  -3   6   -0.16    0.98   0
  17   3  -6    0.70    1.11   0
 -16  -3   6   -0.02    1.10   0
  16   3  -6    0.64    0.82   0
  16  -3  -6    0.63    0.86   0
 -16   3   6   -0.44    0.92   0
  15   3  -6    0.99    1.00   0
 -15   3   6    0.13    0.82   0
  15  -3  -6    0.98    0.87   0
 -15  -3   6    1.39    1.07   0
 -14   3   6    0.20    0.81   0
 -14  -3   6    0.39    1.02   0
  14  -3  -6    1.18    0.94   0
  14   3  -6    0.18    0.94   0
  13   3  -6    0.52    0.99   0
 -13   3   6    0.60    0.75   0
 -13  -3   6    0.52    1.01   0
  13  -3  -6    0.18    0.75   0
 -12   3   6    0.29    0.74   0
  12   3  -6    0.23    0.94   0
  12  -3  -6    0.18    0.90   0
 -12  -3   6    0.10    0.94   0
  11   3  -6    3.78    0.89   0
  11  -3  -6    3.58    0.77   0
 -11  -3   6    3.11    0.93   0
 -11   3   6    2.59    0.76   0
  10  -3  -6    0.05    0.73   0
 -10  -3   6   -0.04    0.87   0
 -10   3   6   -0.10    0.71   0
  10   3  -6    0.06    0.90   0
   9  -3  -6    1.47    0.66   0
  -9  -3   6    1.44    0.87   0
  -9   3   6    1.45    0.70   0
   9   3  -6    1.50    0.88   0
  -8  -3   6    0.60    0.93   0
   8   3  -6    0.31    0.91   0
  -8   3   6    0.38    0.66   0
   8  -3  -6    0.34    0.66   0
  -7   3   6    2.23    0.73   0
   7  -3  -6    2.31    0.75   0
   7   3  -6    1.68    1.06   0
  -7  -3   6    2.12    0.82   0
  -6   3   6    0.39    0.70   0
   6   3  -6    0.60    0.90   0
   6  -3  -6    0.18    0.72   0
  -6  -3   6    0.05    0.94   0
  -5   3   6   13.62    0.79   0
   5   3  -6   11.97    1.00   0
  -5  -3   6   12.72    1.00   0
   5  -3  -6    9.75    0.60   0
   4   3  -6   -0.08    0.73   0
  -4   3   6   -0.26    0.67   0
   4  -3  -6   -0.15    0.69   0
  -4  -3   6    0.54    0.71   0
   3  -3  -6   -0.36    0.73   0
  -3  -3   6    0.22    0.75   0
   3   3  -6    0.34    0.75   0
  -3   3   6    0.45    0.70   0
   2  -3  -6    2.92    0.77   0
  -2  -3   6    3.23    0.86   0
   2   3  -6    2.85    0.84   0
  -2   3   6    2.89    0.75   0
   1   3  -6   73.01    1.29   0
  -1   3   6   78.53    1.21   0
   1  -3  -6   72.52    1.22   0
   0   3   6    4.26    0.72   0
   0   3  -6    3.69    0.70   0
   0   3  -6    3.71    0.71   0
   0  -3  -6    3.15    0.75   0
   1   3   6    0.70    0.68   0
  -1   3  -6    0.35    0.67   0
  -1   3  -6    0.58    0.66   0
  -1  -3  -6    0.16    0.66   0
  -2   3  -6    2.48    0.69   0
  -2   3  -6    3.63    0.72   0
   2   3   6    3.82    0.69   0
  -2  -3  -6    2.64    0.69   0
  -3  -3  -6   45.89    1.06   0
  -3   3  -6   40.91    0.85   0
  -3   3  -6   48.55    1.02   0
   3   3   6   46.91    1.02   0
  -4   3  -6    0.45    0.68   0
  -4   3  -6    0.86    0.69   0
   4   3   6    0.21    0.68   0
  -4  -3  -6    0.80    0.66   0
  -5   3  -6    0.71    0.71   0
  -5   3  -6    1.06    0.71   0
   5   3   6    1.71    0.70   0
  -5  -3  -6    2.13    0.70   0
  -6   3  -6    0.06    0.71   0
  -6  -3  -6   -0.02    0.70   0
  -6  -3  -6    0.12    0.69   0
  -6   3  -6    0.03    0.72   0
  -7   3  -6    5.25    0.78   0
  -7   3  -6    5.03    0.76   0
  -7  -3  -6    4.40    0.77   0
  -7  -3  -6    4.58    0.80   0
  -8   3  -6   -0.25    0.74   0
  -8   3  -6   -0.20    0.73   0
  -8  -3  -6   -0.20    0.70   0
  -8  -3  -6   -0.09    0.72   0
  -9  -3  -6    0.16    0.71   0
  -9  -3  -6    0.54    0.71   0
  -9   3  -6   -0.02    0.79   0
  -9   3  -6    0.01    0.77   0
 -10   3  -6    0.23    0.78   0
 -10  -3  -6    0.33    0.79   0
 -10   3  -6    0.38    0.78   0
 -10  -3  -6    0.36    0.74   0
 -11   3  -6    0.78    0.85   0
 -11  -3  -6    0.35    0.80   0
 -11  -3  -6    0.04    0.85   0
 -11   3  -6   -0.19    0.86   0
 -12  -3  -6    0.36    0.87   0
 -12   3  -6    0.05    0.86   0
 -12   3  -6    1.01    0.88   0
 -12  -3  -6   -0.37    0.88   0
 -13  -3  -6    1.77    1.10   0
 -13   3  -6    0.51    0.91   0
 -13   3  -6    0.60    0.89   0
 -13  -3  -6    0.60    0.95   0
 -14  -3  -6    0.24    0.98   0
 -14   3  -6    0.89    0.94   0
 -14   3  -6    1.22    0.93   0
 -14  -3  -6    0.55    0.96   0
 -15   3  -6    0.64    1.04   0
 -15   3  -6    0.10    1.05   0
 -15  -3  -6    0.36    1.08   0
 -15  -3  -6   -0.21    1.08   0
 -19  -4   6   -0.04    1.37   0
 -19   4   6   -0.41    1.10   0
 -19  -4   6   -0.20    1.37   0
  19  -4  -6    0.31    1.05   0
 -18  -4   6   -0.17    1.27   0
 -18   4   6   -0.20    0.95   0
 -18  -4   6   -0.17    1.26   0
  18  -4  -6    0.57    0.97   0
  17  -4  -6    0.36    0.93   0
 -17  -4   6    0.27    1.19   0
 -17   4   6    0.62    0.98   0
 -17  -4   6    0.35    1.36   0
  16  -4  -6    0.02    1.08   0
 -16  -4   6    0.29    1.09   0
 -16   4   6    0.19    0.89   0
 -15   4   6    0.07    0.84   0
  15  -4  -6    0.18    0.99   0
 -15  -4   6    0.24    1.11   0
 -14  -4   6    0.06    1.16   0
 -14   4   6    0.56    0.87   0
  14   4  -6    0.19    0.98   0
  14  -4  -6    0.21    0.77   0
 -13  -4   6    0.16    1.02   0
  13  -4  -6    0.15    0.77   0
  13   4  -6    0.17    0.96   0
 -13   4   6    0.89    0.78   0
  12  -4  -6   -0.08    0.74   0
 -12  -4   6    0.75    1.10   0
 -12   4   6    0.33    0.75   0
  12   4  -6    0.43    0.92   0
 -11   4   6    5.07    0.97   0
  11   4  -6    4.25    0.93   0
 -11  -4   6    3.81    0.95   0
  11  -4  -6    4.88    0.77   0
  10  -4  -6    0.29    0.74   0
 -10  -4   6   -0.21    1.00   0
 -10   4   6    0.18    0.75   0
  10   4  -6    0.31    0.83   0
  -9  -4   6    2.80    0.99   0
   9   4  -6    2.76    1.00   0
  -9   4   6    2.25    0.74   0
   9  -4  -6    3.11    0.75   0
  -8   4   6    2.09    0.69   0
   8   4  -6    1.52    1.17   0
   8  -4  -6    1.18    0.74   0
  -8  -4   6    1.76    1.15   0
   7  -4  -6   31.62    0.92   0
  -7   4   6   31.25    0.90   0
   7   4  -6   30.23    1.72   0
  -7  -4   6   30.88    1.63   0
  -6   4   6    0.52    0.70   0
   6  -4  -6    0.82    0.73   0
   6   4  -6    0.03    1.17   0
  -6  -4   6    0.22    1.09   0
   5   4  -6   23.76    1.39   0
  -5  -4   6   29.73    1.50   0
   5  -4  -6   29.67    0.92   0
  -5   4   6   29.11    0.89   0
  -4   4   6    3.37    0.73   0
   4  -4  -6    2.33    0.75   0
   4   4  -6    2.76    1.02   0
   3  -4  -6   56.23    1.07   0
   3   4  -6   60.70    1.51   0
   3   4  -6   55.71    1.38   0
  -3   4   6   60.32    1.07   0
   2  -4  -6    0.24    0.70   0
   2   4  -6    0.83    0.78   0
   2   4  -6    0.55    0.80   0
  -2   4   6    0.46    0.70   0
   1  -4  -6   45.33    1.03   0
   1   4  -6   49.37    1.17   0
   1   4  -6   46.83    1.13   0
  -1   4   6   47.93    1.00   0
   0   4  -6    1.57    0.69   0
   0   4   6    2.05    0.66   0
   0  -4  -6    1.68    0.69   0
   0   4  -6    1.64    0.69   0
  -1  -4  -6   18.26    0.83   0
   1   4   6   19.78    0.82   0
  -1   4  -6   17.87    0.84   0
  -1   4  -6   18.85    0.88   0
   2   4   6    0.18    0.68   0
  -2   4  -6   -0.42    0.65   0
  -2   4  -6    0.52    0.65   0
  -2  -4  -6    0.26    0.66   0
  -3   4  -6    7.72    0.73   0
   3   4   6    9.33    0.74   0
  -3   4  -6    9.14    0.75   0
  -3  -4  -6    9.73    0.76   0
  -4   4  -6    0.80    0.69   0
  -4   4  -6    0.49    0.71   0
   4   4   6    0.68    0.65   0
  -4  -4  -6   -0.13    0.65   0
  -5  -4  -6    3.24    0.70   0
  -5   4  -6    3.18    0.74   0
   5   4   6    3.78    0.74   0
  -5   4  -6    4.54    0.75   0
  -6   4  -6    0.67    0.71   0
  -6   4  -6    0.53    0.72   0
  -6  -4  -6   -0.22    0.69   0
  -7  -4  -6   -0.50    0.72   0
  -7  -4  -6    0.22    0.74   0
  -7   4  -6    0.88    0.70   0
  -7   4  -6   -0.34    0.71   0
  -8   4  -6    0.00    0.78   0
  -8  -4  -6   -0.00    0.73   0
  -8   4  -6   -0.21    0.76   0
  -8  -4  -6    0.97    0.70   0
  -9  -4  -6    1.21    0.78   0
  -9   4  -6    2.92    0.82   0
  -9  -4  -6    1.08    0.91   0
  -9   4  -6    1.26    0.81   0
 -10   4  -6   -0.25    0.82   0
 -10  -4  -6    0.39    0.81   0
 -10   4  -6   -0.23    0.82   0
 -10  -4  -6    0.43    0.84   0
 -11   4  -6    0.94    0.85   0
 -11  -4  -6    0.19    0.83   0
 -11  -4  -6   -0.71    0.85   0
 -11   4  -6    0.28    0.84   0
 -12  -4  -6    0.20    0.87   0
 -12   4  -6    0.61    0.86   0
 -12   4  -6   -0.28    0.87   0
 -12  -4  -6   -0.29    0.87   0
 -13  -4  -6    1.34    0.93   0
 -13   4  -6    1.01    0.95   0
 -13  -4  -6    0.05    0.94   0
 -13   4  -6    0.55    0.94   0
 -14   4  -6    0.62    0.98   0
 -14   4  -6    0.32    1.00   0
 -14  -4  -6    0.67    0.96   0
 -14  -4  -6    0.46    1.06   0
 -15   4  -6   -0.43    1.03   0
 -15   4  -6    0.71    1.08   0
 -15  -4  -6    0.59    1.07   0
 -15  -4  -6   -0.45    1.06   0
 -19   5   6    0.57    1.09   0
 -19  -5   6    0.37    1.59   0
  18  -5  -6   -0.18    0.97   0
 -18  -5   6    0.21    1.27   0
 -18  -5   6    0.62    1.45   0
 -18   5   6    0.12    1.02   0
  17  -5  -6    0.92    0.90   0
 -17  -5   6    0.58    1.36   0
 -17   5   6    0.28    0.91   0
 -17  -5   6    0.78    1.35   0
  16  -5  -6    0.65    1.11   0
 -16  -5   6    1.04    1.29   0
 -16   5   6    0.30    1.08   0
 -16  -5   6    0.00    1.33   0
 -15   5   6   -0.11    0.84   0
 -15  -5   6    0.38    1.21   0
 -15  -5   6    0.17    1.22   0
  15  -5  -6   -0.07    0.84   0
 -14   5   6    0.14    0.82   0
 -14  -5   6    0.47    1.18   0
 -14  -5   6    0.59    1.22   0
  14  -5  -6    0.75    0.96   0
  13  -5  -6    2.59    0.81   0
 -13  -5   6    3.07    1.16   0
 -13  -5   6    1.65    1.13   0
 -13   5   6    2.49    0.80   0
 -12  -5   6    2.61    1.10   0
  12  -5  -6    3.14    0.79   0
 -12   5   6    2.74    0.79   0
 -11  -5   6    0.38    1.36   0
  11  -5  -6    0.41    0.74   0
 -11   5   6    0.80    0.75   0
 -10  -5   6    1.66    1.48   0
 -10   5   6    0.81    0.77   0
  10  -5  -6    2.25    0.80   0
   9  -5  -6   16.55    0.87   0
  -9   5   6   17.13    0.86   0
  -9  -5   6   17.10    2.10   0
  -8   5   6   14.19    0.83   0
   8  -5  -6   11.21    0.81   0
  -7   5   6    4.04    0.73   0
   7  -5  -6    2.51    0.75   0
  -6   5   6    5.34    0.72   0
   6  -5  -6    4.58    0.73   0
  -5   5   6   47.49    0.95   0
   5   5  -6   41.52    1.95   0
   5  -5  -6   48.37    0.98   0
   5   5  -6   45.21    2.11   0
  -4   5   6   30.04    0.88   0
   4  -5  -6   29.87    0.87   0
   4   5  -6   26.30    1.50   0
   4   5  -6   25.08    1.38   0
   3   5  -6    6.62    0.96   0
   3  -5  -6    7.73    0.73   0
   3   5  -6    7.24    0.91   0
  -3   5   6    7.48    0.73   0
  -2   5   6    5.51    0.71   0
   2  -5  -6    4.52    0.73   0
   2   5  -6    5.24    0.83   0
   2   5  -6    5.43    0.86   0
   1  -5  -6   37.27    0.96   0
   1   5  -6   37.64    1.08   0
   1   5  -6   39.59    1.04   0
  -1   5   6   37.79    0.93   0
   0  -5  -6    9.76    0.77   0
   0   5  -6    9.98    0.79   0
   0   5  -6   10.83    0.80   0
   0   5   6   10.60    0.75   0
  -1   5  -6    0.50    0.83   0
  -1   5  -6   -0.11    0.68   0
   1   5   6    0.63    0.67   0
  -1  -5  -6    0.72    0.67   0
  -2   5  -6    5.40    0.73   0
   2   5   6    5.92    0.70   0
  -2   5  -6    5.03    0.87   0
  -2  -5  -6    6.10    0.71   0
  -3   5  -6   12.95    0.78   0
  -3  -5  -6   12.20    0.80   0
   3   5   6   13.24    0.78   0
  -4  -5  -6    1.24    0.66   0
   4   5   6    0.77    0.66   0
  -4   5  -6    0.47    0.72   0
  -5   5  -6    2.07    0.73   0
   5   5   6    1.92    0.73   0
  -5  -5  -6    2.06    0.84   0
   6   5   6    2.34    0.71   0
  -6  -5  -6    1.85    0.68   0
  -6   5  -6    1.47    0.75   0
  -7  -5  -6    1.16    0.87   0
  -7   5  -6    1.72    0.75   0
  -7  -5  -6    1.87    0.70   0
  -8   5  -6    0.62    0.78   0
  -8  -5  -6   -0.09    0.74   0
  -8  -5  -6   -0.04    0.70   0
  -9  -5  -6    0.12    0.76   0
  -9   5  -6    0.94    0.78   0
  -9   5  -6    1.85    0.78   0
  -9  -5  -6    1.18    0.73   0
 -10   5  -6   -0.08    0.84   0
 -10  -5  -6    1.09    0.78   0
 -10   5  -6    0.49    0.85   0
 -10  -5  -6    0.91    0.77   0
 -11   5  -6    0.18    0.87   0
 -11   5  -6    0.82    0.86   0
 -11  -5  -6    0.32    0.84   0
 -11  -5  -6    0.87    0.87   0
 -12   5  -6   -0.14    0.90   0
 -12   5  -6    0.14    0.91   0
 -12  -5  -6   -0.02    0.87   0
 -12  -5  -6    0.60    0.89   0
 -13  -5  -6   -0.06    0.96   0
 -13   5  -6    0.31    0.96   0
 -13   5  -6    0.02    0.95   0
 -13  -5  -6   -0.04    0.92   0
 -14  -5  -6    0.94    1.02   0
 -14   5  -6    0.84    0.99   0
 -14  -5  -6    0.44    0.99   0
 -14   5  -6    0.38    1.04   0
  18  -6  -6    0.99    0.98   0
 -18  -6   6    0.52    1.49   0
 -18   6   6   -0.13    1.05   0
 -18  -6   6    0.15    1.68   0
  17  -6  -6    0.23    0.95   0
 -17  -6   6    0.04    1.42   0
 -17  -6   6    0.13    1.59   0
 -17   6   6    1.47    0.97   0
 -16  -6   6    0.24    1.46   0
 -16  -6   6    0.14    1.49   0
 -16   6   6   -0.49    0.88   0
  16  -6  -6    0.31    0.89   0
 -15  -6   6    0.09    1.40   0
 -15   6   6    1.09    0.91   0
 -15  -6   6    0.17    1.39   0
  15  -6  -6   -0.23    0.88   0
  14  -6  -6    0.71    0.83   0
 -14  -6   6    0.50    1.45   0
 -14  -6   6    0.35    1.46   0
 -14   6   6    0.69    0.85   0
 -13  -6   6    0.79    1.58   0
 -13   6   6    1.22    0.82   0
 -13  -6   6    0.33    1.57   0
  13  -6  -6    0.89    0.80   0
 -12  -6   6    0.26    1.97   0
  12  -6  -6    0.15    0.77   0
 -12   6   6    0.26    0.80   0
 -12  -6   6    0.30    1.88   0
  11  -6  -6    0.04    0.77   0
 -11   6   6    0.46    0.76   0
  10  -6  -6    2.12    0.75   0
 -10   6   6    2.09    0.73   0
   9  -6  -6    2.61    0.75   0
  -9   6   6    1.30    0.74   0
  -8   6   6    1.38    0.74   0
   8  -6  -6    0.75    0.74   0
  -7   6   6    1.59    0.75   0
   7  -6  -6    1.28    0.74   0
  -6   6   6    0.75    0.69   0
   6  -6  -6    1.65    0.72   0
  -5   6   6   -0.20    0.66   0
   5  -6  -6    0.76    0.69   0
   4  -6  -6    7.08    0.54   0
   4   6  -6    7.51    1.27   0
   4   6  -6    7.07    1.23   0
  -4   6   6    6.40    0.53   0
   3  -6  -6    0.13    0.68   0
  -3   6   6    0.29    0.69   0
   3   6  -6    0.48    0.95   0
   3   6  -6    0.09    0.86   0
   2   6  -6    7.13    0.88   0
   2  -6  -6    8.28    0.70   0
   2   6  -6    6.86    0.93   0
  -2   6   6    7.17    0.72   0
   1  -6  -6    4.31    0.70   0
   1   6  -6    4.54    0.82   0
  -1   6   6    4.38    0.69   0
   1   6  -6    3.80    0.86   0
   0  -6  -6    3.05    0.71   0
   0   6  -6    3.03    0.70   0
   0   6   6    2.54    0.68   0
   0   6  -6    2.55    0.69   0
  -1  -6  -6    2.02    0.69   0
  -1   6  -6    2.71    0.70   0
   1   6   6    3.18    0.65   0
  -2   6  -6   14.21    0.82   0
   2   6   6   15.40    0.78   0
  -2  -6  -6   13.26    0.80   0
   3   6   6    2.23    0.67   0
  -3   6  -6    1.83    0.70   0
  -3  -6  -6    2.37    0.67   0
   4   6   6    1.02    0.63   0
  -4   6  -6    0.10    0.72   0
  -4  -6  -6    0.05    0.70   0
   5  -6   6    2.08    0.71   0
   5   6   6    0.84    0.85   0
  -5   6  -6    1.82    0.72   0
  -5  -6  -6    1.34    0.67   0
   6   6   6    4.21    0.74   0
  -6   6  -6    3.55    0.77   0
  -6  -6  -6    2.58    0.77   0
  -7   6  -6    0.05    0.76   0
  -7  -6  -6    0.26    0.75   0
  -8  -6  -6    0.95    0.75   0
  -8  -6  -6    0.75    0.94   0
  -8   6  -6    0.00    0.80   0
  -9   6  -6   -0.54    0.79   0
  -9  -6  -6    0.72    0.83   0
  -9  -6  -6    0.42    0.79   0
 -10  -6  -6    0.46    0.81   0
 -10   6  -6   -0.26    0.83   0
 -10  -6  -6    0.53    1.01   0
 -11   6  -6    0.73    0.87   0
 -11   6  -6    0.45    0.87   0
 -11  -6  -6    0.01    0.84   0
 -11  -6  -6    0.70    1.00   0
 -12  -6  -6    0.03    0.89   0
 -12   6  -6    0.55    0.91   0
 -12   6  -6    0.74    0.91   0
 -12  -6  -6   -0.40    0.92   0
 -13  -6  -6    0.72    0.95   0
 -13   6  -6    0.60    0.93   0
 -13   6  -6    0.24    0.96   0
 -13  -6  -6   -0.01    1.20   0
 -14  -6  -6    0.85    1.06   0
 -14   6  -6    0.60    1.03   0
 -14   6  -6   -0.35    1.03   0
 -14  -6  -6    0.40    1.07   0
 -18  -7   6    0.15    2.70   0
  18  -7  -6   -0.07    1.04   0
 -18   7   6    0.95    1.04   0
 -18  -7   6    0.23    2.60   0
  17  -7  -6    0.60    0.99   0
 -17   7   6    0.23    0.96   0
 -16   7   6    1.11    0.95   0
  16  -7  -6    1.16    0.95   0
 -15   7   6   -0.57    0.90   0
  15  -7  -6   -0.41    0.87   0
  14  -7  -6    1.54    0.88   0
 -14   7   6   -0.83    0.87   0
  13  -7  -6    0.51    0.83   0
 -13   7   6   -0.02    0.81   0
  12  -7  -6    0.61    0.78   0
 -12   7   6    1.55    0.79   0
  11  -7  -6    0.27    0.56   0
 -11   7   6    0.07    0.79   0
  10  -7  -6   -0.11    0.78   0
 -10   7   6    0.37    0.76   0
   9  -7  -6   -0.55    0.70   0
  -9   7   6   -0.46    0.71   0
  -8   7   6    0.65    0.72   0
   8  -7  -6    0.84    0.74   0
  -7   7   6    0.74    0.76   0
   7  -7  -6    1.17    0.78   0
  -6   7   6    0.33    0.70   0
   6  -7  -6   -0.35    0.74   0
  -5   7   6    0.12    0.70   0
   5  -7  -6   -0.60    0.73   0
   4   7  -6    0.44    1.27   0
  -4   7   6    0.20    0.71   0
   4  -7  -6   -0.84    0.73   0
   4   7  -6    0.29    1.09   0
  -3   7   6    0.06    0.69   0
   3   7  -6    0.44    1.01   0
   3  -7  -6    0.51    0.72   0
   3   7  -6    0.17    0.97   0
   2  -7  -6    1.76    0.71   0
   2   7  -6    1.78    0.86   0
   2   7  -6    1.94    0.86   0
  -2   7   6    1.34    0.69   0
   1  -7  -6    0.08    0.72   0
   1   7  -6    0.10    0.71   0
   1   7  -6   -0.11    0.67   0
  -1   7   6    0.27    0.83   0
   0   7  -6   -0.04    0.72   0
   0   7   6    1.05    0.65   0
   0  -7  -6    0.85    0.67   0
  -1  -7  -6    0.69    0.68   0
   1   7   6    0.51    0.66   0
  -1   7  -6    0.49    0.84   0
  -2  -7  -6   15.97    0.98   0
  -2   7  -6   16.12    0.97   0
   2   7   6   19.25    0.83   0
   2  -7   6   18.03    0.81   0
  -3  -7  -6    0.48    0.67   0
   3  -7   6    0.46    0.66   0
  -3   7  -6   -0.50    0.73   0
   3   7   6    0.21    0.69   0
   4  -7   6    1.93    0.73   0
   4   7   6    1.06    0.82   0
  -4   7  -6    1.10    0.76   0
  -4  -7  -6    1.06    0.71   0
  -5  -7  -6    0.69    0.74   0
  -5   7  -6    0.15    0.77   0
   5  -7   6   -0.11    0.73   0
   5   7   6    0.66    0.73   0
  -6   7  -6   15.15    0.90   0
  -6  -7  -6   11.10    0.90   0
   6   7   6   17.70    1.05   0
   6  -7   6   17.77    0.87   0
   7   7   6    0.18    0.77   0
  -7   7  -6    1.07    0.82   0
   7  -7   6    0.40    0.76   0
  -7  -7  -6    0.91    0.77   0
   8  -7   6    3.23    0.78   0
  -8   7  -6    1.73    0.81   0
  -8  -7  -6    2.12    0.77   0
  -8  -7  -6    2.64    0.81   0
  -9  -7  -6    0.27    0.77   0
  -9   7  -6    0.79    0.84   0
  -9  -7  -6    0.39    0.80   0
 -10   7  -6    3.33    0.89   0
 -10  -7  -6    2.25    0.89   0
 -10  -7  -6    2.08    0.89   0
 -11  -7  -6    0.42    1.06   0
 -11   7  -6   -0.17    0.90   0
 -11  -7  -6    1.06    0.84   0
 -12   7  -6    0.66    0.96   0
 -12   7  -6    0.56    0.96   0
 -12  -7  -6    0.72    0.97   0
 -12  -7  -6   -0.25    0.93   0
 -13   7  -6    0.71    1.03   0
 -13  -7  -6    0.43    1.20   0
 -13   7  -6    1.23    1.03   0
 -13  -7  -6    1.45    1.17   0
 -14  -7  -6    0.68    1.05   0
 -14   7  -6    0.01    1.08   0
 -14  -7  -6    1.31    1.31   0
 -14   7  -6    0.02    1.10   0
  17  -8  -6    0.98    1.02   0
 -17   8   6   -0.23    1.00   0
 -16   8   6    0.83    0.94   0
  16  -8  -6   -0.06    0.94   0
  15  -8  -6   -0.40    0.91   0
 -15   8   6   -0.30    0.91   0
 -14   8   6    0.51    0.89   0
  14  -8  -6   -0.62    0.87   0
 -13   8   6    0.28    0.83   0
  13  -8  -6    0.91    0.83   0
  12  -8  -6    0.32    0.82   0
 -12   8   6    1.11    0.82   0
  11  -8  -6   -0.34    0.79   0
 -11   8   6    1.42    0.79   0
  10  -8  -6    0.45    0.80   0
 -10   8   6    0.48    0.80   0
  -9   8   6   -0.58    0.77   0
   9  -8  -6    0.67    0.77   0
  -8   8   6    2.67    0.75   0
   8  -8  -6    2.37    0.76   0
  -7   8   6   -0.16    0.73   0
   7  -8  -6   -0.17    0.74   0
  -6   8   6    2.35    0.73   0
   6  -8  -6    2.24    0.74   0
  -5   8   6    0.32    0.71   0
   5  -8  -6    0.94    0.72   0
   4  -8  -6   10.27    0.82   0
   4   8  -6   10.03    1.34   0
   4   8  -6    9.62    1.29   0
  -4   8   6   11.23    0.79   0
  -3   8   6    0.31    0.70   0
   3  -8  -6    0.53    0.74   0
   3   8  -6    0.23    0.83   0
   3   8  -6    0.45    0.99   0
   2  -8  -6    2.69    0.74   0
   2   8  -6    2.90    0.97   0
   2   8  -6    3.54    0.94   0
  -2   8   6    3.46    0.73   0
   1   8  -6    1.64    0.91   0
   1  -8  -6    1.93    0.75   0
  -1   8   6    2.92    0.73   0
   0  -8  -6   10.28    0.80   0
   0   8  -6    9.45    0.99   0
   0   8   6   11.58    0.78   0
  -1  -8  -6    0.94    0.83   0
  -1   8  -6   -0.18    0.74   0
   1   8   6    0.08    0.66   0
   1  -8   6    0.11    0.83   0
  -2  -8  -6    3.02    0.74   0
   2  -8   6    3.84    0.69   0
  -2   8  -6    3.46    0.89   0
   2   8   6    3.58    0.83   0
   3   8   6    2.42    0.72   0
  -3  -8  -6    1.76    0.86   0
   3  -8   6    2.24    0.70   0
  -3   8  -6    1.47    0.73   0
  -4  -8  -6    2.02    0.91   0
   4  -8   6    2.86    0.73   0
   4   8   6    2.88    0.73   0
  -4   8  -6    2.12    0.74   0
   5  -8   6    1.05    0.71   0
  -5   8  -6   -0.40    0.74   0
  -5  -8  -6   -0.15    0.75   0
   5   8   6   -0.09    0.77   0
   6  -8   6    3.63    0.76   0
  -6   8  -6    3.04    0.79   0
   6   8   6    2.86    0.81   0
  -6  -8  -6    1.71    0.99   0
  -7   8  -6    1.27    0.79   0
  -7  -8  -6    0.82    0.95   0
   7  -8   6    1.67    0.79   0
   7   8   6    0.94    0.78   0
  -8   8  -6    0.54    0.81   0
  -8  -8  -6    0.39    0.79   0
   8  -8   6    0.57    0.79   0
  -9   8  -6    0.01    0.84   0
  -9  -8  -6    0.16    0.82   0
   9  -8   6    0.34    0.81   0
  -9  -8  -6    0.87    0.98   0
 -10   8  -6    0.26    0.89   0
 -10  -8  -6    1.04    0.85   0
 -10  -8  -6    0.29    0.89   0
 -11  -8  -6    0.07    1.11   0
 -11   8  -6    0.19    0.66   0
 -11  -8  -6    1.11    1.15   0
 -12   8  -6   -0.30    0.99   0
 -12  -8  -6    0.26    0.95   0
 -12  -8  -6    0.42    0.98   0
 -13   8  -6    1.64    1.02   0
 -13   8  -6    0.47    1.04   0
 -13  -8  -6   -0.23    1.03   0
 -13  -8  -6   -0.05    1.27   0
 -17   9   6    0.57    1.05   0
  17  -9  -6    1.00    1.04   0
 -16   9   6   -0.53    1.01   0
  16  -9  -6   -0.09    1.00   0
 -15   9   6    0.45    0.68   0
  15  -9  -6    0.92    0.94   0
 -14   9   6    1.27    0.92   0
  14  -9  -6    0.65    0.91   0
 -13   9   6    1.15    0.87   0
  13  -9  -6    0.98    0.86   0
 -12   9   6    0.18    0.85   0
  12  -9  -6    0.63    0.86   0
 -11   9   6    0.76    0.81   0
  11  -9  -6    0.46    0.82   0
  10  -9  -6    1.99    0.83   0
 -10   9   6    2.41    0.82   0
  -9   9   6    3.86    0.79   0
   9  -9  -6    4.50    0.82   0
  -8   9   6    1.33    0.75   0
   8  -9  -6    0.54    0.77   0
  -7   9   6    2.58    0.75   0
   7  -9  -6    3.43    0.77   0
  -6   9   6    5.60    0.76   0
   6  -9  -6    6.01    0.78   0
   5  -9  -6    4.43    0.79   0
  -5   9   6    3.82    0.75   0
  -4   9   6    0.31    0.73   0
   4   9  -6    0.50    1.33   0
   4   9  -6    0.11    1.24   0
   4  -9  -6    0.23    0.76   0
  -3   9   6    3.27    0.75   0
   3   9  -6    3.73    1.07   0
   3   9  -6    3.91    0.93   0
   3  -9  -6    4.29    0.80   0
   2  -9  -6    3.48    0.78   0
  -2   9   6    4.14    0.74   0
   2   9  -6    3.81    0.93   0
   2   9  -6    4.99    0.93   0
   1   9  -6    0.83    0.91   0
   1  -9  -6    0.51    0.72   0
  -1   9   6   -0.19    0.70   0
   0   9  -6    0.21    0.73   0
   0  -9  -6    0.04    0.74   0
   0   9   6    0.89    0.72   0
   0  -9   6    0.74    0.85   0
  -1   9  -6    0.52    0.88   0
  -1  -9  -6   -0.08    0.84   0
   1  -9   6    0.29    0.69   0
   1   9   6   -0.02    0.66   0
  -2  -9  -6   -0.27    0.67   0
  -2   9  -6   -0.11    0.74   0
   2   9   6   -0.46    0.82   0
   2  -9   6   -0.30    0.72   0
  -3  -9  -6    0.59    0.74   0
  -3   9  -6    0.33    0.72   0
   3   9   6    0.30    0.73   0
   3  -9   6    0.38    0.71   0
  -4  -9  -6    0.03    0.77   0
  -4   9  -6    0.98    0.91   0
   4   9   6    0.50    0.76   0
   4  -9   6    0.57    0.73   0
  -5  -9  -6    1.00    0.94   0
   5   9   6    0.40    0.78   0
  -5   9  -6    0.02    0.90   0
   5  -9   6    1.25    0.76   0
  -6  -9  -6    0.05    0.78   0
  -6   9  -6    0.33    0.81   0
   6   9   6    0.89    0.76   0
   6  -9   6    0.34    0.78   0
  -7  -9  -6   -0.11    0.82   0
  -7   9  -6   -0.63    0.80   0
   7  -9   6    1.28    0.78   0
   7   9   6    0.55    0.77   0
  -8   9  -6    0.67    0.85   0
   8  -9   6    0.86    0.81   0
  -8  -9  -6    0.65    1.02   0
  -9  -9  -6    0.53    0.87   0
  -9   9  -6    0.45    0.90   0
   9  -9   6    0.33    0.86   0
  -9  -9  -6    1.07    0.88   0
 -10   9  -6    0.58    0.93   0
  10  -9   6   -0.36    0.89   0
 -10  -9  -6   -0.30    0.87   0
 -10  -9  -6    0.29    0.91   0
 -11  -9  -6   -0.16    0.98   0
 -11   9  -6    0.53    0.99   0
 -11  -9  -6   -0.42    0.95   0
 -12   9  -6    1.68    1.02   0
 -12  -9  -6   -0.24    0.98   0
 -12  -9  -6    0.80    1.23   0
 -13   9  -6    0.09    1.09   0
 -13  -9  -6    0.29    1.30   0
 -13  -9  -6   -0.22    1.08   0
 -16  10   6    0.64    0.74   0
  16 -10  -6   -0.12    1.00   0
 -15  10   6   -0.20    1.01   0
  15 -10  -6   -0.02    1.00   0
  14 -10  -6    0.60    0.91   0
 -14  10   6   -0.59    1.00   0
  13 -10  -6    4.48    0.91   0
 -13  10   6    3.04    0.96   0
 -12  10   6    0.64    0.87   0
  12 -10  -6    0.52    0.88   0
  11 -10  -6    0.87    0.86   0
 -11  10   6    0.32    0.84   0
  10 -10  -6    0.75    0.81   0
 -10  10   6   -0.00    0.83   0
  -9  10   6    9.06    0.86   0
   9 -10  -6    9.31    0.87   0
   8 -10  -6    1.48    0.80   0
  -8  10   6    0.93    0.79   0
  -7  10   6    0.73    0.78   0
   7 -10  -6    1.28    0.79   0
  -6  10   6    0.17    0.73   0
   6 -10  -6    0.65    0.77   0
  -5  10   6    6.72    0.77   0
   5 -10  -6    8.65    0.79   0
  -4  10   6    0.15    0.74   0
   4  10  -6    0.47    1.35   0
   4  10  -6    0.88    1.30   0
   4 -10  -6    0.37    0.75   0
  -3  10   6    1.30    0.73   0
   3  10  -6    0.49    1.11   0
   3  10  -6    0.40    1.06   0
   3 -10  -6    0.79    0.93   0
   2 -10  -6   -0.09    0.74   0
  -2  10   6    0.10    0.72   0
   2  10  -6    0.52    0.93   0
   1 -10  -6    1.77    0.74   0
   1  10  -6    1.07    0.80   0
  -1  10   6    1.72    0.73   0
   0 -10   6    0.21    0.85   0
   0 -10  -6    0.88    0.72   0
   0  10   6    0.37    0.68   0
   0  10  -6   -0.00    0.89   0
  -1  10  -6    1.32    0.94   0
  -1 -10  -6    1.84    0.75   0
   1  10   6    1.94    0.71   0
   1 -10   6    1.82    0.75   0
  -2  10  -6    0.21    0.77   0
  -2 -10  -6    0.13    0.76   0
   2  10   6    0.67    0.71   0
   2 -10   6    0.20    0.91   0
  -3  10  -6    1.37    0.80   0
  -3 -10  -6    1.24    0.82   0
   3 -10   6    1.32    0.77   0
   3  10   6    1.48    0.78   0
  -4  10  -6    0.39    0.79   0
  -4 -10  -6    0.61    0.93   0
   4 -10   6    0.42    0.75   0
   4  10   6    0.45    0.75   0
  -5  10  -6    0.78    0.80   0
   5 -10   6    1.35    0.79   0
  -5 -10  -6    0.50    0.80   0
   5  10   6    0.92    0.79   0
   6  10   6    0.14    0.80   0
  -6 -10  -6   -0.34    0.77   0
  -6  10  -6    0.25    0.78   0
   6 -10   6    0.84    0.83   0
  -7  10  -6    0.70    0.83   0
   7  10   6    0.57    0.82   0
   7 -10   6    0.59    0.80   0
  -7 -10  -6    0.43    0.85   0
  -8  10  -6    0.88    0.87   0
   8 -10   6    0.71    0.86   0
  -8 -10  -6    0.89    0.91   0
  -9 -10  -6   -0.12    0.90   0
  -9  10  -6    1.36    0.90   0
  -9 -10  -6    0.83    0.88   0
   9 -10   6    0.41    0.90   0
 -10 -10  -6    0.13    0.91   0
 -10 -10  -6    0.65    1.14   0
 -10  10  -6    0.90    0.93   0
  10 -10   6    1.04    0.96   0
 -11 -10  -6   -0.32    1.25   0
 -11  10  -6   -0.20    0.96   0
 -11 -10  -6    1.01    1.23   0
  11 -10   6    0.25    0.71   0
 -12  10  -6    0.70    1.03   0
 -12 -10  -6    0.18    1.22   0
 -12 -10  -6    0.60    1.06   0
 -15  11   6    0.73    1.04   0
  15 -11  -6    0.15    1.02   0
  14 -11  -6    0.29    0.98   0
 -14  11   6    0.52    0.97   0
 -13  11   6    2.06    0.96   0
  13 -11  -6    1.30    0.95   0
 -12  11   6    0.40    0.90   0
  12 -11  -6    1.08    0.91   0
 -11  11   6    1.59    0.87   0
  11 -11  -6    1.43    0.88   0
  10 -11  -6   -0.13    0.86   0
 -10  11   6   -0.00    0.88   0
   9 -11  -6    3.57    0.86   0
  -9  11   6    3.04    0.84   0
   8 -11  -6   -0.56    0.79   0
  -8  11   6    0.32    0.79   0
  -7  11   6    1.74    0.82   0
   7 -11  -6    2.16    0.86   0
  -6  11   6    0.41    0.78   0
   6 -11  -6    0.27    0.82   0
  -5  11   6    1.14    0.78   0
   5 -11  -6    2.02    0.80   0
  -4  11   6    0.06    0.75   0
   4  11  -6    0.09    1.31   0
   4 -11  -6    1.28    0.73   0
   4  11  -6    0.25    1.20   0
  -3  11   6   -0.01    0.73   0
   3  11  -6    0.47    1.02   0
   3  11  -6    0.58    1.12   0
   3 -11  -6    1.22    0.74   0
  -2  11   6    0.17    0.74   0
   2 -11  -6    0.41    0.72   0
   2  11  -6    0.12    0.99   0
  -1 -11   6    0.50    0.99   0
   1 -11  -6    0.41    0.78   0
   1  11  -6   -0.10    1.01   0
  -1  11   6    0.51    0.73   0
   0 -11   6    0.41    0.91   0
   0 -11  -6   -0.52    0.78   0
   0  11   6   -0.07    0.72   0
   0  11  -6    0.04    0.79   0
  -1 -11  -6    0.59    0.78   0
   1  11   6    0.12    0.78   0
   1 -11   6    0.21    0.86   0
  -1  11  -6    0.19    0.78   0
  -2 -11  -6    0.02    0.77   0
   2 -11   6    0.27    0.76   0
   2  11   6   -0.64    0.76   0
  -2  11  -6   -0.15    0.92   0
  -3 -11  -6   -0.45    0.94   0
   3  11   6    0.68    0.93   0
   3 -11   6    0.56    0.76   0
  -3  11  -6    0.25    0.79   0
  -4 -11  -6   -0.11    0.82   0
   4 -11   6    0.75    0.83   0
   4  11   6    0.17    0.95   0
  -4  11  -6    0.24    0.83   0
  -5 -11  -6    0.54    0.97   0
   5 -11   6    0.59    0.79   0
   5  11   6    0.78    0.98   0
  -5  11  -6    0.73    0.84   0
  -6  11  -6    0.22    0.88   0
   6  11   6   -0.23    1.04   0
  -6 -11  -6    0.46    1.06   0
   6 -11   6    0.59    0.81   0
   7 -11   6    0.58    0.86   0
  -7  11  -6    0.24    0.88   0
   7  11   6    0.48    0.84   0
  -7 -11  -6    0.06    1.08   0
  -8  11  -6   -0.70    0.89   0
  -8 -11  -6    0.21    0.90   0
   8 -11   6    0.60    0.92   0
  -9 -11  -6   -0.36    1.15   0
   9 -11   6    0.46    0.87   0
  -9  11  -6    0.46    0.89   0
  -9 -11  -6   -0.35    1.13   0
 -10  11  -6    0.78    0.98   0
 -10 -11  -6    0.42    0.95   0
 -10 -11  -6    0.02    1.20   0
  10 -11   6   -0.26    0.94   0
 -11 -11  -6    0.01    1.27   0
 -11 -11  -6    0.11    1.26   0
  11 -11   6    0.22    1.01   0
 -11  11  -6   -0.21    1.01   0
 -14  12   6    0.09    1.01   0
  14 -12  -6    0.15    1.03   0
 -13  12   6    0.01    0.99   0
  13 -12  -6    0.52    0.98   0
 -12  12   6    0.78    0.95   0
  12 -12  -6    0.20    0.94   0
 -11  12   6    0.93    0.92   0
  11 -12  -6    0.97    0.90   0
 -10  12   6    0.27    0.88   0
  10 -12  -6    0.61    0.88   0
   9 -12  -6    0.91    0.86   0
  -9  12   6    0.92    0.86   0
  -8  12   6    0.57    0.84   0
   8 -12  -6    0.40    0.85   0
   7 -12  -6    1.08    1.00   0
  -7  12   6    1.28    0.82   0
  -6  12   6   -0.08    0.79   0
   6 -12  -6   -0.22    0.80   0
  -5  12   6    1.21    0.78   0
   5 -12  -6    1.61    0.80   0
  -4  12   6   -0.24    0.95   0
   4  12  -6    0.44    1.52   0
   4 -12  -6   -0.13    0.78   0
   4  12  -6    0.15    1.43   0
   3  12  -6    0.67    1.11   0
   3  12  -6    0.29    1.11   0
   3 -12  -6    0.27    0.77   0
  -3  12   6    0.86    0.77   0
   2 -12  -6    0.41    0.77   0
   2  12  -6    0.12    0.98   0
  -2  12   6    0.98    0.94   0
   1 -12  -6    1.68    0.77   0
  -1 -12   6    1.56    0.97   0
   1  12  -6    1.01    1.03   0
  -1  12   6    2.25    0.75   0
   0 -12   6   -0.22    0.96   0
   0  12  -6    0.64    0.98   0
   0  12   6   -0.54    0.77   0
   0 -12  -6    1.59    0.79   0
   1  12   6    0.71    0.79   0
  -1  12  -6    0.17    0.80   0
   1 -12   6   -0.29    0.98   0
  -1 -12  -6    0.85    0.80   0
  -2  12  -6   -0.09    0.98   0
   2 -12   6    0.29    0.85   0
   2  12   6    1.14    0.80   0
  -2 -12  -6   -0.92    0.76   0
   3 -12   6    0.58    1.00   0
  -3 -12  -6   -0.17    1.00   0
   3  12   6   -0.31    0.93   0
  -3  12  -6    0.57    0.87   0
   4 -12   6    1.11    0.80   0
  -4 -12  -6   -0.09    0.84   0
   4  12   6    0.21    0.81   0
  -4  12  -6    0.15    0.79   0
  -5 -12  -6    0.15    0.89   0
   5 -12   6    0.68    0.88   0
   5  12   6    0.57    0.84   0
  -5  12  -6    0.20    0.90   0
  -6 -12  -6    0.91    0.91   0
   6 -12   6    0.17    0.89   0
   6  12   6    0.01    0.86   0
[truncated: 451,210 more chars]
