# Supplementary material for: Crystal structure, DFT and MEP study of (E)-2-[(2-hy­droxy-5-meth­oxy­benzyl­idene)amino]­benzo­nitrile
Source: Acta Crystallogr E Crystallogr Commun. 2019 Jun 14;75(Pt 7):987–90. doi: 10.1107/S2056989019008077 (PMC6659330; doi:10.1107/S2056989019008077)
Supplement: Supplementary file 2 [file e-75-00987-Isup2.hkl]

data_I                                                                          
_shelx_title ' shelxt_a.res in P2(1)/n'                                         
_shelx_refln_list_code          4                                               
_shelx_F_calc_maximum      585.80                                               
_exptl_crystal_F_000      1056.00                                               
_reflns_d_resolution_high  0.8393                                               
                                                                                
loop_                                                                           
 _space_group_symop_operation_xyz                                               
 'x, y, z'                                                                      
 '-x+1/2, y+1/2, -z+1/2'                                                        
 '-x, -y, -z'                                                                   
 'x-1/2, -y-1/2, z-1/2'                                                         
                                                                                
_cell_length_a    14.3173                                                       
_cell_length_b    13.0633                                                       
_cell_length_c    14.5450                                                       
_cell_angle_alpha  90.000                                                       
_cell_angle_beta  110.264                                                       
_cell_angle_gamma  90.000                                                       
                                                                                
_shelx_F_squared_multiplier     1.000                                           
                                                                                
loop_                                                                           
 _refln_index_h                                                                 
 _refln_index_k                                                                 
 _refln_index_l                                                                 
 _refln_F_squared_calc                                                          
 _refln_F_squared_meas                                                          
 _refln_F_squared_sigma                                                         
 _refln_observed_status                                                         
   2   0   0        612.44        785.94        32.77 o                         
   4   0   0     343163.47     317799.59      3023.00 o                         
   6   0   0       1253.35       1162.57        23.56 o                         
   8   0   0      25734.75      25069.13       923.30 o                         
  10   0   0        179.71        194.29        19.57 o                         
  12   0   0       1554.11       1543.50        89.17 o                         
  14   0   0         18.62         33.08        18.70 o                         
  16   0   0        101.49         65.37        21.49 o                         
   1   1   0        940.29        967.85        30.41 o                         
   2   1   0       6603.73       6612.77        63.13 o                         
   3   1   0        604.97        591.56        18.31 o                         
   4   1   0       2489.01       2336.26        27.45 o                         
   5   1   0        295.05        272.20        13.17 o                         
   6   1   0       2087.85       2035.38        66.02 o                         
   7   1   0        191.34        189.97        12.68 o                         
   8   1   0        584.43        612.09        20.74 o                         
   9   1   0         17.00         16.58        11.09 o                         
  10   1   0        344.44        340.19        13.06 o                         
  11   1   0         46.05         48.80        13.01 o                         
  12   1   0         64.05         83.89        14.06 o                         
  13   1   0          1.44         -0.98        13.59 o                         
  14   1   0         47.35         47.96        14.41 o                         
  15   1   0          7.25          8.70        13.73 o                         
   0   2   0       3631.20       4018.99        62.92 o                         
   1   2   0       1034.91       1029.91        26.35 o                         
   2   2   0         33.82         29.98        16.28 o                         
   3   2   0       6070.04       5595.84       151.76 o                         
   4   2   0       1197.59       1064.65        48.15 o                         
   5   2   0         70.56         71.36        13.08 o                         
   6   2   0         18.21         13.04        14.12 o                         
   7   2   0       1674.48       1638.54        53.43 o                         
   8   2   0        110.64        123.30        14.01 o                         
   9   2   0         10.91         21.95        13.11 o                         
  10   2   0          1.47         11.24        14.08 o                         
  11   2   0        139.91        148.12        19.49 o                         
  12   2   0          9.58         12.00        12.83 o                         
  13   2   0          0.05          4.33        12.43 o                         
  14   2   0          3.92          6.22        12.88 o                         
  15   2   0          4.91         14.85        13.86 o                         
   1   3   0       4029.78       4408.30        39.89 o                         
   2   3   0        477.47        489.43        18.77 o                         
   3   3   0       2255.18       2277.44        35.79 o                         
   4   3   0        122.40        122.40        13.34 o                         
   5   3   0        421.51        422.56        25.37 o                         
   6   3   0         56.00         57.80        12.85 o                         
   7   3   0        124.35        126.37        11.99 o                         
   8   3   0         48.90         42.85        10.28 o                         
   9   3   0          0.06          4.77        11.68 o                         
  10   3   0          1.53          1.32        12.06 o                         
  11   3   0          2.22        -10.72        11.58 o                         
  12   3   0          4.41         13.79        11.99 o                         
  13   3   0          0.00         14.68        13.76 o                         
  14   3   0          0.14         17.37        13.65 o                         
  15   3   0          0.04         -4.11        14.07 o                         
   0   4   0        291.56        299.75        23.58 o                         
   1   4   0       2075.53       2192.89        25.77 o                         
   2   4   0        103.81        110.57        14.80 o                         
   3   4   0       1588.85       1534.55        21.30 o                         
   4   4   0         99.25         94.43        13.19 o                         
   5   4   0          4.87         14.44        12.18 o                         
   6   4   0         97.22        107.65        12.56 o                         
   7   4   0         73.02         76.07        11.41 o                         
   8   4   0          4.76         19.46        12.05 o                         
   9   4   0          3.09         -1.34        10.41 o                         
  10   4   0          2.59          3.88        12.93 o                         
  11   4   0          0.35          8.34        11.58 o                         
  12   4   0          0.09          8.80        12.49 o                         
  13   4   0          1.64          8.65        13.83 o                         
  14   4   0          0.05          8.83        12.29 o                         
  15   4   0          0.00          1.16        13.70 o                         
   1   5   0        304.96        338.11        15.05 o                         
   2   5   0        384.81        401.58        14.71 o                         
   3   5   0        458.64        447.74        14.94 o                         
   4   5   0        258.01        269.99        13.50 o                         
   5   5   0         32.51         22.56        13.97 o                         
   6   5   0         16.99         17.39        11.91 o                         
   7   5   0        241.17        238.58        15.93 o                         
   8   5   0        172.33        175.49        15.42 o                         
   9   5   0          1.66          9.06        12.85 o                         
  10   5   0          0.10         13.46        12.41 o                         
  11   5   0         47.32         56.13        13.53 o                         
  12   5   0         34.65         25.22        13.06 o                         
  13   5   0          1.75          3.90        14.19 o                         
  14   5   0          0.08         17.54        14.84 o                         
  15   5   0          5.74         18.12        14.58 o                         
   0   6   0       2923.68       3209.89        96.87 o                         
   1   6   0        606.00        655.79        15.91 o                         
   2   6   0        564.52        634.46        15.64 o                         
   3   6   0        283.80        286.90        14.04 o                         
   4   6   0       1614.23       1592.03        22.78 o                         
   5   6   0        245.01        229.38        13.36 o                         
   6   6   0        825.55        810.49        39.43 o                         
   7   6   0        137.08        142.22        24.25 o                         
   8   6   0        416.47        425.19        25.65 o                         
   9   6   0          7.42          9.60        12.88 o                         
  10   6   0        122.21        113.55        13.78 o                         
  11   6   0         44.03         33.02        14.16 o                         
  12   6   0         51.73         48.85        13.57 o                         
  13   6   0          1.54         18.11        14.34 o                         
  14   6   0          7.40         -2.08        14.75 o                         
   1   7   0          0.07          7.49        11.08 o                         
   2   7   0       1192.90       1104.30        18.10 o                         
   3   7   0         95.33        108.35        14.22 o                         
   4   7   0         66.77         78.64        12.53 o                         
   5   7   0         73.32         75.62        12.53 o                         
   6   7   0         78.17         85.02        14.29 o                         
   7   7   0         48.81         54.43        12.85 o                         
   8   7   0         61.56         56.07        12.75 o                         
   9   7   0         24.17         15.01        12.86 o                         
  10   7   0          2.11         -1.99        13.64 o                         
  11   7   0          6.73          9.97        13.94 o                         
  12   7   0         13.42          4.97        14.24 o                         
  13   7   0          1.15         16.58        14.90 o                         
  14   7   0          2.27          2.01        15.58 o                         
   0   8   0        354.55        430.54        18.46 o                         
   1   8   0         33.57         41.51        11.60 o                         
   2   8   0          3.98          7.88        12.77 o                         
   3   8   0         42.44         37.48        12.98 o                         
   4   8   0        263.12        276.96        14.73 o                         
   5   8   0          9.38         20.42        12.98 o                         
   6   8   0         17.44         22.57        13.10 o                         
   7   8   0          5.58          9.89        12.49 o                         
   8   8   0        110.09        101.43        13.96 o                         
   9   8   0          5.61         12.51        13.84 o                         
  10   8   0          4.35          8.69        11.99 o                         
  11   8   0          0.21         10.33        14.41 o                         
  12   8   0         13.60         13.93        15.48 o                         
  13   8   0          1.66          3.49        15.23 o                         
   1   9   0        137.56        140.84        12.82 o                         
   2   9   0        289.79        278.85        13.60 o                         
   3   9   0        160.97        155.22        12.61 o                         
   4   9   0          8.21         20.88        13.07 o                         
   5   9   0         14.96         16.07        13.21 o                         
   6   9   0         59.33         60.09        13.75 o                         
   7   9   0         15.47         15.65        15.05 o                         
   8   9   0          2.59         14.54        13.71 o                         
   9   9   0          0.24          1.19        14.54 o                         
  10   9   0          0.01          7.12        14.15 o                         
  11   9   0          1.57         -0.24        15.23 o                         
  12   9   0          9.41          8.65        15.57 o                         
  13   9   0          0.01          9.84        15.71 o                         
   0  10   0         17.80         19.60        17.88 o                         
   1  10   0         86.63         90.65        12.72 o                         
   2  10   0          0.23         -0.11        12.09 o                         
   3  10   0         94.74        101.50        12.99 o                         
   4  10   0         43.63         43.27        12.70 o                         
   5  10   0         85.43         76.31        13.48 o                         
   6  10   0          5.92          2.25        14.12 o                         
   7  10   0        124.70        119.16        15.75 o                         
   8  10   0         57.15         58.84        14.74 o                         
   9  10   0         31.87         36.14        14.45 o                         
  10  10   0          5.12         -1.75        15.33 o                         
  11  10   0         52.73         43.86        15.98 o                         
  12  10   0         21.66         31.04        16.48 o                         
   1  11   0        218.00        222.94        13.78 o                         
   2  11   0          3.77          0.76        12.95 o                         
   3  11   0        518.56        517.03        15.56 o                         
   4  11   0          0.01          3.31        13.87 o                         
   5  11   0         32.26         35.97        13.76 o                         
   6  11   0          5.22          2.38        13.97 o                         
   7  11   0        387.40        363.02        28.07 o                         
   8  11   0          2.60         14.04        15.01 o                         
   9  11   0          6.73         21.36        15.19 o                         
  10  11   0          1.55          6.79        15.79 o                         
  11  11   0        111.69        126.67        28.79 o                         
   0  12   0          4.79          4.96        18.03 o                         
   1  12   0         40.05         36.93        13.18 o                         
   2  12   0          4.91          0.80        14.36 o                         
   3  12   0          0.32         11.68        15.07 o                         
   4  12   0          3.69          7.13        15.61 o                         
   5  12   0        138.98        141.79        16.00 o                         
   6  12   0         17.67         16.67        14.81 o                         
   7  12   0          0.11         11.91        16.31 o                         
   8  12   0          1.30         10.40        15.93 o                         
   9  12   0         59.28         45.15        17.11 o                         
  10  12   0         10.20          4.17        17.12 o                         
   1  13   0         24.91         27.40        14.18 o                         
   2  13   0         37.35         57.42        14.75 o                         
   3  13   0          1.95         11.04        13.95 o                         
   4  13   0         17.84         19.59        14.81 o                         
   5  13   0         18.35         25.08        16.69 o                         
   6  13   0          5.82         20.71        16.24 o                         
   7  13   0          0.00         -2.49        16.71 o                         
   8  13   0          9.39         -4.46        17.03 o                         
   0  14   0          0.11          8.80        19.58 o                         
   1  14   0          2.53          8.52        14.38 o                         
   2  14   0          0.25         14.51        14.68 o                         
   3  14   0          0.01         -2.38        16.38 o                         
   4  14   0          0.01          3.21        15.09 o                         
   5  14   0          4.26          6.17        15.62 o                         
   6  14   0          1.10          0.05        16.69 o                         
   1  15   0          0.01         10.85        15.22 o                         
   2  15   0          0.70         14.28        15.60 o                         
   3  15   0          0.01          3.19        15.40 o                         
   4  15   0          0.13         15.21        16.68 o                         
 -15   0   1         14.06         25.33        17.90 o                         
 -13   0   1        177.81        180.03        18.30 o                         
 -11   0   1         53.60         66.86        20.03 o                         
  -9   0   1       1205.38       1298.88        39.61 o                         
  -7   0   1        101.34         93.25        17.22 o                         
  -5   0   1       3765.41       3402.60        85.64 o                         
  -3   0   1         68.54         53.15        22.22 o                         
   1   0   1          3.65         15.40        32.72 o                         
   3   0   1       2380.32       2224.90        34.01 o                         
   5   0   1          4.00          5.33        16.84 o                         
   7   0   1       1260.21       1246.69        56.13 o                         
   9   0   1          7.86         15.45        15.18 o                         
  11   0   1        232.09        225.81        22.13 o                         
  13   0   1          5.98          8.02        30.79 o                         
  15   0   1         31.12         19.85        20.38 o                         
 -16   1   1          1.01         11.69        14.60 o                         
 -15   1   1          2.49          8.02        15.66 o                         
 -14   1   1          5.77         12.34        14.92 o                         
 -13   1   1          3.33          9.48        12.22 o                         
 -12   1   1         41.14         45.68        11.98 o                         
 -11   1   1          0.18         15.42        12.31 o                         
 -10   1   1         62.93         77.32        12.69 o                         
  -9   1   1          4.36          4.33        11.10 o                         
  -8   1   1       1259.01       1286.00        47.55 o                         
  -7   1   1         43.65         49.06        12.04 o                         
  -6   1   1        116.09        123.70        12.25 o                         
  -5   1   1         83.64         81.94        13.43 o                         
  -4   1   1       9791.12       8899.90       284.92 o                         
  -3   1   1        230.48        212.63        17.61 o                         
  -2   1   1        115.88        108.44        18.91 o                         
  -1   1   1        558.53        548.35        31.41 o                         
   0   1   1       1889.31       1992.96        85.65 o                         
   1   1   1         57.37         60.79        14.94 o                         
   2   1   1        922.42        878.73        20.36 o                         
   3   1   1         68.35         69.61        14.07 o                         
   4   1   1       3468.76       3179.44        29.18 o                         
   5   1   1         12.47         14.81        13.32 o                         
   6   1   1        180.31        171.82        13.83 o                         
   7   1   1         40.40         41.85        13.50 o                         
   8   1   1       1334.44       1372.37        55.76 o                         
   9   1   1         23.47         29.95        13.57 o                         
  10   1   1          1.26          1.61        13.97 o                         
  11   1   1         27.31         37.55        13.88 o                         
  12   1   1        120.97        135.42        13.77 o                         
  13   1   1          9.79         12.30        13.12 o                         
  14   1   1          0.11         10.89        16.03 o                         
  15   1   1          3.39          1.59        16.35 o                         
 -16   2   1          1.91         -4.18        15.58 o                         
 -15   2   1          6.88         -3.97        13.18 o                         
 -14   2   1          7.57         10.49        13.26 o                         
 -13   2   1          2.55         -4.37        15.10 o                         
 -12   2   1          4.63         14.60        13.68 o                         
 -11   2   1        119.08        126.34        12.80 o                         
 -10   2   1        101.80        101.67        12.33 o                         
  -9   2   1         34.16         33.96        11.25 o                         
  -8   2   1          2.47          4.68        11.02 o                         
  -7   2   1       1057.90       1011.43        16.27 o                         
  -6   2   1       1117.94       1081.30        17.24 o                         
  -5   2   1        513.58        470.08        15.47 o                         
  -4   2   1         76.98         78.97        15.30 o                         
  -3   2   1       5732.41       5486.01        88.24 o                         
  -2   2   1       8126.12       7396.68       350.27 o                         
  -1   2   1       5198.64       4804.88       145.51 o                         
   0   2   1          0.24          6.27        16.46 o                         
   1   2   1       5320.05       5519.34       148.34 o                         
   2   2   1       5831.96       5626.41       108.48 o                         
   3   2   1       3447.04       3162.02        48.38 o                         
   4   2   1         85.01         89.53        13.74 o                         
   5   2   1       1268.88       1250.12        28.06 o                         
   6   2   1        906.41        892.11        34.63 o                         
   7   2   1        502.60        501.77        14.07 o                         
   8   2   1         59.32         62.29        12.49 o                         
   9   2   1        105.78        105.95        12.82 o                         
  10   2   1         54.35         48.56        11.69 o                         
  11   2   1         32.08         33.98        12.28 o                         
  12   2   1          7.83         -0.06        12.33 o                         
  13   2   1          3.32         11.32        13.23 o                         
  14   2   1          3.36          9.90        12.58 o                         
  15   2   1          2.62         11.14        13.91 o                         
 -16   3   1          0.80          4.41        14.68 o                         
 -15   3   1          0.69          5.40        14.33 o                         
 -14   3   1          1.78         16.74        13.72 o                         
 -13   3   1         16.62         30.00        14.20 o                         
 -12   3   1          5.25         24.28        12.95 o                         
 -11   3   1          9.55         17.32        12.48 o                         
 -10   3   1          6.66          9.24        12.36 o                         
  -9   3   1        225.47        242.74        13.58 o                         
  -8   3   1          2.40         10.74        11.91 o                         
  -7   3   1       1052.24        968.74        25.65 o                         
  -6   3   1          0.30          6.54        12.01 o                         
  -5   3   1       1101.20        970.88        29.15 o                         
  -4   3   1        176.64        159.10        15.64 o                         
  -3   3   1      12880.84      12149.56       106.41 o                         
  -2   3   1        314.65        308.61        19.33 o                         
  -1   3   1         92.49         93.15        17.41 o                         
   0   3   1        864.81        908.71        21.65 o                         
   1   3   1      15101.33      15683.38       257.32 o                         
   2   3   1        640.36        617.50        17.78 o                         
   3   3   1        603.01        612.11        16.28 o                         
   4   3   1        319.23        304.88        13.25 o                         
   5   3   1       1415.74       1351.13        17.00 o                         
   6   3   1         88.02         86.08        11.57 o                         
   7   3   1        107.69        109.90        11.51 o                         
   8   3   1         57.43         63.17        11.61 o                         
   9   3   1         35.75         41.14        11.50 o                         
  10   3   1          6.35         16.87        11.54 o                         
  11   3   1          1.99          2.79        11.82 o                         
  12   3   1          9.03          3.76        12.85 o                         
  13   3   1          0.16          8.86        12.86 o                         
  14   3   1          0.89          6.07        13.57 o                         
  15   3   1          0.04         -6.18        13.64 o                         
 -15   4   1          0.23          7.69        13.90 o                         
 -14   4   1          2.27         25.38        12.69 o                         
 -13   4   1         22.49         26.25        13.22 o                         
 -12   4   1          1.42          2.81        13.19 o                         
 -11   4   1         38.33         36.63        12.87 o                         
 -10   4   1         14.14          5.35        12.42 o                         
  -9   4   1        248.24        254.58        18.97 o                         
  -8   4   1          3.18         20.51        12.38 o                         
  -7   4   1        932.71        939.03        35.42 o                         
  -6   4   1         48.75         45.54        12.52 o                         
  -5   4   1       2045.47       1897.05        32.13 o                         
  -4   4   1          1.17         -0.66        13.83 o                         
  -3   4   1       4759.26       4738.94        48.58 o                         
  -2   4   1         10.03         12.98        14.90 o                         
  -1   4   1       3756.79       4083.86        45.98 o                         
   0   4   1         14.58         27.66        14.37 o                         
   1   4   1       1874.21       2079.62        39.17 o                         
   2   4   1        434.88        434.35        15.51 o                         
   3   4   1        332.14        332.55        14.33 o                         
   4   4   1          3.37         11.35        11.27 o                         
   5   4   1         43.43         44.20        12.96 o                         
   6   4   1        231.42        206.51        11.07 o                         
   7   4   1          4.80          5.89        10.49 o                         
   8   4   1          0.49         12.21        11.70 o                         
   9   4   1          5.82          0.11        12.29 o                         
  10   4   1         23.18         15.52        11.48 o                         
  11   4   1          8.50          6.59        12.26 o                         
  12   4   1          0.62         14.47        12.00 o                         
  13   4   1          9.29         25.87        13.12 o                         
  14   4   1          1.00         19.47        14.83 o                         
  15   4   1          1.56          2.13        14.81 o                         
 -15   5   1          0.89         10.46        15.71 o                         
 -14   5   1          2.19          5.35        14.40 o                         
 -13   5   1         13.74         24.41        14.41 o                         
 -12   5   1         18.55         27.73        14.90 o                         
 -11   5   1         18.72         38.71        13.18 o                         
 -10   5   1         51.96         53.38        12.74 o                         
  -9   5   1        190.49        186.96        13.97 o                         
  -8   5   1        164.27        162.69        13.34 o                         
  -7   5   1         69.09         82.29        13.27 o                         
  -6   5   1        102.08        105.14        13.06 o                         
  -5   5   1        321.89        294.47        14.90 o                         
  -4   5   1        614.11        583.52        16.77 o                         
  -3   5   1        344.70        351.44        15.60 o                         
  -2   5   1        131.13        126.56        14.36 o                         
  -1   5   1         20.94         38.77        12.43 o                         
   0   5   1        650.02        751.22        17.71 o                         
   1   5   1       4057.03       4522.06        62.96 o                         
   2   5   1        555.40        547.92        15.46 o                         
   3   5   1         26.83         38.55        12.18 o                         
   4   5   1        153.48        152.56        12.08 o                         
   5   5   1       1509.30       1450.93        74.07 o                         
   6   5   1         19.32         19.99        11.04 o                         
   7   5   1         32.07         46.10        12.28 o                         
   8   5   1          8.70         18.60        12.33 o                         
   9   5   1         33.02         50.49        12.46 o                         
  10   5   1         11.86         19.26        11.97 o                         
  11   5   1          0.59         -0.23        13.05 o                         
  12   5   1          0.14          8.96        11.74 o                         
  13   5   1          1.22         21.53        12.23 o                         
  14   5   1          3.04          7.92        14.37 o                         
 -15   6   1          0.37         17.73        15.13 o                         
 -14   6   1         35.79         48.10        15.58 o                         
 -13   6   1         12.67         21.12        13.71 o                         
 -12   6   1         18.35         27.98        14.05 o                         
 -11   6   1          5.72          9.47        13.62 o                         
 -10   6   1        201.52        192.58        16.99 o                         
  -9   6   1         16.00         16.44        13.34 o                         
  -8   6   1          1.33          5.53        12.84 o                         
  -7   6   1         74.17         66.96        13.61 o                         
  -6   6   1        500.95        484.34        15.45 o                         
  -5   6   1         19.58         32.05        14.78 o                         
  -4   6   1       1091.28       1144.11        18.92 o                         
  -3   6   1        902.15        905.92        17.57 o                         
  -2   6   1       1419.87       1644.61        20.37 o                         
  -1   6   1        118.00        135.84        12.56 o                         
   0   6   1       5237.33       6058.22        89.74 o                         
   1   6   1       2585.05       2761.62        40.29 o                         
   2   6   1       2335.10       2589.88        65.81 o                         
   3   6   1         55.61         52.65        12.63 o                         
   4   6   1       3928.39       4110.95       119.03 o                         
   5   6   1       1539.67       1536.45        37.68 o                         
   6   6   1       1185.86       1213.41        89.59 o                         
   7   6   1          3.23         10.16        11.83 o                         
   8   6   1        788.46        826.47        60.33 o                         
   9   6   1        241.19        243.83        25.74 o                         
  10   6   1        191.72        181.98        18.83 o                         
  11   6   1          0.10         -2.17        13.09 o                         
  12   6   1         78.20         80.27        12.22 o                         
  13   6   1         15.73         13.70        13.42 o                         
  14   6   1         16.32         20.74        14.65 o                         
 -14   7   1          5.51         17.19        15.87 o                         
 -13   7   1          0.11          4.63        15.17 o                         
 -12   7   1          3.77         18.76        13.92 o                         
 -11   7   1         18.32         24.40        14.46 o                         
 -10   7   1         11.14          5.28        13.85 o                         
  -9   7   1          0.03          6.44        11.49 o                         
  -8   7   1        169.43        183.14        14.39 o                         
  -7   7   1         86.33         83.79        13.46 o                         
  -6   7   1         17.84         23.33        13.54 o                         
  -5   7   1          0.17          6.59        13.10 o                         
  -4   7   1       1195.29       1184.30        32.73 o                         
  -3   7   1         85.84         80.41        13.66 o                         
  -2   7   1        779.43        838.11        16.71 o                         
  -1   7   1          3.95          8.37        11.99 o                         
   0   7   1       1240.99       1379.40        18.68 o                         
   1   7   1          0.71         -1.04        13.05 o                         
   2   7   1        848.61        947.25        20.79 o                         
   3   7   1          2.81          5.79        10.78 o                         
   4   7   1        158.40        135.62        12.42 o                         
   5   7   1         13.39         26.95        12.20 o                         
   6   7   1         56.08         49.22        12.81 o                         
   7   7   1          0.80         -2.61        12.47 o                         
   8   7   1          3.55          3.47        12.45 o                         
   9   7   1         11.47         13.40        12.13 o                         
  10   7   1          1.33         -5.10        13.27 o                         
  11   7   1          0.34          4.72        13.17 o                         
  12   7   1          2.06          6.16        13.67 o                         
  13   7   1          3.77         14.58        14.39 o                         
 -14   8   1          0.23         11.34        14.30 o                         
 -13   8   1          0.70         12.81        15.47 o                         
 -12   8   1         15.69         24.01        15.23 o                         
 -11   8   1          2.02         18.15        14.55 o                         
 -10   8   1          0.02          3.52        14.25 o                         
  -9   8   1          2.16          5.21        13.95 o                         
  -8   8   1         86.32         96.30        13.82 o                         
  -7   8   1         13.97         31.70        13.58 o                         
  -6   8   1          0.73         13.06        14.84 o                         
  -5   8   1         15.64         22.29        13.20 o                         
  -4   8   1         38.90         47.46        13.07 o                         
  -3   8   1          2.70         16.01        12.63 o                         
  -2   8   1          3.54          9.41        13.01 o                         
  -1   8   1         24.85         28.28        12.20 o                         
   0   8   1         22.63          9.40        12.02 o                         
   1   8   1          8.33          8.51        12.39 o                         
   2   8   1        129.04        128.56        11.99 o                         
   3   8   1          4.68         12.18        11.49 o                         
   4   8   1         24.20         17.72        11.50 o                         
   5   8   1          3.78          8.95        13.24 o                         
   6   8   1         39.90         38.58        12.95 o                         
   7   8   1         44.42         50.66        14.83 o                         
   8   8   1          0.00          1.85        12.92 o                         
   9   8   1          0.00          9.24        14.03 o                         
  10   8   1          0.03          8.81        13.97 o                         
  11   8   1         14.48         13.43        14.47 o                         
  12   8   1          0.01         -3.26        14.92 o                         
  13   8   1          0.01         11.55        15.36 o                         
 -13   9   1          0.87          6.75        16.87 o                         
 -12   9   1          3.38          3.01        15.75 o                         
 -11   9   1         14.27         12.19        15.60 o                         
 -10   9   1          2.57          8.95        14.99 o                         
  -9   9   1          6.18         17.89        14.80 o                         
  -8   9   1         35.36         42.71        14.49 o                         
  -7   9   1         39.01         33.55        14.30 o                         
  -6   9   1         13.98         22.59        14.16 o                         
  -5   9   1          0.96          3.50        13.84 o                         
  -4   9   1        107.70        109.17        16.53 o                         
  -3   9   1         41.31         40.36        14.29 o                         
  -2   9   1          3.88         -0.52        13.16 o                         
  -1   9   1         10.47         12.16        13.04 o                         
   0   9   1         41.61         40.26        11.97 o                         
   1   9   1         18.12         11.01        11.41 o                         
   2   9   1          8.04         23.51        12.37 o                         
   3   9   1          4.01          0.68        11.91 o                         
   4   9   1          0.07         -2.38        12.53 o                         
   5   9   1         11.75         15.04        12.79 o                         
   6   9   1         37.94         44.97        13.40 o                         
   7   9   1          0.01          6.02        14.54 o                         
   8   9   1          1.65          2.50        13.62 o                         
   9   9   1          2.98         -2.62        13.69 o                         
  10   9   1         16.34         26.17        14.19 o                         
  11   9   1          0.11         10.97        15.33 o                         
  12   9   1          0.46          2.12        13.49 o                         
 -12  10   1          0.87          4.65        17.24 o                         
 -11  10   1          0.21          3.25        17.01 o                         
 -10  10   1          0.03          5.84        13.46 o                         
  -9  10   1         13.75          6.02        15.65 o                         
  -8  10   1          0.63         -7.57        15.02 o                         
  -7  10   1         20.03         30.58        14.46 o                         
  -6  10   1          4.86          8.90        14.47 o                         
  -5  10   1          7.29         16.53        13.85 o                         
  -4  10   1         11.02         13.27        13.41 o                         
  -3  10   1         72.79         74.21        13.03 o                         
  -2  10   1          1.46          4.94        12.36 o                         
  -1  10   1         36.81         34.42        12.81 o                         
   0  10   1         35.96         36.12        12.93 o                         
   1  10   1        103.58        114.33        13.25 o                         
   2  10   1         20.97         16.50        12.14 o                         
   3  10   1        295.89        300.61        14.74 o                         
   4  10   1         78.00         74.98        13.22 o                         
   5  10   1         86.57         93.29        13.04 o                         
   6  10   1         36.14         40.57        14.28 o                         
   7  10   1        310.21        312.37        28.10 o                         
   8  10   1         61.72         74.22        14.57 o                         
   9  10   1         34.27         28.59        14.75 o                         
  10  10   1          7.75         19.64        15.60 o                         
  11  10   1         92.65         95.36        15.96 o                         
 -11  11   1          8.80         12.48        18.50 o                         
 -10  11   1          8.02         19.21        17.80 o                         
  -9  11   1         88.05         89.87        16.74 o                         
  -8  11   1          0.00          5.92        15.91 o                         
  -7  11   1          4.34         15.60        15.24 o                         
  -6  11   1          3.57         18.41        14.11 o                         
  -5  11   1         94.87         75.47        14.71 o                         
  -4  11   1          2.23          6.69        13.58 o                         
  -3  11   1         21.76          7.70        13.29 o                         
  -2  11   1          1.01          0.81        12.71 o                         
  -1  11   1        113.21        118.43        12.79 o                         
   0  11   1          3.29         14.55        12.32 o                         
   1  11   1        149.25        127.82        12.77 o                         
   2  11   1         13.48         18.80        12.40 o                         
   3  11   1        303.69        314.83        15.58 o                         
   4  11   1          0.02          6.87        13.75 o                         
   5  11   1        112.59         91.97        14.41 o                         
   6  11   1         16.79         20.08        13.80 o                         
   7  11   1        266.99        266.00        15.68 o                         
   8  11   1          1.42         -2.52        14.65 o                         
   9  11   1         13.35         11.34        15.54 o                         
  10  11   1          7.21          4.26        15.61 o                         
 -10  12   1          5.79         17.16        19.96 o                         
  -9  12   1          2.14         16.11        19.73 o                         
  -8  12   1          5.52         16.90        16.67 o                         
  -7  12   1         44.58         68.99        17.51 o                         
  -6  12   1          9.96          9.58        15.06 o                         
  -5  12   1         42.41         59.24        14.46 o                         
  -4  12   1          7.14         10.22        13.53 o                         
  -3  12   1          2.28          8.44        14.24 o                         
  -2  12   1         18.21         31.36        14.88 o                         
  -1  12   1        277.01        288.81        14.00 o                         
   0  12   1         75.74         84.24        14.01 o                         
   1  12   1          8.11         15.61        12.85 o                         
   2  12   1         35.57         36.46        14.72 o                         
   3  12   1        357.10        361.91        20.40 o                         
   4  12   1         43.90         60.78        14.56 o                         
   5  12   1          0.02         15.62        13.98 o                         
   6  12   1         36.08         36.53        14.77 o                         
   7  12   1        108.34        110.98        16.21 o                         
   8  12   1          3.55         13.12        15.20 o                         
   9  12   1          7.77         11.99        16.30 o                         
  -9  13   1          3.13         29.09        19.39 o                         
  -8  13   1         18.34         49.18        19.50 o                         
  -7  13   1         13.00         15.36        18.10 o                         
  -6  13   1          0.47          1.43        16.37 o                         
  -5  13   1          2.27          4.05        16.75 o                         
  -4  13   1         59.89         56.73        16.30 o                         
  -3  13   1          5.07          6.37        15.57 o                         
  -2  13   1         16.08         33.65        13.93 o                         
  -1  13   1         52.18         52.74        14.80 o                         
   0  13   1         67.23         62.76        13.76 o                         
   1  13   1          2.24          5.83        14.26 o                         
   2  13   1         59.17         64.71        14.37 o                         
   3  13   1         64.98         60.25        14.43 o                         
   4  13   1         23.65         27.24        14.30 o                         
   5  13   1          5.25          9.57        15.80 o                         
   6  13   1         35.19         35.16        15.35 o                         
   7  13   1         17.32         25.51        16.40 o                         
   8  13   1          2.02          2.81        16.29 o                         
  -7  14   1          0.00         16.08        18.42 o                         
  -6  14   1         14.33         11.99        17.06 o                         
  -5  14   1          0.63          7.11        17.15 o                         
  -4  14   1          5.90          4.93        15.05 o                         
  -3  14   1          0.93         18.65        15.03 o                         
  -2  14   1         33.91         43.08        16.42 o                         
  -1  14   1          1.04          6.40        16.60 o                         
   0  14   1          9.22          5.98        14.36 o                         
   1  14   1          2.05          6.17        14.51 o                         
   2  14   1          6.65         10.87        15.80 o                         
   3  14   1          1.80         11.88        14.43 o                         
   4  14   1          0.35         18.92        16.00 o                         
   5  14   1          0.36          5.18        15.22 o                         
   6  14   1          0.55         -2.69        16.95 o                         
  -4  15   1          0.01         -3.26        16.65 o                         
  -3  15   1          1.28         13.78        15.55 o                         
  -2  15   1         29.18         36.47        17.42 o                         
  -1  15   1          5.13          2.46        16.11 o                         
   0  15   1          1.55         12.26        15.99 o                         
   1  15   1          2.02          0.42        14.87 o                         
   2  15   1         62.32         60.28        16.45 o                         
   3  15   1          2.53          6.00        15.61 o                         
 -16   0   2        307.09        256.81        33.36 o                         
 -14   0   2          1.03         11.20        17.79 o                         
 -12   0   2       3992.49       4122.82       109.70 o                         
 -10   0   2         47.64         76.17        17.81 o                         
  -8   0   2      32902.07      31013.51       339.52 o                         
  -6   0   2       2453.87       2393.13        61.43 o                         
  -4   0   2     114459.70     102128.34      6380.54 o                         
  -2   0   2      11465.18      11047.47       116.28 o                         
   0   0   2      58858.48      54886.76       328.14 o                         
   2   0   2       6907.84       6506.56        52.04 o                         
   4   0   2       7114.05       6858.47        65.43 o                         
   6   0   2        393.83        438.24        22.45 o                         
   8   0   2       1447.20       1455.92        33.36 o                         
  10   0   2         27.97         48.76        23.74 o                         
  12   0   2        275.85        257.88        19.38 o                         
  14   0   2          2.86         18.64        21.04 o                         
 -16   1   2          0.23         22.63        16.29 o                         
 -15   1   2          0.99         10.47        13.10 o                         
 -14   1   2         25.55         12.49        12.62 o                         
 -13   1   2          8.21         11.70        12.82 o                         
 -12   1   2          1.86         15.93        11.98 o                         
 -11   1   2         11.79         12.08        11.44 o                         
 -10   1   2         34.91         40.35        11.93 o                         
  -9   1   2          5.38         13.49        11.96 o                         
  -8   1   2        322.95        340.73        14.58 o                         
  -7   1   2         30.31         23.02        12.42 o                         
  -6   1   2         23.54         27.43        12.32 o                         
  -5   1   2        255.75        244.49        15.36 o                         
  -4   1   2       6192.59       5394.41        56.67 o                         
  -3   1   2        126.89        117.42        17.35 o                         
  -2   1   2         36.00         57.48        17.72 o                         
  -1   1   2       1095.77       1109.88        25.77 o                         
   0   1   2      10506.96      10238.23       125.17 o                         
   1   1   2       1722.49       1611.25        27.22 o                         
   2   1   2        609.94        516.45        15.91 o                         
   3   1   2         15.37         17.92        14.72 o                         
   4   1   2       1648.23       1745.05        31.53 o                         
   5   1   2        913.67        892.88        16.98 o                         
   6   1   2        474.68        459.68        13.25 o                         
   7   1   2         71.22         70.04        11.44 o                         
   8   1   2        219.01        241.40        12.34 o                         
   9   1   2        230.09        238.17        12.68 o                         
  10   1   2        112.83        143.47        12.12 o                         
  11   1   2         33.61         39.40        11.76 o                         
  12   1   2         39.25         21.96        15.37 o                         
  13   1   2         36.89         35.07        15.35 o                         
  14   1   2          8.13         18.40        14.75 o                         
  15   1   2          4.48         -0.75        14.39 o                         
 -16   2   2          0.09         -2.43        14.04 o                         
 -15   2   2          9.36         12.70        15.47 o                         
 -14   2   2          1.49          7.38        15.34 o                         
 -13   2   2         13.45          9.74        12.93 o                         
 -12   2   2          4.51         18.95        12.17 o                         
 -11   2   2         22.85         29.89        12.11 o                         
 -10   2   2          1.27         13.98        12.15 o                         
  -9   2   2        211.41        208.37        12.57 o                         
  -8   2   2         50.90         55.28        12.38 o                         
  -7   2   2         36.31         39.37        12.65 o                         
  -6   2   2        197.30        187.14        13.60 o                         
  -5   2   2       2528.84       2256.73        60.00 o                         
  -4   2   2        351.97        305.30        17.96 o                         
  -3   2   2        942.35        916.47        25.14 o                         
  -2   2   2       2829.19       2714.39        35.59 o                         
  -1   2   2       5360.76       5284.42       234.27 o                         
   0   2   2        809.38        781.07        24.31 o                         
   1   2   2        109.26        111.34        13.90 o                         
   2   2   2       1816.98       1753.47        24.72 o                         
   3   2   2        136.53        125.95        13.18 o                         
   4   2   2        310.11        304.41        21.17 o                         
   5   2   2         97.01         95.80        11.62 o                         
   6   2   2         49.69         47.75        11.09 o                         
   7   2   2        114.24        124.20        11.47 o                         
   8   2   2        102.26        116.50        11.22 o                         
   9   2   2         47.92         49.50        11.24 o                         
  10   2   2          6.34         21.02        11.43 o                         
  11   2   2         38.38         39.74        11.86 o                         
  12   2   2         21.72         29.26        12.54 o                         
  13   2   2          5.75          5.39        12.86 o                         
  14   2   2          3.99         19.04        15.48 o                         
  15   2   2          3.98          0.74        17.67 o                         
 -16   3   2          0.48         12.58        14.31 o                         
 -15   3   2          0.48         -4.21        14.29 o                         
 -14   3   2          0.42          0.79        12.74 o                         
 -13   3   2          2.61          0.92        13.06 o                         
 -12   3   2         23.49         30.56        13.76 o                         
 -11   3   2          0.08         -1.74        14.87 o                         
 -10   3   2          0.86        -12.63        14.43 o                         
  -9   3   2         14.24         13.90        12.28 o                         
  -8   3   2        249.43        253.98        13.61 o                         
  -7   3   2         10.05         13.93        12.33 o                         
  -6   3   2         12.82         10.83        14.69 o                         
  -5   3   2        319.95        297.41        17.23 o                         
  -4   3   2        518.47        490.13        19.37 o                         
  -3   3   2       1381.59       1365.83        30.47 o                         
  -2   3   2        332.66        303.30        20.82 o                         
  -1   3   2       1794.09       1678.89        52.55 o                         
   0   3   2          0.00          8.55        14.42 o                         
   1   3   2       4729.18       4866.11        97.09 o                         
   2   3   2        254.95        260.22        13.14 o                         
   3   3   2        546.35        525.97        14.97 o                         
   4   3   2        137.81        137.44        12.28 o                         
   5   3   2       1294.44       1265.02        48.61 o                         
   6   3   2         13.60         12.39        10.84 o                         
   7   3   2          5.95         13.39        10.65 o                         
   8   3   2         52.10         55.34        10.98 o                         
   9   3   2         26.27         27.60        12.04 o                         
  10   3   2          0.92          7.52        11.26 o                         
  11   3   2          0.16          1.35        12.02 o                         
  12   3   2          8.37         18.29        11.88 o                         
  13   3   2          1.05          2.14        12.82 o                         
  14   3   2          0.75          3.06        14.34 o                         
 -16   4   2          0.26         15.82        15.16 o                         
 -15   4   2          0.03         15.15        14.96 o                         
 -14   4   2          2.29          7.82        14.33 o                         
 -13   4   2          2.54          7.03        13.25 o                         
 -12   4   2          0.86          4.08        13.04 o                         
 -11   4   2          1.09         -0.78        12.32 o                         
 -10   4   2          4.78         20.35        13.05 o                         
  -9   4   2         13.13          3.13        12.62 o                         
  -8   4   2         19.40         25.39        12.53 o                         
  -7   4   2        295.91        281.52        14.46 o                         
  -6   4   2          9.33         11.38        13.72 o                         
  -5   4   2         44.63         55.75        14.94 o                         
  -4   4   2        219.22        210.96        19.39 o                         
  -3   4   2       4305.67       4354.96        37.19 o                         
  -2   4   2         75.37         76.41        14.90 o                         
  -1   4   2        879.90        956.96        26.53 o                         
   0   4   2        291.78        315.55        14.56 o                         
   1   4   2       6127.63       6258.58       161.12 o                         
   2   4   2          0.96          6.75        11.42 o                         
   3   4   2        438.01        408.20        13.77 o                         
   4   4   2         31.93         35.75        11.55 o                         
   5   4   2        327.87        313.99        18.06 o                         
   6   4   2         16.18         16.87        10.29 o                         
   7   4   2          0.01          2.79        11.00 o                         
   8   4   2          0.09          0.16        10.21 o                         
   9   4   2         19.50         32.83        11.26 o                         
  10   4   2          0.34          3.23        12.03 o                         
  11   4   2         20.56         13.26        12.14 o                         
  12   4   2          0.16         11.35        12.43 o                         
  13   4   2         12.73         12.28        13.07 o                         
  14   4   2          0.31          1.05        14.11 o                         
 -15   5   2          0.34          4.77        15.23 o                         
 -14   5   2          4.90         11.75        14.43 o                         
 -13   5   2          0.08         24.02        13.92 o                         
 -12   5   2          0.45          5.22        13.24 o                         
 -11   5   2          2.04          8.49        12.77 o                         
 -10   5   2         15.48         17.39        12.66 o                         
  -9   5   2          1.06         -6.52        13.01 o                         
  -8   5   2         20.26         16.72        12.99 o                         
  -7   5   2        117.62        123.26        13.67 o                         
  -6   5   2         40.30         37.66        13.74 o                         
  -5   5   2         22.14         27.26        15.02 o                         
  -4   5   2        185.67        189.76        17.58 o                         
  -3   5   2        518.36        512.87        16.92 o                         
  -2   5   2         69.91         71.52        13.69 o                         
  -1   5   2        315.52        320.40        14.41 o                         
   0   5   2        408.31        452.27        14.58 o                         
   1   5   2        494.84        520.14        14.79 o                         
   2   5   2          5.37          9.26        12.10 o                         
   3   5   2        863.53        875.15        29.21 o                         
   4   5   2        233.83        230.05        12.78 o                         
   5   5   2        222.90        228.32        15.83 o                         
   6   5   2         90.56         92.28        13.73 o                         
   7   5   2        350.47        353.96        30.70 o                         
   8   5   2         38.98         38.27        10.83 o                         
   9   5   2         32.73         38.63        11.58 o                         
  10   5   2         56.21         64.68        12.06 o                         
  11   5   2         69.41         68.99        13.61 o                         
  12   5   2          4.11         12.95        12.65 o                         
  13   5   2          2.69         -3.96        13.58 o                         
  14   5   2          9.17         -4.93        14.40 o                         
 -15   6   2          7.79         19.20        15.48 o                         
 -14   6   2          0.23          5.08        15.08 o                         
 -13   6   2          9.66          2.13        14.21 o                         
 -12   6   2         45.80         48.73        14.56 o                         
 -11   6   2         45.32         38.73        14.16 o                         
 -10   6   2         36.05         28.38        13.74 o                         
  -9   6   2         36.82         44.55        13.74 o                         
  -8   6   2        191.13        188.49        14.54 o                         
  -7   6   2        353.66        309.74        13.74 o                         
  -6   6   2       1143.62       1114.47        32.73 o                         
  -5   6   2          5.13         13.89        14.51 o                         
  -4   6   2        939.93        995.74        21.62 o                         
  -3   6   2       1927.91       2085.96        69.23 o                         
  -2   6   2       4067.08       4576.00        84.83 o                         
  -1   6   2         25.23         36.60        13.25 o                         
   0   6   2       2278.66       2668.22        55.74 o                         
   1   6   2       1510.92       1682.63        58.20 o                         
   2   6   2       1113.87       1284.40        48.22 o                         
   3   6   2          1.62          5.06        11.04 o                         
   4   6   2       1407.77       1440.73        48.25 o                         
   5   6   2         87.85         80.88        11.67 o                         
   6   6   2         12.41         22.64        11.85 o                         
   7   6   2          0.35         12.04        12.27 o                         
   8   6   2        252.62        237.52        18.47 o                         
   9   6   2          0.78         -1.22        11.95 o                         
  10   6   2          0.52         -2.66        11.76 o                         
  11   6   2          2.03         11.04        12.26 o                         
  12   6   2         27.95         28.82        14.45 o                         
  13   6   2          0.37          7.26        13.69 o                         
 -14   7   2          3.94          1.58        15.31 o                         
 -13   7   2          0.02         12.28        15.71 o                         
 -12   7   2         15.53         15.52        14.30 o                         
 -11   7   2          0.24          6.39        14.10 o                         
 -10   7   2          0.02          4.35        14.47 o                         
  -9   7   2          1.65         -5.09        14.23 o                         
  -8   7   2         57.53         54.08        14.82 o                         
  -7   7   2          7.03         12.70        14.50 o                         
  -6   7   2          2.82          2.70        12.86 o                         
  -5   7   2         15.93         22.61        15.08 o                         
  -4   7   2        155.33        172.03        15.05 o                         
  -3   7   2         15.23         25.04        13.32 o                         
  -2   7   2        156.78        184.16        14.01 o                         
  -1   7   2          0.36          6.04        12.07 o                         
   0   7   2        153.44        174.37        13.01 o                         
   1   7   2          3.06         -1.72        11.92 o                         
   2   7   2        537.60        535.06        13.69 o                         
   3   7   2         34.25         39.49        11.87 o                         
   4   7   2         64.29         49.83        10.98 o                         
   5   7   2         42.47         41.90        13.08 o                         
   6   7   2        115.71        107.09        11.95 o                         
   7   7   2         10.10         13.43        13.14 o                         
   8   7   2         28.98         21.68        11.88 o                         
   9   7   2         21.23         33.45        12.73 o                         
  10   7   2          6.59         33.44        13.55 o                         
  11   7   2          0.02          8.88        13.35 o                         
  12   7   2          6.60          7.37        14.63 o                         
  13   7   2          2.53          6.91        15.19 o                         
 -14   8   2          1.16          5.88        16.55 o                         
 -13   8   2          0.88         10.22        15.99 o                         
 -12   8   2          0.12          4.69        15.36 o                         
 -11   8   2          9.62         16.78        15.46 o                         
 -10   8   2          1.10         15.23        14.95 o                         
  -9   8   2          0.25         15.45        14.70 o                         
  -8   8   2          7.35         14.54        15.00 o                         
  -7   8   2         58.96         57.00        15.57 o                         
  -6   8   2         19.24         26.19        15.16 o                         
  -5   8   2          4.48         14.07        14.13 o                         
  -4   8   2         16.06          7.55        13.42 o                         
  -3   8   2         84.35         77.77        12.91 o                         
  -2   8   2        264.82        257.81        13.58 o                         
  -1   8   2          8.81         11.93        11.76 o                         
   0   8   2          6.81         16.23        11.27 o                         
   1   8   2          1.02          8.44        10.72 o                         
   2   8   2        403.94        405.14        12.92 o                         
   3   8   2          0.91         17.50        11.89 o                         
   4   8   2         57.09         67.65        11.89 o                         
   5   8   2         18.56         27.77        12.05 o                         
   6   8   2         73.99         70.77        13.14 o                         
   7   8   2          0.01         15.18        14.04 o                         
   8   8   2          8.88         20.76        13.06 o                         
   9   8   2          8.14         17.19        13.75 o                         
  10   8   2          0.30         18.45        13.84 o                         
  11   8   2          0.00         18.95        13.97 o                         
  12   8   2          0.07          7.80        14.67 o                         
 -13   9   2          4.70         10.53        17.44 o                         
 -12   9   2         15.98         22.03        17.28 o                         
 -11   9   2         18.41         20.78        17.00 o                         
 -10   9   2          8.62          6.95        16.71 o                         
  -9   9   2         23.15         45.99        17.79 o                         
  -8   9   2        107.83        115.36        17.23 o                         
  -7   9   2         94.94         93.13        16.87 o                         
  -6   9   2          4.37          7.81        15.36 o                         
  -5   9   2         59.15         74.68        15.54 o                         
  -4   9   2        401.96        417.86        16.48 o                         
  -3   9   2        313.81        317.21        14.47 o                         
  -2   9   2         17.42         25.34        13.36 o                         
  -1   9   2         20.65         30.10        12.22 o                         
   0   9   2        302.30        305.52        14.22 o                         
   1   9   2        246.66        260.28        13.06 o                         
   2   9   2        168.46        185.65        13.19 o                         
   3   9   2          5.52          9.14        11.71 o                         
   4   9   2         29.82         38.36        12.44 o                         
   5   9   2         43.50         51.24        13.01 o                         
   6   9   2        184.45        190.16        13.70 o                         
   7   9   2          8.84          2.34        13.28 o                         
   8   9   2          0.65         12.72        14.03 o                         
   9   9   2          2.69         14.64        13.83 o                         
  10   9   2         35.74         51.44        12.90 o                         
  11   9   2          0.10         23.98        14.98 o                         
  12   9   2          0.21         15.45        15.80 o                         
 -12  10   2          3.95         25.58        19.73 o                         
 -11  10   2         88.19        100.26        19.84 o                         
 -10  10   2          2.29         28.13        18.59 o                         
  -9  10   2          0.87         20.12        18.03 o                         
  -8  10   2          8.91         13.67        14.59 o                         
  -7  10   2        265.43        262.50        18.14 o                         
  -6  10   2          0.21          5.15        16.37 o                         
  -5  10   2          5.82         26.70        14.75 o                         
  -4  10   2         47.41         53.07        13.74 o                         
  -3  10   2        544.03        570.82        16.08 o                         
  -2  10   2          1.21          8.19        13.84 o                         
  -1  10   2        220.43        279.50        13.90 o                         
   0  10   2        184.44        200.18        13.02 o                         
   1  10   2        471.87        482.21        15.01 o                         
   2  10   2          1.37         10.41        11.93 o                         
   3  10   2        616.74        619.37        30.50 o                         
   4  10   2        193.52        185.18        13.31 o                         
   5  10   2        153.88        172.39        13.70 o                         
   6  10   2          0.63         19.28        13.53 o                         
   7  10   2        269.78        232.36        18.43 o                         
   8  10   2         71.98         77.67        14.40 o                         
   9  10   2         26.21         29.40        14.56 o                         
  10  10   2          0.41          7.88        15.20 o                         
  11  10   2         39.64         40.33        15.69 o                         
 -11  11   2         86.52        100.13        20.19 o                         
 -10  11   2          3.60         15.08        25.98 o                         
  -9  11   2         70.11         64.85        18.26 o                         
  -8  11   2         33.02         41.24        22.13 o                         
  -7  11   2        161.95        142.36        19.05 o                         
  -6  11   2          5.26         22.05        16.48 o                         
  -5  11   2        594.09        619.99        20.50 o                         
  -4  11   2         42.23         34.09        14.16 o                         
  -3  11   2        136.95        161.73        15.12 o                         
  -2  11   2          0.10         15.32        12.99 o                         
  -1  11   2       1713.80       1845.56        20.23 o                         
   0  11   2          1.92          8.02        12.49 o                         
   1  11   2         84.90         96.36        12.84 o                         
   2  11   2          3.02          7.26        13.77 o                         
   3  11   2       1454.05       1392.75        47.46 o                         
   4  11   2         15.16         28.31        13.79 o                         
   5  11   2         66.32         54.76        13.44 o                         
   6  11   2          3.47          3.37        13.89 o                         
   7  11   2        401.77        358.82        29.45 o                         
   8  11   2         12.19         15.18        16.85 o                         
   9  11   2         38.51         38.17        14.99 o                         
  10  11   2          2.61          5.48        16.02 o                         
 -10  12   2          6.19         -9.78        19.96 o                         
  -9  12   2         38.99         61.79        26.14 o                         
  -8  12   2          0.01         10.42        22.61 o                         
  -7  12   2        127.40        122.26        18.82 o                         
  -6  12   2         55.58         56.25        17.02 o                         
  -5  12   2        157.30        155.23        15.57 o                         
  -4  12   2          9.28         14.45        14.72 o                         
  -3  12   2        612.95        648.13        28.75 o                         
  -2  12   2        179.93        173.50        14.79 o                         
  -1  12   2        131.60        129.72        13.82 o                         
   0  12   2         36.30         41.39        12.91 o                         
   1  12   2        824.55        791.72        21.53 o                         
   2  12   2        198.46        186.67        13.81 o                         
   3  12   2         29.43         23.92        15.55 o                         
   4  12   2         27.77         29.02        14.16 o                         
   5  12   2        299.45        279.48        15.37 o                         
   6  12   2         85.38         86.74        16.34 o                         
   7  12   2          7.39          7.00        15.89 o                         
   8  12   2          8.54          2.62        16.76 o                         
   9  12   2         42.13         28.68        15.64 o                         
  -9  13   2          0.56          1.44        19.96 o                         
  -8  13   2         13.11         23.58        19.27 o                         
  -7  13   2         22.44          7.10        18.00 o                         
  -6  13   2         40.17         53.88        18.78 o                         
  -5  13   2          0.31          8.99        17.54 o                         
  -4  13   2         46.29         45.33        16.38 o                         
  -3  13   2         44.00         57.36        15.17 o                         
  -2  13   2         32.44         34.66        13.95 o                         
  -1  13   2          0.43          8.66        13.70 o                         
   0  13   2         17.05         16.93        13.92 o                         
   1  13   2          4.46          9.93        13.78 o                         
   2  13   2          1.10          6.32        14.64 o                         
   3  13   2          2.14         -3.71        13.89 o                         
   4  13   2          0.96         -1.51        14.88 o                         
   5  13   2          2.77         14.67        15.17 o                         
   6  13   2          2.06         12.42        14.98 o                         
   7  13   2          1.34          9.73        17.49 o                         
  -7  14   2          0.16         11.18        19.84 o                         
  -6  14   2          3.59         -1.46        20.85 o                         
  -5  14   2          0.43          6.30        16.52 o                         
  -4  14   2          1.23          2.30        15.94 o                         
  -3  14   2          0.40         12.81        14.76 o                         
  -2  14   2          7.30          3.16        14.72 o                         
  -1  14   2          0.03          3.63        14.33 o                         
   0  14   2          1.70          6.72        13.13 o                         
   1  14   2          0.48         11.91        15.08 o                         
   2  14   2          3.50          0.61        13.72 o                         
   3  14   2          2.27          4.57        14.75 o                         
   4  14   2          6.39          0.28        16.58 o                         
   5  14   2          0.07         14.75        15.92 o                         
   6  14   2          0.27         15.04        15.85 o                         
  -4  15   2          6.83         16.92        16.99 o                         
  -3  15   2          1.69         18.60        16.30 o                         
  -2  15   2          8.18         14.87        16.14 o                         
  -1  15   2          0.20         -3.10        16.38 o                         
   0  15   2         13.69         16.01        14.73 o                         
   1  15   2          0.01         14.53        16.08 o                         
   2  15   2          8.12         10.35        15.41 o                         
   3  15   2          0.38          5.46        15.02 o                         
 -15   0   3          2.68         25.58        19.91 o                         
 -13   0   3        119.32        125.01        20.19 o                         
 -11   0   3         18.78         13.84        15.51 o                         
  -9   0   3        164.68        150.76        17.10 o                         
  -7   0   3         90.56         83.98        19.34 o                         
  -5   0   3          3.74          2.25        18.14 o                         
  -3   0   3         27.59         45.23        24.50 o                         
  -1   0   3          2.42         13.63        19.73 o                         
   1   0   3         22.34         31.17        17.69 o                         
   3   0   3         16.60         22.69        16.66 o                         
   5   0   3          8.43          8.22        15.19 o                         
   7   0   3          1.11          0.03        15.08 o                         
   9   0   3          0.17         13.50        16.44 o                         
  11   0   3          2.13         15.26        16.90 o                         
  13   0   3          0.38          5.38        18.82 o                         
 -16   1   3         57.97         66.23        15.57 o                         
 -15   1   3          1.44         -4.23        12.88 o                         
 -14   1   3         14.13         21.37        13.82 o                         
 -13   1   3         37.33         44.55        13.14 o                         
 -12   1   3        446.64        457.10        13.69 o                         
 -11   1   3          5.73          5.48        11.44 o                         
 -10   1   3        369.32        389.91        15.51 o                         
  -9   1   3        309.71        310.51        13.09 o                         
  -8   1   3       1083.33       1056.52        29.07 o                         
  -7   1   3         24.13         29.40        12.85 o                         
  -6   1   3       2962.01       2620.66        49.40 o                         
  -5   1   3        805.28        749.46        17.52 o                         
  -4   1   3          1.56          9.29        14.31 o                         
  -3   1   3        792.67        718.20        26.48 o                         
  -2   1   3       3436.31       3026.88        58.94 o                         
  -1   1   3          3.77          7.03        13.99 o                         
   0   1   3       1868.51       1637.19        66.95 o                         
   1   1   3        528.58        481.88        17.59 o                         
   2   1   3          0.02          7.82        12.30 o                         
   3   1   3        300.59        292.41        15.04 o                         
   4   1   3         55.35         55.01        12.96 o                         
   5   1   3          0.24          4.02        12.85 o                         
   6   1   3        345.45        333.26        14.44 o                         
   7   1   3         34.89         36.46        12.57 o                         
   8   1   3          8.39         28.67        12.44 o                         
   9   1   3         15.18         13.15        13.20 o                         
  10   1   3         70.79         71.00        13.89 o                         
  11   1   3          0.02         18.79        13.82 o                         
  12   1   3          0.70          8.45        13.81 o                         
  13   1   3          6.80         14.31        13.59 o                         
  14   1   3          8.25         20.63        13.71 o                         
 -16   2   3          1.10         11.80        16.17 o                         
 -15   2   3          0.05          9.75        14.75 o                         
 -14   2   3         10.01         28.31        13.26 o                         
 -13   2   3          8.60         21.85        12.68 o                         
 -12   2   3         18.08         18.56        12.95 o                         
 -11   2   3         21.60         26.14        11.81 o                         
 -10   2   3         86.10         95.54        11.99 o                         
  -9   2   3        184.04        217.21        12.96 o                         
  -8   2   3        336.27        338.83        13.79 o                         
  -7   2   3        389.49        372.30        14.09 o                         
  -6   2   3        323.97        329.04        14.40 o                         
  -5   2   3       1300.41       1161.29        21.34 o                         
  -4   2   3       2073.25       1867.52        29.68 o                         
  -3   2   3       2176.80       1948.73        42.36 o                         
  -2   2   3         95.97         91.62        15.24 o                         
  -1   2   3        213.38        218.96        17.71 o                         
   0   2   3        685.69        711.20        31.57 o                         
   1   2   3       1376.55       1349.02        22.93 o                         
   2   2   3       1038.37        985.88        16.36 o                         
   3   2   3        167.91        161.13        11.86 o                         
   4   2   3         30.89         37.66        13.19 o                         
   5   2   3        365.69        353.33        12.74 o                         
   6   2   3        363.76        351.82        12.32 o                         
   7   2   3         65.80         72.42        11.81 o                         
   8   2   3          9.02         22.28        10.94 o                         
   9   2   3         56.81         69.03        11.48 o                         
  10   2   3         21.78         40.31        11.24 o                         
  11   2   3          0.68         -2.26        14.55 o                         
  12   2   3          2.19         19.99        14.43 o                         
  13   2   3          3.19          3.43        15.45 o                         
  14   2   3          0.10          3.50        13.95 o                         
 -16   3   3          0.62         14.04        14.76 o                         
 -15   3   3          0.00          3.00        14.36 o                         
 -14   3   3          3.68         12.82        14.63 o                         
 -13   3   3          2.31          6.01        14.37 o                         
 -12   3   3          0.54          0.05        11.73 o                         
 -11   3   3         17.52         31.93        13.78 o                         
 -10   3   3         23.55         29.80        12.97 o                         
  -9   3   3         47.05         41.04        11.93 o                         
  -8   3   3         49.61         56.62        12.82 o                         
  -7   3   3         45.29         48.24        12.94 o                         
  -6   3   3         54.31         54.77        13.01 o                         
  -5   3   3        232.88        221.07        15.66 o                         
  -4   3   3         66.71         72.26        17.26 o                         
  -3   3   3        218.27        259.99        18.87 o                         
  -2   3   3         14.90         22.36        15.17 o                         
  -1   3   3        794.96        810.78        28.06 o                         
   0   3   3          6.56         20.13        12.05 o                         
   1   3   3        746.38        812.83        15.55 o                         
   2   3   3        319.59        319.82        12.39 o                         
   3   3   3        974.58        970.27        20.79 o                         
   4   3   3          2.23          2.32        10.78 o                         
   5   3   3         11.92         23.12        13.37 o                         
   6   3   3        130.28        130.78        11.13 o                         
   7   3   3        143.74        162.99        17.82 o                         
   8   3   3          0.64          2.85        10.64 o                         
   9   3   3          0.43         10.09        10.89 o                         
  10   3   3         19.84         23.98        11.49 o                         
  11   3   3          4.70         19.56        12.23 o                         
  12   3   3          1.36          1.42        12.59 o                         
  13   3   3          0.10          9.79        15.34 o                         
  14   3   3          1.03          5.67        15.86 o                         
 -16   4   3          1.34         -1.17        15.47 o                         
 -15   4   3         14.56         24.94        13.56 o                         
 -14   4   3          3.76         -2.54        13.50 o                         
 -13   4   3         43.60         59.81        13.46 o                         
 -12   4   3          9.32         21.30        13.26 o                         
 -11   4   3         92.00        110.74        13.62 o                         
 -10   4   3         43.17         48.77        13.17 o                         
  -9   4   3        238.17        236.75        13.86 o                         
  -8   4   3         44.26         38.48        13.33 o                         
  -7   4   3         82.18        100.99        14.04 o                         
  -6   4   3        190.46        170.21        15.45 o                         
  -5   4   3        634.71        666.65        20.87 o                         
  -4   4   3         96.38         78.41        14.83 o                         
  -3   4   3         97.34         85.68        17.67 o                         
  -2   4   3         49.63         51.65        15.35 o                         
  -1   4   3        365.52        413.32        15.15 o                         
   0   4   3          4.51          8.34        11.30 o                         
   1   4   3          1.41         -2.89        11.26 o                         
   2   4   3         83.90         82.97        11.22 o                         
   3   4   3         88.71        104.96        11.79 o                         
   4   4   3         24.87         32.01        11.43 o                         
   5   4   3        202.42        234.98        17.73 o                         
   6   4   3         61.83         58.55        10.77 o                         
   7   4   3          2.58          5.46        10.71 o                         
   8   4   3         17.18         14.87        12.35 o                         
   9   4   3        120.85        134.88        14.35 o                         
  10   4   3          4.97         13.64        12.51 o                         
  11   4   3          0.46          4.45        12.75 o                         
  12   4   3          2.56         11.64        12.46 o                         
  13   4   3         19.52         36.31        14.11 o                         
  14   4   3          0.05          5.85        17.00 o                         
 -15   5   3          0.92         10.49        15.69 o                         
 -14   5   3          0.12         17.39        14.49 o                         
 -13   5   3          5.30         -5.20        14.70 o                         
 -12   5   3          0.05         10.75        13.77 o                         
 -11   5   3         53.23         53.79        14.01 o                         
 -10   5   3         29.85         35.85        14.08 o                         
  -9   5   3          0.14          1.14        13.59 o                         
  -8   5   3          0.07         11.04        14.16 o                         
  -7   5   3        845.16        830.00        17.97 o                         
  -6   5   3        357.28        363.49        17.69 o                         
  -5   5   3          9.47         15.81        16.55 o                         
  -4   5   3         13.43         13.45        16.66 o                         
  -3   5   3       1190.62       1144.72        32.80 o                         
  -2   5   3        163.99        161.04        13.83 o                         
  -1   5   3         14.34         11.16        12.15 o                         
   0   5   3          4.92         12.92        11.87 o                         
   1   5   3        228.44        272.59        15.96 o                         
   2   5   3        101.71        109.71        11.50 o                         
   3   5   3        135.70        142.76        12.31 o                         
   4   5   3         17.88         33.84        11.86 o                         
   5   5   3        979.46       1029.44        49.26 o                         
   6   5   3         65.73         70.34        13.18 o                         
   7   5   3        142.28        146.33        11.80 o                         
   8   5   3         17.48         17.52        11.59 o                         
   9   5   3        172.36        171.86        11.51 o                         
  10   5   3          2.88         16.60        12.71 o                         
  11   5   3         34.43         38.62        12.54 o                         
  12   5   3          2.83          1.00        11.74 o                         
  13   5   3          8.21          5.80        14.23 o                         
 -15   6   3         15.70         22.19        15.50 o                         
 -14   6   3         28.40         12.84        15.87 o                         
 -13   6   3          0.01         13.98        14.42 o                         
 -12   6   3         10.59         13.57        14.93 o                         
 -11   6   3        147.64        151.34        15.10 o                         
 -10   6   3         88.00         86.83        14.07 o                         
  -9   6   3          6.38         10.06        14.41 o                         
  -8   6   3        292.83        307.45        16.62 o                         
  -7   6   3        845.39        842.71        20.41 o                         
  -6   6   3        398.88        396.62        17.58 o                         
  -5   6   3         37.06         41.04        16.10 o                         
  -4   6   3       1802.21       1829.09       125.90 o                         
  -3   6   3       1905.52       2016.78        41.85 o                         
  -2   6   3       1076.01       1165.04        18.60 o                         
  -1   6   3        165.93        177.74        13.19 o                         
   0   6   3       3354.77       3880.56        77.83 o                         
   1   6   3       1138.59       1222.80        22.78 o                         
   2   6   3        663.29        667.09        21.02 o                         
   3   6   3        127.79        134.36        11.44 o                         
   4   6   3       1469.26       1558.14        84.63 o                         
   5   6   3        154.20        150.36        12.18 o                         
   6   6   3         94.77         96.35        12.03 o                         
   7   6   3         21.75         19.42        14.11 o                         
   8   6   3        242.37        240.78        20.19 o                         
   9   6   3          8.70         19.44        13.08 o                         
  10   6   3         17.31         10.36        12.43 o                         
  11   6   3          1.55          5.63        13.14 o                         
  12   6   3         25.71         21.36        13.45 o                         
  13   6   3          0.28          3.11        15.30 o                         
 -15   7   3          0.05         11.07        16.24 o                         
 -14   7   3          1.85          0.10        15.75 o                         
 -13   7   3          0.92          1.95        15.53 o                         
 -12   7   3          2.00         13.28        14.79 o                         
 -11   7   3          0.29         14.77        15.22 o                         
 -10   7   3          7.50         -3.36        14.96 o                         
  -9   7   3          4.67          5.82        18.28 o                         
  -8   7   3          0.03          4.20        17.01 o                         
  -7   7   3          4.58         27.00        16.77 o                         
  -6   7   3        173.81        186.84        17.12 o                         
  -5   7   3          5.49         14.87        16.10 o                         
  -4   7   3        168.99        169.12        15.78 o                         
  -3   7   3          5.55         12.35        13.29 o                         
  -2   7   3       1459.23       1445.43        31.99 o                         
  -1   7   3         17.09         13.08        11.64 o                         
   0   7   3        485.77        450.41        14.68 o                         
   1   7   3          3.03          6.25        11.34 o                         
   2   7   3       1440.21       1389.99        28.06 o                         
   3   7   3         72.78         70.02        11.17 o                         
   4   7   3        136.02        129.46        12.33 o                         
   5   7   3          3.24          8.73        11.79 o                         
   6   7   3         87.94         83.37        12.44 o                         
   7   7   3         21.86         28.10        13.39 o                         
   8   7   3          0.51         24.18        11.74 o                         
   9   7   3          0.02          7.06        12.42 o                         
  10   7   3         10.06         16.15        13.05 o                         
  11   7   3          3.80         11.36        14.14 o                         
  12   7   3          0.80         -4.49        13.51 o                         
 -14   8   3          0.06         15.48        17.20 o                         
 -13   8   3          2.84         11.77        16.79 o                         
 -12   8   3         26.18         32.22        16.43 o                         
 -11   8   3          5.56         13.26        17.58 o                         
 -10   8   3          0.02         -2.75        17.35 o                         
  -9   8   3          9.70         16.95        16.67 o                         
  -8   8   3        119.62        142.23        16.78 o                         
  -7   8   3         20.62         33.20        24.06 o                         
  -6   8   3         15.09         29.19        23.74 o                         
  -5   8   3         30.59         26.14        17.01 o                         
  -4   8   3        441.13        492.68        16.78 o                         
  -3   8   3         48.87         55.85        13.42 o                         
  -2   8   3         17.83         25.26        12.51 o                         
  -1   8   3         59.94         68.89        13.08 o                         
   0   8   3        623.26        670.85        22.22 o                         
   1   8   3         20.42         21.52        11.55 o                         
   2   8   3         90.71         90.23        11.67 o                         
   3   8   3         16.88         17.73        10.93 o                         
   4   8   3        177.61        179.69        14.49 o                         
   5   8   3          0.73         14.05        12.62 o                         
   6   8   3        108.30        114.25        12.64 o                         
   7   8   3          0.71         -0.98        12.66 o                         
   8   8   3          8.68          5.15        12.53 o                         
   9   8   3          5.66          0.25        13.33 o                         
  10   8   3          5.24          5.59        12.71 o                         
  11   8   3          3.46          5.37        14.81 o                         
  12   8   3          0.28         11.46        15.17 o                         
 -13   9   3          3.71         12.12        19.73 o                         
 -12   9   3          1.26         25.11        18.94 o                         
 -11   9   3         21.04         38.42        18.03 o                         
 -10   9   3          0.09         18.61        17.91 o                         
  -9   9   3         21.50         34.13        20.85 o                         
  -8   9   3         11.20          3.08        17.12 o                         
  -7   9   3        113.49        132.25        21.81 o                         
  -6   9   3         12.33         13.90        16.90 o                         
  -5   9   3         11.29         18.09        17.01 o                         
  -4   9   3         62.70         49.89        15.47 o                         
  -3   9   3        351.07        345.27        14.83 o                         
  -2   9   3        235.87        219.92        13.54 o                         
  -1   9   3         26.50         26.39        12.33 o                         
   0   9   3        166.07        154.74        12.66 o                         
   1   9   3        323.95        304.53        12.70 o                         
   2   9   3        449.00        408.82        18.06 o                         
   3   9   3         59.06         54.78        12.19 o                         
   4   9   3        105.79        111.73        12.91 o                         
   5   9   3         51.04         51.40        12.19 o                         
   6   9   3        139.45        142.15        12.79 o                         
   7   9   3         12.41         14.52        12.22 o                         
   8   9   3         15.68         22.54        14.50 o                         
   9   9   3          0.28          0.21        13.26 o                         
  10   9   3         12.64         17.50        13.90 o                         
  11   9   3          1.39          0.56        15.33 o                         
 -12  10   3          0.42         19.73        19.51 o                         
 -11  10   3        132.69        115.15        20.30 o                         
 -10  10   3          1.95        -12.61        17.80 o                         
  -9  10   3        163.53        167.91        19.16 o                         
  -8  10   3         28.29         31.59        17.92 o                         
  -7  10   3        554.93        544.46        35.28 o                         
  -6  10   3         15.20          2.27        17.12 o                         
  -5  10   3       1082.83       1076.51        39.55 o                         
  -4  10   3        255.62        249.67        15.59 o                         
  -3  10   3       1266.43       1269.83        31.44 o                         
  -2  10   3         22.85         32.80        13.25 o                         
  -1  10   3       2507.02       2531.10        25.14 o                         
   0  10   3        655.59        629.91        16.19 o                         
   1  10   3       1224.01       1158.33        44.72 o                         
   2  10   3          3.78         12.22        12.70 o                         
   3  10   3       1750.78       1630.29        63.94 o                         
   4  10   3        455.39        463.93        24.58 o                         
   5  10   3        400.66        390.87        23.20 o                         
   6  10   3          0.76         13.32        12.96 o                         
   7  10   3        409.26        407.17        41.20 o                         
   8  10   3        111.68        103.35        16.23 o                         
   9  10   3         50.03         52.53        14.66 o                         
  10  10   3          1.55         10.71        14.59 o                         
 -12  11   3          0.02         14.58        26.94 o                         
 -11  11   3          1.60         14.30        20.07 o                         
 -10  11   3         32.91         35.32        22.29 o                         
  -9  11   3        349.28        369.15        51.00 o                         
  -8  11   3          5.94         13.79        27.42 o                         
  -7  11   3          5.01         12.67        18.14 o                         
  -6  11   3         71.01         44.94        17.58 o                         
  -5  11   3       1519.89       1489.68        59.75 o                         
  -4  11   3         16.04         18.67        14.34 o                         
  -3  11   3         19.57         29.51        14.81 o                         
  -2  11   3         38.38         46.02        14.67 o                         
  -1  11   3       2817.45       2875.41        23.09 o                         
   0  11   3          6.01         26.23        13.29 o                         
   1  11   3        147.80        146.38        14.61 o                         
   2  11   3          0.03         -1.56        12.71 o                         
   3  11   3       1486.70       1390.67        68.06 o                         
   4  11   3          1.49          4.34        13.42 o                         
   5  11   3        207.56        193.15        26.50 o                         
   6  11   3          6.06         -8.93        13.81 o                         
   7  11   3        248.03        217.74        16.11 o                         
   8  11   3          1.09         -3.12        16.16 o                         
   9  11   3         73.45         58.54        15.62 o                         
 -10  12   3          0.40          7.12        19.62 o                         
  -9  12   3         62.29         63.66        16.37 o                         
  -8  12   3          4.88          9.17        18.82 o                         
  -7  12   3          0.42         10.96        17.69 o                         
  -6  12   3          1.47         10.44        18.14 o                         
  -5  12   3        156.28        168.12        16.66 o                         
  -4  12   3          2.91         12.50        14.39 o                         
  -3  12   3         11.52          6.27        13.46 o                         
  -2  12   3         26.87         21.01        15.41 o                         
  -1  12   3         83.75         71.77        14.24 o                         
   0  12   3          4.07         17.80        12.97 o                         
   1  12   3         68.89         48.00        11.88 o                         
   2  12   3         63.68         45.75        13.07 o                         
   3  12   3          1.64          7.92        13.67 o                         
   4  12   3          6.80         -0.80        14.81 o                         
   5  12   3         55.35         47.49        15.36 o                         
   6  12   3         44.99         35.53        14.57 o                         
   7  12   3          1.67         20.14        14.91 o                         
   8  12   3          1.02        -16.31        17.06 o                         
  -9  13   3          4.16         -2.19        19.73 o                         
  -8  13   3          0.96         -2.47        19.16 o                         
  -7  13   3          0.00        -16.36        19.71 o                         
  -6  13   3         10.58          1.47        20.03 o                         
  -5  13   3         10.34         25.72        16.67 o                         
  -4  13   3          4.00          6.98        15.53 o                         
  -3  13   3          9.27          8.11        14.75 o                         
  -2  13   3         18.15         16.22        15.66 o                         
  -1  13   3          2.25         10.38        15.71 o                         
   0  13   3          6.10         11.90        13.81 o                         
   1  13   3         10.32         11.73        13.97 o                         
   2  13   3          1.84          2.73        14.67 o                         
   3  13   3          0.74         10.55        13.96 o                         
   4  13   3          2.87          7.61        13.36 o                         
   5  13   3          1.84         -1.68        15.14 o                         
   6  13   3          0.28          6.10        15.44 o                         
   7  13   3          1.86          5.00        16.14 o                         
  -7  14   3          0.18         11.10        19.62 o                         
  -6  14   3         12.17         -1.10        20.17 o                         
  -5  14   3          0.02         11.46        17.68 o                         
  -4  14   3         27.04         44.59        18.86 o                         
  -3  14   3          0.22          1.52        16.25 o                         
  -2  14   3         53.59         51.89        14.98 o                         
  -1  14   3          0.24         13.62        14.54 o                         
   0  14   3         85.85         82.20        15.34 o                         
   1  14   3          2.33         15.83        13.75 o                         
   2  14   3         36.71         21.65        16.44 o                         
   3  14   3          0.00          0.71        15.09 o                         
   4  14   3         60.86         42.81        14.86 o                         
   5  14   3          0.27          1.34        15.92 o                         
  -4  15   3         15.14         19.09        18.03 o                         
  -3  15   3          3.39          3.21        18.74 o                         
  -2  15   3         29.39         41.05        15.34 o                         
  -1  15   3          0.16          3.91        15.50 o                         
   0  15   3         21.06         26.43        15.52 o                         
   1  15   3          2.71         12.28        15.37 o                         
   2  15   3          8.75         11.11        16.47 o                         
 -16   0   4        198.07        168.84        23.04 o                         
 -14   0   4         66.84         90.72        21.65 o                         
 -12   0   4        787.85        800.24        56.61 o                         
 -10   0   4        345.90        346.15        21.99 o                         
  -8   0   4        959.30        930.75        25.02 o                         
  -6   0   4        103.04         93.02        17.12 o                         
  -4   0   4        315.03        309.61        19.84 o                         
  -2   0   4        926.57        810.96        66.24 o                         
   0   0   4       2247.88       2229.53        31.64 o                         
   2   0   4       2516.24       2387.36        29.94 o                         
   4   0   4       1367.83       1392.48        23.47 o                         
   6   0   4        384.31        383.51        17.67 o                         
   8   0   4        115.68        117.10        17.45 o                         
  10   0   4         17.50          8.81        16.55 o                         
  12   0   4          8.72         15.28        18.13 o                         
  14   0   4          0.17         -3.01        19.84 o                         
 -16   1   4         13.27         28.60        14.54 o                         
 -15   1   4          0.00         16.99        14.41 o                         
 -14   1   4          2.72          4.07        12.32 o                         
 -13   1   4          0.07          1.15        12.15 o                         
 -12   1   4        117.26        127.60        13.13 o                         
 -11   1   4          7.05         12.60        11.55 o                         
 -10   1   4         22.02         25.74        12.55 o                         
  -9   1   4         35.67         50.06        12.73 o                         
  -8   1   4        511.14        516.63        14.72 o                         
  -7   1   4        145.92        132.52        12.75 o                         
  -6   1   4        836.91        762.79        16.40 o                         
  -5   1   4          1.00          6.01        12.02 o                         
  -4   1   4        280.64        314.18        14.38 o                         
  -3   1   4        627.88        604.05        18.80 o                         
  -2   1   4       5572.43       5023.49        34.89 o                         
  -1   1   4        613.32        541.76        23.38 o                         
   0   1   4         11.97         36.88        13.28 o                         
   1   1   4        487.64        485.32        14.55 o                         
   2   1   4       2885.99       2622.24        97.32 o                         
   3   1   4        206.49        191.22        12.25 o                         
   4   1   4        321.07        341.88        12.70 o                         
   5   1   4        249.76        255.72        12.06 o                         
   6   1   4        288.93        313.13        12.32 o                         
   7   1   4          0.48         11.89        11.10 o                         
   8   1   4        138.28        144.79        14.91 o                         
   9   1   4         57.50         57.66        11.98 o                         
  10   1   4          3.25         14.69        12.08 o                         
  11   1   4          2.90          4.48        12.15 o                         
  12   1   4         21.55         35.65        12.85 o                         
  13   1   4         10.98         16.49        13.60 o                         
  14   1   4          0.04          9.71        15.05 o                         
 -16   2   4          0.03          1.38        15.33 o                         
 -15   2   4          1.39          4.94        14.99 o                         
 -14   2   4          2.88         12.17        12.37 o                         
 -13   2   4          0.15         -1.04        12.85 o                         
 -12   2   4          3.72         13.60        11.77 o                         
 -11   2   4         38.16         46.93        11.96 o                         
 -10   2   4         30.78         33.04        11.54 o                         
  -9   2   4         33.44         42.66        11.67 o                         
  -8   2   4        138.63        143.96        13.07 o                         
  -7   2   4        109.81        102.12        13.06 o                         
  -6   2   4          0.94          7.47        12.77 o                         
  -5   2   4        983.78        910.32        40.60 o                         
  -4   2   4        605.36        557.94        18.70 o                         
  -3   2   4         52.25         67.64        14.11 o                         
  -2   2   4       1656.04       1579.81        66.44 o                         
  -1   2   4       3353.63       3270.82        96.72 o                         
   0   2   4        289.71        271.19        13.29 o                         
   1   2   4        627.93        664.29        14.88 o                         
   2   2   4       2244.33       2276.79        31.96 o                         
   3   2   4        840.80        792.10        19.13 o                         
   4   2   4          0.50         -1.22        12.26 o                         
   5   2   4        370.93        399.41        15.74 o                         
   6   2   4        353.59        347.18        22.71 o                         
   7   2   4         43.18         55.75        13.46 o                         
   8   2   4          1.18          9.97        13.02 o                         
   9   2   4         97.08        101.79        13.95 o                         
  10   2   4         20.29         14.82        13.51 o                         
  11   2   4          3.38          7.75        12.10 o                         
  12   2   4          0.33          7.17        12.79 o                         
  13   2   4         14.52         27.08        13.59 o                         
  14   2   4          0.27          3.63        14.39 o                         
 -16   3   4          0.00          6.71        16.36 o                         
 -15   3   4         11.85         12.77        15.79 o                         
 -14   3   4          0.85         10.90        13.16 o                         
 -13   3   4         15.33         25.66        12.66 o                         
 -12   3   4          0.01          3.10        13.14 o                         
 -11   3   4        227.93        281.50        15.57 o                         
 -10   3   4         19.68         27.85        12.35 o                         
  -9   3   4         46.24         48.09        12.84 o                         
  -8   3   4          0.57          4.34        12.93 o                         
  -7   3   4       2365.14       2255.23        55.51 o                         
  -6   3   4        124.42        125.90        14.07 o                         
  -5   3   4          4.24          1.73        13.89 o                         
  -4   3   4         39.08         35.45        14.31 o                         
  -3   3   4       6152.57       5947.25       148.11 o                         
  -2   3   4        112.18        111.84        13.74 o                         
  -1   3   4        619.00        552.49        23.15 o                         
   0   3   4        458.82        437.32        13.51 o                         
   1   3   4       2015.46       1942.21        29.71 o                         
   2   3   4         62.78         55.12        10.98 o                         
   3   3   4        187.04        162.44        11.42 o                         
   4   3   4        157.86        151.53        11.50 o                         
   5   3   4         65.01         64.96        13.19 o                         
   6   3   4         36.18         42.98        10.54 o                         
   7   3   4          5.17         -3.37        11.36 o                         
   8   3   4          8.48          8.87        10.94 o                         
   9   3   4          1.39         -1.28        11.26 o                         
  10   3   4          9.58         18.84        13.74 o                         
  11   3   4          9.48          5.94        14.06 o                         
  12   3   4          0.28         -5.20        15.24 o                         
  13   3   4          0.02          8.78        13.87 o                         
 -16   4   4          0.05          6.73        15.84 o                         
 -15   4   4          0.82         17.94        15.04 o                         
 -14   4   4          7.35         17.63        14.43 o                         
 -13   4   4          4.81         -1.15        14.89 o                         
 -12   4   4          0.82          9.10        14.98 o                         
 -11   4   4          4.50          3.78        15.03 o                         
 -10   4   4         26.08         34.05        12.89 o                         
  -9   4   4         27.12         19.48        13.23 o                         
  -8   4   4          0.03          4.44        14.03 o                         
  -7   4   4        178.78        188.58        14.38 o                         
  -6   4   4         91.95         99.49        16.19 o                         
  -5   4   4         90.73         92.82        17.01 o                         
  -4   4   4         54.93         65.07        17.46 o                         
  -3   4   4       3095.20       3433.17        28.10 o                         
  -2   4   4         71.43         69.15        12.98 o                         
  -1   4   4         92.05         95.17        12.17 o                         
   0   4   4        143.01        142.71        13.46 o                         
   1   4   4       6738.91       7244.25       114.43 o                         
   2   4   4          3.40          5.09        10.66 o                         
   3   4   4        420.47        395.30        12.58 o                         
   4   4   4         36.00         32.88        11.03 o                         
   5   4   4       1767.82       1829.36        87.62 o                         
   6   4   4         26.20         30.84        12.96 o                         
   7   4   4        102.00        100.23        10.56 o                         
   8   4   4          3.22          5.63        10.94 o                         
   9   4   4        132.82        126.57        12.27 o                         
  10   4   4         10.26          5.30        12.22 o                         
  11   4   4          7.51         15.60        12.43 o                         
  12   4   4          0.08         13.74        15.04 o                         
  13   4   4          7.58          8.08        16.94 o                         
 -16   5   4          2.60         -8.28        15.22 o                         
 -15   5   4          4.00          1.82        15.04 o                         
 -14   5   4          2.29          8.18        14.57 o                         
 -13   5   4         19.59         16.50        14.29 o                         
 -12   5   4         33.72         33.00        14.33 o                         
 -11   5   4         23.15         30.89        13.90 o                         
 -10   5   4         63.75         73.73        13.94 o                         
  -9   5   4        348.94        334.47        22.38 o                         
  -8   5   4        290.50        271.74        16.29 o                         
  -7   5   4         31.56         40.37        16.10 o                         
  -6   5   4        562.80        550.15        18.26 o                         
  -5   5   4       2960.54       2885.14        27.89 o                         
  -4   5   4       1345.66       1322.00        51.64 o                         
  -3   5   4         35.09         51.34        14.21 o                         
  -2   5   4       1542.78       1534.12        49.35 o                         
  -1   5   4       7314.40       7652.42        76.93 o                         
   0   5   4       1866.31       1971.16        32.61 o                         
   1   5   4        122.52        144.27        12.27 o                         
   2   5   4        681.39        631.70        15.84 o                         
   3   5   4       3429.26       3524.31        70.28 o                         
   4   5   4        464.70        466.67        18.11 o                         
   5   5   4         20.34         24.96        11.65 o                         
   6   5   4         91.53         96.46        12.03 o                         
   7   5   4        627.00        608.60        32.13 o                         
   8   5   4         26.84         40.90        12.40 o                         
   9   5   4          0.01         -6.64        11.99 o                         
  10   5   4          6.38          9.14        12.49 o                         
  11   5   4         64.31         64.99        12.87 o                         
  12   5   4          0.00          3.38        14.46 o                         
  13   5   4          0.28          9.26        17.14 o                         
 -15   6   4         11.75         12.08        16.49 o                         
 -14   6   4          1.46          9.52        15.66 o                         
 -13   6   4          2.77          3.94        15.17 o                         
 -12   6   4         53.32         51.65        15.01 o                         
 -11   6   4         93.30         92.12        15.37 o                         
 -10   6   4          8.74         16.06        14.85 o                         
  -9   6   4         21.70         42.09        17.91 o                         
  -8   6   4        413.05        400.44        18.59 o                         
  -7   6   4        318.02        316.24        17.69 o                         
  -6   6   4         54.86         51.89        16.10 o                         
  -5   6   4        252.08        289.50        16.97 o                         
  -4   6   4       1189.36       1220.47        21.66 o                         
  -3   6   4         71.40         73.58        14.16 o                         
  -2   6   4        875.64        864.20        16.51 o                         
  -1   6   4        596.86        591.91        14.97 o                         
   0   6   4        590.39        549.50        14.51 o                         
   1   6   4         23.74         38.14        10.93 o                         
   2   6   4        242.87        234.94        12.77 o                         
   3   6   4        116.76        116.63        11.75 o                         
   4   6   4         35.85         38.22        10.66 o                         
   5   6   4          1.16         -1.90        12.20 o                         
   6   6   4         29.38         30.99        12.08 o                         
   7   6   4          0.74         -1.02        13.08 o                         
   8   6   4          5.48         14.17        12.13 o                         
   9   6   4         19.42         31.94        12.72 o                         
  10   6   4         38.86         49.62        12.59 o                         
  11   6   4          0.08         -4.08        13.39 o                         
  12   6   4          3.57         12.83        13.55 o                         
 -15   7   4          0.03         11.06        17.10 o                         
 -14   7   4          6.76          6.24        16.33 o                         
 -13   7   4          0.88         19.05        15.48 o                         
 -12   7   4         18.86         28.64        16.65 o                         
 -11   7   4          0.30         -1.98        17.35 o                         
 -10   7   4         47.86         43.05        16.90 o                         
  -9   7   4          6.99         17.59        16.67 o                         
  -8   7   4        106.75        120.91        17.34 o                         
  -7   7   4          2.40         -4.47        16.54 o                         
  -6   7   4        270.96        257.72        17.58 o                         
  -5   7   4         21.28         13.92        16.43 o                         
  -4   7   4        236.48        265.45        17.01 o                         
  -3   7   4          1.13         12.73        15.00 o                         
  -2   7   4        212.02        223.99        13.48 o                         
  -1   7   4          0.90          5.76        11.74 o                         
   0   7   4         43.64         44.99        11.17 o                         
   1   7   4          2.30         11.44        11.72 o                         
   2   7   4          5.45         16.53        11.84 o                         
   3   7   4          4.85          2.52        10.58 o                         
   4   7   4         26.68         27.51        11.05 o                         
   5   7   4          4.51          9.47        11.83 o                         
   6   7   4         19.30         18.61        11.71 o                         
   7   7   4          2.79         -3.25        14.02 o                         
   8   7   4         17.09         18.55        13.38 o                         
   9   7   4          1.27          9.49        11.89 o                         
  10   7   4         46.44         35.66        13.95 o                         
  11   7   4          1.29         11.96        14.62 o                         
  12   7   4          0.28          0.83        14.32 o                         
 -14   8   4          0.08         16.68        19.73 o                         
 -13   8   4          3.28          4.86        19.50 o                         
 -12   8   4          0.02         -3.69        18.03 o                         
 -11   8   4          1.15        -10.83        17.79 o                         
 -10   8   4          1.60         14.19        17.12 o                         
  -9   8   4          3.16          3.75        16.90 o                         
  -8   8   4         15.36         22.51        29.51 o                         
  -7   8   4         25.69         28.39        17.01 o                         
  -6   8   4          0.65         25.03        16.44 o                         
  -5   8   4          0.65          0.00        16.89 o                         
  -4   8   4         90.24        100.23        14.67 o                         
  -3   8   4         61.82         52.64        13.19 o                         
  -2   8   4         47.96         34.69        12.40 o                         
  -1   8   4          0.03          5.05        11.77 o                         
   0   8   4         31.35         52.90        12.09 o                         
   1   8   4          5.99          1.85        12.50 o                         
   2   8   4        237.53        229.65        16.15 o                         
   3   8   4          0.02         -2.77        12.20 o                         
   4   8   4         22.75         20.35        11.50 o                         
   5   8   4          3.05         12.52        11.46 o                         
   6   8   4        159.96        165.54        17.08 o                         
   7   8   4          0.74         18.33        12.33 o                         
   8   8   4         32.43         31.81        12.41 o                         
   9   8   4          0.69          9.00        12.42 o                         
  10   8   4         43.88         27.23        14.98 o                         
  11   8   4          0.99         11.02        14.87 o                         
 -13   9   4          0.70         18.15        19.62 o                         
 -12   9   4          1.93         29.04        28.07 o                         
 -11   9   4         19.77         25.18        18.14 o                         
 -10   9   4         14.91         15.08        17.92 o                         
  -9   9   4          0.82          3.86        14.29 o                         
  -8   9   4         11.41         11.43        17.46 o                         
  -7   9   4        101.62        111.14        17.23 o                         
  -6   9   4         89.96        117.39        17.80 o                         
  -5   9   4          2.82          6.93        16.66 o                         
  -4   9   4         36.74         46.35        15.31 o                         
  -3   9   4        210.66        246.20        14.17 o                         
  -2   9   4        260.80        275.66        14.02 o                         
  -1   9   4         19.33         18.64        11.97 o                         
   0   9   4        143.43        157.96        12.87 o                         
   1   9   4        255.62        278.65        14.54 o                         
   2   9   4        187.60        192.69        11.73 o                         
   3   9   4          1.67          4.76        11.75 o                         
   4   9   4        178.49        169.92        12.26 o                         
   5   9   4        117.00        115.20        13.24 o                         
   6   9   4          7.96          9.03        12.22 o                         
   7   9   4          3.86          0.09        12.59 o                         
   8   9   4         53.98         55.95        18.40 o                         
   9   9   4         12.21         27.19        13.15 o                         
  10   9   4          2.23          3.59        14.25 o                         
  11   9   4          1.35          2.35        14.22 o                         
 -13  10   4         43.61         38.80        26.46 o                         
 -12  10   4          0.00         10.57        25.98 o                         
 -11  10   4         89.01        128.09        31.59 o                         
 -10  10   4          2.76         16.68        18.14 o                         
  -9  10   4        369.47        414.86        24.06 o                         
  -8  10   4         14.21         25.18        18.60 o                         
  -7  10   4        250.10        284.57        38.65 o                         
  -6  10   4          1.06         14.18        31.27 o                         
  -5  10   4       1589.62       1761.54        48.27 o                         
  -4  10   4        131.82        135.06        15.96 o                         
  -3  10   4        261.89        234.61        15.14 o                         
  -2  10   4         47.72         50.06        14.25 o                         
  -1  10   4       1953.73       1976.44        22.20 o                         
   0  10   4        274.32        273.47        15.46 o                         
   1  10   4        130.35        127.43        13.57 o                         
   2  10   4         27.10         27.96        12.88 o                         
   3  10   4        540.90        502.69        48.17 o                         
   4  10   4        206.01        184.75        13.10 o                         
   5  10   4         56.51         61.54        12.54 o                         
   6  10   4          0.81         -2.07        12.80 o                         
   7  10   4         55.97         43.79        14.20 o                         
   8  10   4         74.07         72.98        16.12 o                         
   9  10   4         14.25         13.55        14.09 o                         
  10  10   4          0.02         14.53        14.42 o                         
 -12  11   4          0.88         14.03        21.81 o                         
 -11  11   4         52.75         27.10        20.19 o                         
 -10  11   4         29.16         23.00        19.61 o                         
  -9  11   4        252.92        233.78        24.54 o                         
  -8  11   4          0.07         25.20        18.26 o                         
  -7  11   4        226.80        211.53        23.42 o                         
  -6  11   4         32.27         53.11        18.02 o                         
  -5  11   4        742.69        754.36        22.13 o                         
  -4  11   4          1.69         17.42        14.70 o                         
  -3  11   4        550.86        521.78        17.34 o                         
  -2  11   4          5.35         20.23        14.40 o                         
  -1  11   4        612.83        656.00        16.13 o                         
   0  11   4          0.01         16.49        14.00 o                         
   1  11   4        582.14        489.15        31.16 o                         
   2  11   4          6.06         24.93        13.08 o                         
   3  11   4        127.19        129.24        13.67 o                         
   4  11   4          9.25         11.05        12.30 o                         
   5  11   4        274.41        231.16        15.93 o                         
   6  11   4         19.97         22.18        14.59 o                         
   7  11   4          8.88         20.98        14.36 o                         
   8  11   4          7.72          2.68        15.85 o                         
   9  11   4         60.71         36.22        14.93 o                         
 -10  12   4         34.60         42.02        20.19 o                         
  -9  12   4         38.16         59.56        19.50 o                         
  -8  12   4         39.07         59.49        18.82 o                         
  -7  12   4        499.33        467.22        20.96 o                         
  -6  12   4        145.97        156.84        18.81 o                         
  -5  12   4         90.93         91.54        18.46 o                         
  -4  12   4         50.31         46.74        16.16 o                         
  -3  12   4        821.85        810.43        25.33 o                         
  -2  12   4        213.57        217.54        15.73 o                         
  -1  12   4        207.17        190.90        14.74 o                         
   0  12   4         15.09         18.92        13.70 o                         
   1  12   4        465.22        402.35        23.47 o                         
   2  12   4        120.50        102.26        13.23 o                         
   3  12   4        222.50        202.14        25.19 o                         
   4  12   4          1.33         17.46        13.61 o                         
   5  12   4        131.81         99.02        13.86 o                         
   6  12   4         30.99         44.42        14.95 o                         
   7  12   4         68.40         60.91        15.70 o                         
   8  12   4          0.25        -14.38        17.37 o                         
  -9  13   4          0.29         15.50        19.84 o                         
  -8  13   4          2.89         16.69        19.47 o                         
  -7  13   4          0.82         11.99        18.89 o                         
  -6  13   4         12.65         16.96        18.71 o                         
  -5  13   4          0.05          0.16        19.28 o                         
  -4  13   4          7.16         12.69        15.98 o                         
  -3  13   4         20.61         12.73        16.07 o                         
  -2  13   4         27.74         22.67        14.25 o                         
  -1  13   4          0.00          3.37        14.55 o                         
   0  13   4         22.88         44.21        14.27 o                         
   1  13   4         39.31         46.03        15.40 o                         
   2  13   4         12.30         15.82        14.32 o                         
   3  13   4          7.47          6.39        14.34 o                         
   4  13   4          2.18          3.79        13.58 o                         
   5  13   4         12.64         18.88        14.13 o                         
   6  13   4          0.81         -9.34        15.55 o                         
  -7  14   4          1.96        -13.88        19.73 o                         
  -6  14   4          3.78         14.29        21.78 o                         
  -5  14   4          2.79          1.87        19.84 o                         
  -4  14   4          0.91         12.70        16.71 o                         
  -3  14   4          0.90          3.72        15.54 o                         
  -2  14   4          0.32          6.79        16.13 o                         
  -1  14   4          3.82         18.25        14.99 o                         
   0  14   4         16.93         16.00        15.39 o                         
   1  14   4          0.01         -1.36        14.06 o                         
   2  14   4          0.24         14.22        14.87 o                         
   3  14   4          0.69          6.78        16.06 o                         
   4  14   4         24.83         26.04        16.27 o                         
  -3  15   4          1.11          4.88        17.69 o                         
  -2  15   4          5.66         23.06        15.80 o                         
  -1  15   4          0.00         -0.13        16.38 o                         
   0  15   4          0.00         -4.25        15.07 o                         
 -17   0   5          9.63         13.24        20.50 o                         
 -15   0   5          0.96          6.09        18.37 o                         
 -13   0   5         16.36         39.56        21.09 o                         
 -11   0   5         10.19         13.25        16.44 o                         
  -9   0   5         24.26         14.69        17.64 o                         
  -7   0   5         53.69         40.74        17.01 o                         
  -5   0   5         47.29         43.85        15.96 o                         
  -3   0   5          5.78         11.33        15.65 o                         
  -1   0   5          2.00          1.19        17.45 o                         
   1   0   5         52.63         47.88        16.22 o                         
   3   0   5         49.22         55.17        22.45 o                         
   5   0   5         17.61         14.24        15.76 o                         
   7   0   5          9.89         18.60        15.88 o                         
   9   0   5          0.83         -5.00        16.22 o                         
  11   0   5          0.18         18.04        18.26 o                         
  13   0   5          0.08         -4.79        18.37 o                         
 -16   1   5         58.72         51.17        13.92 o                         
 -15   1   5          0.84         14.93        14.30 o                         
 -14   1   5         16.20         29.78        13.48 o                         
 -13   1   5         12.55         17.95        13.48 o                         
 -12   1   5        176.61        185.87        13.20 o                         
 -11   1   5          4.75         -3.52        11.88 o                         
 -10   1   5          0.31          5.20        11.98 o                         
  -9   1   5          1.38         -3.14        11.84 o                         
  -8   1   5        546.00        515.39        13.59 o                         
  -7   1   5         22.50         21.90        11.71 o                         
  -6   1   5        715.53        635.89        16.18 o                         
  -5   1   5          3.85          4.71        12.20 o                         
  -4   1   5       3372.18       3144.03        55.46 o                         
  -3   1   5       1036.19       1021.62        31.53 o                         
  -2   1   5       2420.61       2200.43        57.46 o                         
  -1   1   5        170.81        170.18        12.42 o                         
   0   1   5       6028.56       6094.32        32.50 o                         
   1   1   5       1571.40       1647.57        40.42 o                         
   2   1   5        610.23        615.50        20.20 o                         
   3   1   5        303.17        307.64        12.26 o                         
   4   1   5       1137.84       1164.39        19.14 o                         
   5   1   5        338.77        365.82        16.29 o                         
   6   1   5          5.04          5.14        10.98 o                         
   7   1   5         52.34         51.94        11.33 o                         
   8   1   5         96.43         93.76        12.32 o                         
   9   1   5         45.08         45.59        11.83 o                         
  10   1   5          0.00         -0.79        12.04 o                         
  11   1   5          4.54          6.44        13.17 o                         
  12   1   5         10.90         11.70        13.02 o                         
  13   1   5          4.11         16.30        13.94 o                         
 -16   2   5          0.17          1.02        14.49 o                         
 -15   2   5          8.89         17.51        13.04 o                         
 -14   2   5          5.15         15.02        13.47 o                         
 -13   2   5          0.06          4.15        13.51 o                         
 -12   2   5          1.13         10.81        12.67 o                         
 -11   2   5         48.18         54.33        12.29 o                         
 -10   2   5        118.74        127.46        12.42 o                         
  -9   2   5         64.96         73.82        13.26 o                         
  -8   2   5          6.63          7.46        11.65 o                         
  -7   2   5        219.97        194.33        13.23 o                         
  -6   2   5       1447.46       1271.86        38.80 o                         
  -5   2   5       1685.20       1553.45        24.26 o                         
  -4   2   5        134.55        119.85        12.98 o                         
  -3   2   5       1043.94        990.62        17.24 o                         
  -2   2   5       2997.08       2753.34       131.30 o                         
  -1   2   5       2008.89       1856.69        51.76 o                         
   0   2   5        136.09        134.38        13.75 o                         
   1   2   5       2344.23       2407.48        28.76 o                         
   2   2   5        887.63        907.37        16.25 o                         
   3   2   5         60.43         52.14        10.90 o                         
   4   2   5        523.83        581.45        21.83 o                         
   5   2   5        866.15        892.88        24.31 o                         
   6   2   5         51.43         58.18        11.73 o                         
   7   2   5         10.22         19.35        11.43 o                         
   8   2   5        115.26        106.39        11.13 o                         
   9   2   5        105.99        116.93        18.66 o                         
  10   2   5          3.00         22.47        12.06 o                         
  11   2   5          0.49          3.26        12.74 o                         
  12   2   5          9.82         18.04        13.47 o                         
  13   2   5         10.26         15.06        14.72 o                         
 -16   3   5          0.01          8.81        16.33 o                         
 -15   3   5          0.02         17.08        14.86 o                         
 -14   3   5          2.83         21.38        14.68 o                         
 -13   3   5          0.83         -2.59        12.79 o                         
 -12   3   5          0.21         10.46        12.76 o                         
 -11   3   5          5.50          5.88        12.93 o                         
 -10   3   5          1.26         12.96        13.01 o                         
  -9   3   5          0.71         -0.41        12.65 o                         
  -8   3   5          0.61          5.55        12.83 o                         
  -7   3   5         45.31         42.38        13.17 o                         
  -6   3   5          8.72          0.61        12.90 o                         
  -5   3   5         56.03         43.87        13.15 o                         
  -4   3   5          2.74          6.58        12.29 o                         
  -3   3   5        101.21         92.02        12.90 o                         
  -2   3   5         57.99         57.58        13.91 o                         
  -1   3   5        187.34        151.50        12.15 o                         
   0   3   5          1.81          5.11        10.72 o                         
   1   3   5        118.35        116.28        11.17 o                         
   2   3   5         14.29         20.81        10.58 o                         
   3   3   5          6.70          0.18        10.70 o                         
   4   3   5          2.43          8.68        10.60 o                         
   5   3   5        185.32        186.04        13.09 o                         
   6   3   5          0.87          8.89        12.39 o                         
   7   3   5         35.16         30.78        13.33 o                         
   8   3   5          2.89          3.79        11.29 o                         
   9   3   5         26.88         34.76        11.81 o                         
  10   3   5          0.04          1.16        11.46 o                         
  11   3   5         11.65         12.71        13.40 o                         
  12   3   5          0.37          5.94        14.10 o                         
  13   3   5          0.16         12.84        14.07 o                         
 -16   4   5          0.42         25.43        16.46 o                         
 -15   4   5         11.14         13.24        14.99 o                         
 -14   4   5          2.65          7.77        15.79 o                         
 -13   4   5          7.30         24.85        14.57 o                         
 -12   4   5          3.15         10.50        13.38 o                         
 -11   4   5         30.58         36.18        13.08 o                         
 -10   4   5          2.93          2.32        13.62 o                         
  -9   4   5          8.07         19.05        13.67 o                         
  -8   4   5         21.76         32.10        13.45 o                         
  -7   4   5        237.18        224.75        14.93 o                         
  -6   4   5          0.01         13.29        14.24 o                         
  -5   4   5          3.92         13.66        14.03 o                         
  -4   4   5         91.25         97.23        14.26 o                         
  -3   4   5       2292.51       2347.60        22.85 o                         
  -2   4   5          9.91         16.67        12.04 o                         
  -1   4   5         97.91        104.72        11.84 o                         
   0   4   5         34.63         47.05        12.04 o                         
   1   4   5       2579.82       2832.65        78.93 o                         
   2   4   5         39.09         31.81        13.56 o                         
   3   4   5        149.46        154.53        13.70 o                         
   4   4   5          4.44          1.72        11.48 o                         
   5   4   5        502.58        537.14        35.05 o                         
   6   4   5          4.07         10.43        12.58 o                         
   7   4   5         38.25         47.88        14.91 o                         
   8   4   5          8.06          3.46        12.07 o                         
   9   4   5         63.32         67.59        14.24 o                         
  10   4   5          0.18         14.10        14.16 o                         
  11   4   5          2.16         -7.24        15.03 o                         
  12   4   5          0.98         18.69        13.63 o                         
  13   4   5         12.37          8.28        13.03 o                         
 -16   5   5          1.04         17.63        15.85 o                         
 -15   5   5          0.00         13.16        15.10 o                         
 -14   5   5          4.72         16.39        14.84 o                         
 -13   5   5          0.16         17.13        14.28 o                         
 -12   5   5          4.47         15.32        14.14 o                         
 -11   5   5          0.02          1.05        14.43 o                         
 -10   5   5          8.87         12.23        14.38 o                         
  -9   5   5          1.68          8.00        12.37 o                         
  -8   5   5         41.25         63.07        16.67 o                         
  -7   5   5        107.14         98.65        21.97 o                         
  -6   5   5          1.10          1.25        15.19 o                         
  -5   5   5        170.72        200.28        16.78 o                         
  -4   5   5        526.57        574.17        21.62 o                         
  -3   5   5        747.88        746.15        27.59 o                         
  -2   5   5          2.79         18.07        11.93 o                         
  -1   5   5       1455.42       1728.51        52.90 o                         
   0   5   5       1162.41       1259.89        22.90 o                         
   1   5   5        190.41        197.59        13.87 o                         
   2   5   5        119.44        140.25        12.34 o                         
   3   5   5       1387.46       1432.48        68.52 o                         
   4   5   5        405.12        391.83        19.26 o                         
   5   5   5         14.52         19.39        10.79 o                         
   6   5   5         41.96         41.19        11.11 o                         
   7   5   5        329.11        300.02        12.57 o                         
   8   5   5         42.38         42.95        12.39 o                         
   9   5   5         11.51         20.42        12.97 o                         
  10   5   5          0.85          2.52        14.57 o                         
  11   5   5         40.20         40.06        15.34 o                         
  12   5   5          2.45          0.73        15.60 o                         
 -15   6   5         14.76         12.04        16.30 o                         
 -14   6   5         18.21          8.81        15.29 o                         
 -13   6   5          8.31          7.00        15.50 o                         
 -12   6   5         70.36         65.27        15.65 o                         
 -11   6   5         60.04         59.31        15.81 o                         
 -10   6   5        120.15        119.70        17.01 o                         
  -9   6   5         39.19         41.30        14.16 o                         
  -8   6   5        468.84        462.48        23.42 o                         
  -7   6   5        186.86        179.32        17.23 o                         
  -6   6   5        351.00        333.57        17.58 o                         
  -5   6   5         94.94        105.10        15.87 o                         
  -4   6   5       1266.95       1223.65        27.81 o                         
  -3   6   5        464.26        460.34        15.17 o                         
  -2   6   5        382.83        447.99        14.26 o                         
  -1   6   5          6.38         14.77        13.26 o                         
   0   6   5        612.60        631.44        14.11 o                         
   1   6   5        354.41        373.62        12.92 o                         
   2   6   5        223.39        223.33        12.55 o                         
   3   6   5         38.53         53.41        10.93 o                         
   4   6   5         37.65         35.40        10.42 o                         
   5   6   5         66.91         74.53        11.55 o                         
   6   6   5        111.00        131.56        12.30 o                         
   7   6   5         28.62         37.22        12.36 o                         
   8   6   5          0.90         11.55        12.65 o                         
   9   6   5          3.99         11.39        12.31 o                         
  10   6   5         26.61         20.35        11.28 o                         
  11   6   5          5.50          5.49        12.37 o                         
  12   6   5          0.76         -1.17        16.59 o                         
 -15   7   5          3.77          2.50        17.32 o                         
 -14   7   5          0.53         15.17        17.40 o                         
 -13   7   5          0.11          3.01        18.14 o                         
 -12   7   5         27.81         34.80        18.14 o                         
 -11   7   5         13.59        -13.69        18.03 o                         
 -10   7   5          0.72         29.67        16.78 o                         
  -9   7   5          3.49         17.35        16.55 o                         
  -8   7   5        190.27        214.92        15.18 o                         
  -7   7   5         13.20          1.55        16.66 o                         
  -6   7   5          4.37         11.89        13.52 o                         
  -5   7   5         14.84         17.77        16.21 o                         
  -4   7   5        286.36        241.84        15.54 o                         
  -3   7   5          2.33         14.94        12.85 o                         
  -2   7   5         93.02         92.60        14.22 o                         
  -1   7   5          0.80          1.54        11.48 o                         
   0   7   5         94.62         80.42        11.17 o                         
   1   7   5          6.99          7.31        10.24 o                         
   2   7   5        611.57        594.52        20.65 o                         
   3   7   5          7.95          6.62        10.70 o                         
   4   7   5         15.28         15.78        11.15 o                         
   5   7   5          3.59          4.97        12.01 o                         
   6   7   5        368.01        376.10        23.98 o                         
   7   7   5          0.97          0.63        12.49 o                         
   8   7   5         13.08         16.35        11.42 o                         
   9   7   5          0.16         20.01        11.33 o                         
  10   7   5         82.25         70.07        12.41 o                         
  11   7   5          0.35         16.72        14.34 o                         
 -14   8   5          0.76         -5.73        19.50 o                         
 -13   8   5          0.04        -19.84        19.84 o                         
 -12   8   5          1.85         -3.57        17.91 o                         
 -11   8   5          1.22         13.11        18.13 o                         
 -10   8   5          1.76          0.51        17.91 o                         
  -9   8   5          1.35         17.39        16.90 o                         
  -8   8   5          9.02         19.84        16.55 o                         
  -7   8   5         20.23         40.82        16.67 o                         
  -6   8   5         37.93         27.91        17.01 o                         
  -5   8   5          9.92         25.19        16.52 o                         
  -4   8   5        314.65        342.76        21.54 o                         
  -3   8   5        108.30        105.81        13.73 o                         
  -2   8   5        173.37        177.18        14.30 o                         
  -1   8   5         26.31         29.87        12.14 o                         
   0   8   5        786.86        826.88        22.56 o                         
   1   8   5        102.30        110.95        12.42 o                         
   2   8   5          3.97          9.21        10.86 o                         
   3   8   5         26.36         26.80        11.06 o                         
   4   8   5        277.92        285.93        27.08 o                         
   5   8   5          8.40         11.85        11.66 o                         
   6   8   5         88.36        106.96        12.79 o                         
   7   8   5         14.97         26.41        13.12 o                         
   8   8   5          8.91          9.26        14.84 o                         
   9   8   5          1.94         13.92        12.82 o                         
  10   8   5         49.68         52.81        14.69 o                         
  11   8   5          5.35         10.27        14.57 o                         
 -13   9   5          0.00         22.75        19.73 o                         
 -12   9   5          3.86         20.53        19.27 o                         
 -11   9   5         11.41         -2.84        17.80 o                         
 -10   9   5         23.55         25.53        17.80 o                         
  -9   9   5         11.27         14.49        17.80 o                         
  -8   9   5          8.55         13.38        17.46 o                         
  -7   9   5         47.66         81.10        16.87 o                         
  -6   9   5        128.73        120.48        17.35 o                         
  -5   9   5         57.62         50.23        16.97 o                         
  -4   9   5          0.45          5.19        14.66 o                         
  -3   9   5         33.97         25.57        14.75 o                         
  -2   9   5        107.38         95.15        13.25 o                         
  -1   9   5         35.33         40.26        12.24 o                         
   0   9   5         22.65         31.50        12.19 o                         
   1   9   5          0.05         12.33        11.44 o                         
   2   9   5          0.00          3.41        11.63 o                         
   3   9   5          3.33         13.73        11.30 o                         
   4   9   5         23.95         21.88        11.95 o                         
   5   9   5          0.40         19.97        11.78 o                         
   6   9   5         14.82         13.51        12.29 o                         
   7   9   5          0.59         12.95        13.03 o                         
   8   9   5          1.91          1.35        14.87 o                         
   9   9   5          0.66          8.88        13.61 o                         
  10   9   5          4.65         13.82        14.09 o                         
 -13  10   5        109.47        122.05        21.21 o                         
 -12  10   5          4.46         14.11        19.28 o                         
 -11  10   5         39.95         36.49        20.29 o                         
 -10  10   5          0.52        -14.29        18.03 o                         
  -9  10   5        688.31        719.04        20.86 o                         
  -8  10   5         80.08         94.68        18.60 o                         
  -7  10   5        110.32        103.46        18.26 o                         
  -6  10   5          6.97          6.58        17.24 o                         
  -5  10   5       1626.58       1631.73        48.76 o                         
  -4  10   5        239.60        259.97        16.30 o                         
  -3  10   5        157.77        178.11        18.54 o                         
  -2  10   5         21.19         27.67        14.90 o                         
  -1  10   5       1179.83       1196.91        27.32 o                         
   0  10   5        196.31        198.37        14.32 o                         
   1  10   5        100.88        110.67        13.01 o                         
   2  10   5         10.63         14.83        12.81 o                         
   3  10   5        267.40        243.33        16.11 o                         
   4  10   5         93.51         85.22        13.71 o                         
   5  10   5         49.37         51.59        12.47 o                         
   6  10   5          0.88          3.81        12.91 o                         
   7  10   5         40.65         47.51        14.01 o                         
   8  10   5         45.23         43.03        15.28 o                         
   9  10   5         20.05         17.17        15.37 o                         
 -12  11   5          0.50         12.49        20.52 o                         
 -11  11   5          5.06         27.16        19.62 o                         
 -10  11   5         13.85         40.18        19.05 o                         
  -9  11   5        387.46        373.01        20.41 o                         
  -8  11   5          4.23         -9.62        18.71 o                         
  -7  11   5        107.36        124.17        18.93 o                         
  -6  11   5          8.95         31.78        17.80 o                         
  -5  11   5        456.93        402.43        19.50 o                         
  -4  11   5          4.65          7.58        14.84 o                         
  -3  11   5        569.00        602.19        17.70 o                         
  -2  11   5          3.18         17.62        13.59 o                         
  -1  11   5         69.91         63.64        14.43 o                         
   0  11   5          0.21         16.92        12.18 o                         
   1  11   5        699.58        627.33        26.11 o                         
   2  11   5          4.48          5.60        12.38 o                         
   3  11   5          0.10          8.44        12.89 o                         
   4  11   5          4.58         10.04        12.54 o                         
   5  11   5        262.73        234.92        15.51 o                         
   6  11   5          1.79          4.09        14.75 o                         
   7  11   5          2.38          5.34        13.97 o                         
   8  11   5          2.88          9.91        16.84 o                         
 -10  12   5          1.06         19.02        20.07 o                         
  -9  12   5         21.79         26.81        20.18 o                         
  -8  12   5          1.77         28.01        22.61 o                         
  -7  12   5        104.50        100.56        19.96 o                         
  -6  12   5          5.02         13.83        19.57 o                         
  -5  12   5         16.32          9.46        24.38 o                         
  -4  12   5          2.42         20.38        16.59 o                         
  -3  12   5        106.07         86.63        14.79 o                         
  -2  12   5         12.08         21.57        13.84 o                         
  -1  12   5          5.39         15.55        13.81 o                         
   0  12   5         11.09         14.68        12.38 o                         
   1  12   5         18.09         20.46        14.10 o                         
   2  12   5          9.79          9.94        12.54 o                         
   3  12   5          2.94         12.55        13.34 o                         
   4  12   5         13.29          2.33        14.44 o                         
   5  12   5          0.06          6.84        13.95 o                         
   6  12   5          2.64         17.21        15.41 o                         
   7  12   5          0.00          7.47        14.64 o                         
  -9  13   5          3.55         -3.09        19.96 o                         
  -8  13   5          6.42         18.60        19.05 o                         
  -7  13   5          1.74         14.51        19.27 o                         
  -6  13   5          2.37          0.02        18.26 o                         
  -5  13   5          1.21         11.16        20.03 o                         
  -4  13   5         21.51         28.13        16.67 o                         
  -3  13   5          1.33          9.37        14.65 o                         
  -2  13   5         14.45         15.46        15.07 o                         
  -1  13   5          0.02          8.35        13.95 o                         
   0  13   5         16.15         24.12        14.77 o                         
   1  13   5          8.22         14.45        14.23 o                         
   2  13   5          5.08         19.82        14.32 o                         
   3  13   5          0.58          0.34        14.80 o                         
   4  13   5          2.36          4.85        13.82 o                         
   5  13   5          3.06          6.02        13.94 o                         
  -6  14   5          0.12         -0.80        19.96 o                         
  -5  14   5          0.29         13.85        20.03 o                         
  -4  14   5         33.81         18.86        17.28 o                         
  -3  14   5          1.35          2.95        17.59 o                         
  -2  14   5         14.22          7.15        15.46 o                         
  -1  14   5          0.23          0.35        15.15 o                         
   0  14   5         14.29         17.57        14.55 o                         
   1  14   5          1.68          5.82        16.68 o                         
   2  14   5         15.87         24.29        14.09 o                         
   3  14   5          0.03         15.00        14.68 o                         
 -16   0   6          6.05          2.59        18.94 o                         
 -14   0   6         38.47         32.50        18.13 o                         
 -12   0   6          2.78         19.41        16.56 o                         
 -10   0   6          0.03         -6.95        17.33 o                         
  -8   0   6         66.74         54.87        15.76 o                         
  -6   0   6        279.99        260.05        18.48 o                         
  -4   0   6        141.42        147.22        17.94 o                         
  -2   0   6        447.20        499.28        18.60 o                         
   0   0   6       1152.41       1222.28        51.64 o                         
   2   0   6         16.53         30.79        15.88 o                         
   4   0   6       1009.72        918.57        33.84 o                         
   6   0   6          0.02          1.47        15.98 o                         
   8   0   6        113.80        104.21        26.46 o                         
  10   0   6          0.34         -1.40        17.69 o                         
  12   0   6          4.79         13.26        19.16 o                         
 -17   1   6          0.06         18.84        15.52 o                         
 -16   1   6         28.47         26.39        15.27 o                         
 -15   1   6          0.08          7.85        14.94 o                         
 -14   1   6          3.30          8.45        12.26 o                         
 -13   1   6          0.03         26.03        14.16 o                         
 -12   1   6        147.38        144.50        14.13 o                         
 -11   1   6          1.06         11.72        12.56 o                         
 -10   1   6         33.09         58.38        11.58 o                         
  -9   1   6          0.12          4.68        11.89 o                         
  -8   1   6        692.78        654.77        20.32 o                         
  -7   1   6         22.80         30.21        11.99 o                         
  -6   1   6         64.49         53.78        11.97 o                         
  -5   1   6         53.19         61.56        12.14 o                         
  -4   1   6       3084.20       3053.37        40.28 o                         
  -3   1   6        246.14        238.66        12.31 o                         
  -2   1   6         10.85         23.14        10.90 o                         
  -1   1   6        835.30        854.30        20.09 o                         
   0   1   6       4572.34       4997.33       118.69 o                         
   1   1   6        534.13        586.80        14.90 o                         
   2   1   6         28.37         20.83        12.45 o                         
   3   1   6        490.25        474.94        14.09 o                         
   4   1   6        917.06        937.97        16.28 o                         
   5   1   6        128.75        128.56        10.46 o                         
   6   1   6         12.99         16.10        11.18 o                         
   7   1   6         59.97         60.31        11.59 o                         
   8   1   6         53.32         53.05        11.54 o                         
   9   1   6         13.81         20.87        11.99 o                         
  10   1   6          1.13          1.54        12.43 o                         
  11   1   6          4.52         -2.23        12.82 o                         
  12   1   6          1.99          2.41        14.16 o                         
 -16   2   6          2.83         19.37        15.76 o                         
 -15   2   6          0.26          9.75        15.65 o                         
 -14   2   6         23.00         37.22        13.78 o                         
 -13   2   6         39.54         38.75        13.61 o                         
 -12   2   6         18.93         20.69        11.81 o                         
 -11   2   6          6.59          4.81        12.01 o                         
 -10   2   6        309.36        334.93        14.16 o                         
  -9   2   6        284.69        294.86        14.54 o                         
  -8   2   6          3.91          6.64        12.28 o                         
  -7   2   6        247.55        238.61        13.43 o                         
  -6   2   6       1269.88       1233.47        36.39 o                         
  -5   2   6        523.08        502.05        14.40 o                         
  -4   2   6         99.02        100.21        11.63 o                         
  -3   2   6       1154.88       1169.61        25.22 o                         
  -2   2   6        791.28        785.39        20.37 o                         
  -1   2   6        106.73        104.30        11.41 o                         
   0   2   6        302.83        320.95        12.47 o                         
   1   2   6       1139.27       1197.15        28.20 o                         
   2   2   6         66.31         79.82        11.06 o                         
   3   2   6          7.11         10.41         9.59 o                         
   4   2   6        123.85        113.67        10.98 o                         
   5   2   6        315.67        305.14        12.92 o                         
   6   2   6          5.92         13.64        11.22 o                         
   7   2   6          6.19         23.80        11.63 o                         
   8   2   6         20.40         21.63        11.42 o                         
   9   2   6         31.23         18.44        12.76 o                         
  10   2   6          0.13         -5.41        12.47 o                         
  11   2   6          0.94         11.16        12.76 o                         
  12   2   6          1.32         14.43        14.42 o                         
 -16   3   6          0.69          7.45        14.57 o                         
 -15   3   6         16.87         26.64        14.82 o                         
 -14   3   6          2.04         15.33        14.72 o                         
 -13   3   6         17.81         14.30        13.61 o                         
 -12   3   6          0.16          6.59        13.90 o                         
 -11   3   6         85.46        106.04        13.28 o                         
 -10   3   6          0.79         -0.33        12.66 o                         
  -9   3   6         41.12         46.97        12.17 o                         
  -8   3   6          6.75         12.80        12.16 o                         
  -7   3   6         73.53         67.99        13.06 o                         
  -6   3   6          0.18          9.81        12.74 o                         
  -5   3   6        370.34        377.60        23.22 o                         
  -4   3   6          1.00          0.26        11.21 o                         
  -3   3   6          0.01          5.26        11.73 o                         
  -2   3   6         70.27         95.25        12.85 o                         
  -1   3   6       2206.50       2401.57        59.51 o                         
   0   3   6        125.43        120.38        11.54 o                         
   1   3   6          7.66         14.31        10.70 o                         
   2   3   6         92.04        104.05        11.18 o                         
   3   3   6       1397.47       1453.00        45.57 o                         
   4   3   6         18.76         18.62        10.86 o                         
   5   3   6         40.86         45.19        11.31 o                         
   6   3   6          4.82          1.53        11.30 o                         
   7   3   6        154.00        155.31        12.46 o                         
   8   3   6          1.42         -5.92        11.58 o                         
   9   3   6          2.47          5.80        11.91 o                         
  10   3   6          1.74         10.44        12.38 o                         
  11   3   6          5.52          7.95        13.46 o                         
  12   3   6          0.79          8.39        13.99 o                         
 -16   4   6          1.63          5.38        18.64 o                         
 -15   4   6          8.96          4.98        17.79 o                         
 -14   4   6          2.35          8.61        14.65 o                         
 -13   4   6          3.17         11.64        13.83 o                         
 -12   4   6         11.46         10.15        13.54 o                         
 -11   4   6        147.94        147.24        14.33 o                         
 -10   4   6          1.53          5.22        13.03 o                         
  -9   4   6         91.35         88.45        13.53 o                         
  -8   4   6         51.32         52.88        13.79 o                         
  -7   4   6       1068.12       1002.08        18.13 o                         
  -6   4   6          1.84         14.69        13.69 o                         
  -5   4   6        992.56        921.21        33.85 o                         
  -4   4   6         96.12         93.50        14.93 o                         
  -3   4   6       1920.75       1868.58        42.04 o                         
  -2   4   6         11.09         16.38        11.88 o                         
  -1   4   6       1510.37       1517.87        23.80 o                         
   0   4   6         56.95         55.86        10.94 o                         
   1   4   6        583.20        600.65        13.50 o                         
   2   4   6          3.04          4.30        10.58 o                         
   3   4   6        280.80        289.50        11.94 o                         
   4   4   6          5.93         14.57        10.80 o                         
   5   4   6        124.56        120.17        11.74 o                         
   6   4   6          0.51         10.28        13.08 o                         
   7   4   6          9.99          2.19        11.50 o                         
   8   4   6          0.79          6.59        11.88 o                         
   9   4   6         52.37         53.98        13.25 o                         
  10   4   6          0.83          2.69        13.19 o                         
  11   4   6          0.08          5.63        13.51 o                         
  12   4   6          1.71          1.98        13.91 o                         
 -16   5   6         11.05         15.97        19.05 o                         
 -15   5   6          1.41          1.90        15.67 o                         
 -14   5   6          8.94         14.97        16.11 o                         
 -13   5   6         85.49         79.05        14.93 o                         
 -12   5   6         84.63         92.27        15.98 o                         
 -11   5   6         11.28         17.82        15.76 o                         
 -10   5   6         59.63         49.60        16.66 o                         
  -9   5   6        550.46        541.07        18.84 o                         
  -8   5   6        433.49        411.82        47.79 o                         
  -7   5   6        122.12        111.40        24.54 o                         
  -6   5   6        151.32        160.20        16.44 o                         
  -5   5   6       1442.08       1511.90        42.27 o                         
  -4   5   6        913.46        927.55        39.49 o                         
  -3   5   6        231.56        236.57        13.05 o                         
  -2   5   6        164.18        166.43        12.43 o                         
  -1   5   6       1126.50       1220.54        15.99 o                         
   0   5   6        324.05        330.67        12.46 o                         
   1   5   6          4.38         13.91        11.29 o                         
   2   5   6        169.19        182.84        11.94 o                         
   3   5   6        396.28        411.26        14.57 o                         
   4   5   6         15.07         26.84        12.56 o                         
   5   5   6         74.63         64.62        14.11 o                         
   6   5   6         61.75         61.19        13.18 o                         
   7   5   6         68.54         51.65        14.15 o                         
   8   5   6          0.10          4.87        13.66 o                         
   9   5   6         17.01         32.70        12.22 o                         
  10   5   6          7.37         19.84        12.95 o                         
  11   5   6          9.03         17.52        13.79 o                         
  12   5   6          0.11          4.65        14.31 o                         
 -15   6   6          4.69          9.82        17.08 o                         
 -14   6   6          7.82         19.23        16.50 o                         
 -13   6   6         22.16         28.40        16.33 o                         
 -12   6   6          2.67          7.25        16.48 o                         
 -11   6   6          1.49          8.06        17.35 o                         
 -10   6   6         57.59         67.51        16.78 o                         
  -9   6   6         52.69         64.12        21.01 o                         
  -8   6   6         19.27         34.16        16.78 o                         
  -7   6   6         18.88         46.00        16.90 o                         
  -6   6   6         26.71         38.18        15.98 o                         
  -5   6   6          0.56          8.64        15.40 o                         
  -4   6   6        234.97        219.40        11.15 o                         
  -3   6   6          0.37          7.63        12.37 o                         
  -2   6   6        263.46        240.66        12.66 o                         
  -1   6   6        142.58        137.79        12.14 o                         
   0   6   6         93.07         90.05        11.14 o                         
   1   6   6         93.12         87.92        12.57 o                         
   2   6   6        500.17        460.78        17.35 o                         
   3   6   6         74.97         69.38        12.58 o                         
   4   6   6          6.96         13.32        12.59 o                         
   5   6   6         42.68         49.56        11.69 o                         
   6   6   6         89.10        115.39        14.07 o                         
   7   6   6          1.03          4.99        17.12 o                         
   8   6   6         19.11         18.16        15.17 o                         
   9   6   6          2.59          6.14        14.86 o                         
  10   6   6          4.22          7.29        16.13 o                         
  11   6   6          0.91         14.78        14.26 o                         
 -15   7   6          2.79        -15.67        20.06 o                         
 -14   7   6         13.07         11.17        38.01 o                         
 -13   7   6          2.19          7.75        18.59 o                         
 -12   7   6         36.02         34.55        17.80 o                         
 -11   7   6         10.07          6.00        14.65 o                         
 -10   7   6         16.92          4.27        17.46 o                         
  -9   7   6          0.24        -15.99        15.99 o                         
  -8   7   6         25.94         23.85        16.55 o                         
  -7   7   6         18.63         30.54        17.46 o                         
  -6   7   6          0.09         -0.02        16.31 o                         
  -5   7   6          0.66         -7.46        16.21 o                         
  -4   7   6          8.81         -1.84        13.90 o                         
  -3   7   6          4.98          9.28        13.02 o                         
  -2   7   6         52.87         54.13        12.31 o                         
  -1   7   6          2.03          2.41        11.64 o                         
   0   7   6         16.41         20.53        12.56 o                         
   1   7   6          3.56         18.21        13.23 o                         
   2   7   6        593.81        566.50        24.03 o                         
   3   7   6          0.44          5.69        11.00 o                         
   4   7   6         35.06         41.51        12.06 o                         
   5   7   6         10.18         11.19        11.90 o                         
   6   7   6        470.31        506.88        42.69 o                         
   7   7   6          3.59         20.29        12.49 o                         
   8   7   6         67.79         80.39        12.70 o                         
   9   7   6          5.75         15.26        14.85 o                         
  10   7   6         91.48         83.80        16.48 o                         
  11   7   6          3.03         14.52        17.04 o                         
 -14   8   6          0.52         -1.97        19.96 o                         
 -13   8   6          1.68         19.09        18.83 o                         
 -12   8   6         14.05         22.93        18.60 o                         
 -11   8   6          3.01         17.32        28.23 o                         
 -10   8   6         10.59         14.92        18.14 o                         
  -9   8   6          3.85          1.44        20.05 o                         
  -8   8   6         85.92         81.18        17.12 o                         
  -7   8   6          0.21         -5.29        16.67 o                         
  -6   8   6         55.30         73.68        16.67 o                         
  -5   8   6         20.50         20.14        16.22 o                         
  -4   8   6        330.79        338.17        15.56 o                         
  -3   8   6          2.46         12.14        12.74 o                         
  -2   8   6         99.35        101.98        13.21 o                         
  -1   8   6         64.17         73.13        14.55 o                         
   0   8   6        346.30        341.74        18.93 o                         
   1   8   6          0.00          6.95        12.10 o                         
   2   8   6        109.15        112.73        12.45 o                         
   3   8   6         67.61         64.23        11.96 o                         
   4   8   6         60.22         81.72        12.31 o                         
   5   8   6          4.35          3.70        11.89 o                         
   6   8   6         91.04         95.60        13.23 o                         
   7   8   6         33.83         38.16        13.14 o                         
   8   8   6          0.56         16.03        14.75 o                         
   9   8   6          2.73         10.41        13.71 o                         
  10   8   6         34.59         17.25        16.22 o                         
 -13   9   6         33.79         34.15        19.62 o                         
 -12   9   6         20.49         12.95        19.39 o                         
 -11   9   6         19.85         19.60        18.48 o                         
 -10   9   6         59.31         70.61        18.71 o                         
  -9   9   6        132.12        134.48        18.25 o                         
  -8   9   6         12.32         30.16        17.23 o                         
  -7   9   6         87.16         97.96        17.23 o                         
  -6   9   6        197.67        186.26        17.46 o                         
  -5   9   6        143.21        132.53        17.45 o                         
  -4   9   6          5.26          9.01        14.60 o                         
  -3   9   6        129.95        122.64        13.84 o                         
  -2   9   6        138.52        132.35        13.34 o                         
  -1   9   6         13.53         11.05        14.10 o                         
   0   9   6          5.19         14.86        12.11 o                         
   1   9   6          8.26          5.37        12.03 o                         
   2   9   6          0.28         -9.00        11.74 o                         
   3   9   6          1.14         12.80        11.62 o                         
   4   9   6         14.42         16.12        12.58 o                         
   5   9   6         23.52         21.80        13.39 o                         
   6   9   6          8.04         13.04        12.54 o                         
   7   9   6          0.30          9.11        12.70 o                         
   8   9   6         25.15         23.52        16.31 o                         
   9   9   6         18.07         19.06        14.07 o                         
 -12  10   6         11.08         18.62        19.84 o                         
 -11  10   6          0.38         18.98        19.27 o                         
 -10  10   6          0.25         12.18        18.59 o                         
  -9  10   6        328.53        294.63        19.62 o                         
  -8  10   6         24.96         38.60        18.03 o                         
  -7  10   6          0.55         32.18        17.80 o                         
  -6  10   6         12.10         12.95        16.99 o                         
  -5  10   6        244.02        249.61        30.95 o                         
  -4  10   6         23.30         13.16        14.73 o                         
  -3  10   6          3.78         25.79        14.74 o                         
  -2  10   6          7.89          4.85        14.47 o                         
  -1  10   6         66.85         49.15        13.98 o                         
   0  10   6         13.71         12.52        12.36 o                         
   1  10   6         44.69         56.28        12.42 o                         
   2  10   6          3.30         10.07        12.48 o                         
   3  10   6         46.60         43.42        12.70 o                         
   4  10   6          6.21         14.79        12.77 o                         
   5  10   6         26.34         28.52        12.75 o                         
   6  10   6          5.85          6.79        12.73 o                         
   7  10   6         23.89         18.40        13.22 o                         
   8  10   6          2.38         26.47        16.28 o                         
 -11  11   6         44.46         48.45        19.84 o                         
 -10  11   6          1.58         -2.11        19.73 o                         
  -9  11   6        138.17        106.49        19.27 o                         
  -8  11   6          7.26         -3.85        17.92 o                         
  -7  11   6         64.22         62.39        19.04 o                         
  -6  11   6          0.04         10.96        18.13 o                         
  -5  11   6         68.82         50.50        17.91 o                         
  -4  11   6          0.83         15.74        14.44 o                         
  -3  11   6         32.22         18.25        13.73 o                         
  -2  11   6          1.44          7.87        14.68 o                         
  -1  11   6          0.76         11.24        13.65 o                         
   0  11   6          3.15         -1.67        12.70 o                         
   1  11   6         14.23          8.95        12.80 o                         
   2  11   6          0.37         -3.99        12.75 o                         
   3  11   6          3.92          8.87        13.53 o                         
   4  11   6          4.93          8.48        13.68 o                         
   5  11   6          7.48         21.12        14.17 o                         
   6  11   6          0.07          8.94        14.91 o                         
   7  11   6          2.24         11.43        14.46 o                         
 -10  12   6          0.52         14.11        19.96 o                         
  -9  12   6          7.00         29.35        19.51 o                         
  -8  12   6          0.03         15.57        19.16 o                         
  -7  12   6         35.67         38.17        20.34 o                         
  -6  12   6          2.74         -4.80        18.03 o                         
  -5  12   6         51.05         45.15        17.91 o                         
  -4  12   6          0.50         -0.22        16.74 o                         
  -3  12   6         14.91         17.01        14.35 o                         
  -2  12   6          9.53         16.09        16.33 o                         
  -1  12   6         58.33         53.79        13.71 o                         
   0  12   6          0.01         12.03        13.84 o                         
   1  12   6         12.93         12.58        13.36 o                         
   2  12   6         11.67          3.12        13.41 o                         
   3  12   6          6.74          5.56        15.16 o                         
   4  12   6          0.69         11.23        12.98 o                         
   5  12   6         14.98         12.95        14.06 o                         
   6  12   6          4.00         11.75        14.26 o                         
  -8  13   6         21.40         20.74        20.18 o                         
  -7  13   6          5.36         10.29        20.07 o                         
  -6  13   6          1.27          4.33        19.28 o                         
  -5  13   6          0.04          8.26        18.82 o                         
  -4  13   6         11.28         24.48        16.10 o                         
  -3  13   6          2.74         14.14        15.80 o                         
  -2  13   6          1.30         -2.53        16.84 o                         
  -1  13   6          0.00          0.96        15.09 o                         
   0  13   6          0.76         -2.96        14.62 o                         
   1  13   6          0.25          1.34        14.13 o                         
   2  13   6          0.73          4.00        14.11 o                         
   3  13   6          1.24         -4.02        15.03 o                         
   4  13   6          2.83          0.27        15.23 o                         
  -6  14   6          8.25          6.61        20.28 o                         
  -5  14   6          2.64         14.79        20.30 o                         
  -4  14   6        109.89         81.64        18.50 o                         
  -3  14   6          1.57          8.67        16.28 o                         
  -2  14   6          2.99          9.92        17.21 o                         
  -1  14   6          2.42         16.39        17.46 o                         
   0  14   6         96.75         68.74        15.85 o                         
   1  14   6         10.16          9.07        16.45 o                         
   2  14   6          0.61         13.38        17.19 o                         
 -17   0   7          0.18         14.37        22.27 o                         
 -15   0   7          1.33         11.40        21.10 o                         
 -13   0   7          0.16         27.19        19.50 o                         
 -11   0   7          0.52          1.57        16.52 o                         
  -9   0   7          1.05          8.19        18.70 o                         
  -7   0   7         22.13         21.87        15.65 o                         
  -5   0   7         11.31          3.69        15.42 o                         
  -3   0   7          2.92          8.51        14.96 o                         
  -1   0   7          3.47          3.01        14.74 o                         
   1   0   7          7.61         10.42        14.97 o                         
   3   0   7         46.56         63.51        20.21 o                         
   5   0   7          0.28          7.60        15.61 o                         
   7   0   7         19.49         13.85        12.99 o                         
   9   0   7          1.36         -0.64        17.92 o                         
  11   0   7          2.58          7.44        23.58 o                         
 -16   1   7         34.77         42.13        15.40 o                         
 -15   1   7          0.67          7.28        15.08 o                         
 -14   1   7          2.88          7.76        13.72 o                         
 -13   1   7          0.57          7.57        13.49 o                         
 -12   1   7        276.62        293.78        13.89 o                         
 -11   1   7         25.80         27.32        12.97 o                         
 -10   1   7         50.85         53.29        12.20 o                         
  -9   1   7         34.87         54.47        11.84 o                         
  -8   1   7       1462.23       1368.73        30.28 o                         
  -7   1   7        118.17        114.25        13.94 o                         
  -6   1   7          6.37          5.79        11.99 o                         
  -5   1   7        270.95        256.16        13.26 o                         
  -4   1   7       2593.54       2583.48        71.99 o                         
  -3   1   7         81.50         73.48        11.02 o                         
  -2   1   7         67.32         76.55        12.20 o                         
  -1   1   7        191.80        203.31        11.62 o                         
   0   1   7        836.55        913.95        14.47 o                         
   1   1   7         10.53         17.66        10.78 o                         
   2   1   7         41.73         49.49        12.41 o                         
   3   1   7         36.21         54.44        10.61 o                         
   4   1   7        201.99        227.99        15.48 o                         
   5   1   7          3.82          8.50        11.02 o                         
   6   1   7          1.50         11.30        11.14 o                         
   7   1   7         15.32         21.62        11.34 o                         
   8   1   7         43.52         43.56        11.87 o                         
   9   1   7          0.17          3.41        12.50 o                         
  10   1   7          1.25          7.98        12.63 o                         
  11   1   7          4.49         -5.75        13.10 o                         
  12   1   7          2.56          9.02        12.21 o                         
 -16   2   7          0.01         -0.85        14.33 o                         
 -15   2   7          5.71         16.33        13.42 o                         
 -14   2   7         55.19         70.37        13.66 o                         
 -13   2   7          4.78         15.09        13.83 o                         
 -12   2   7          0.04          8.84        13.04 o                         
 -11   2   7         94.56        113.55        12.77 o                         
 -10   2   7        285.44        299.14        13.78 o                         
  -9   2   7         29.67         35.76        11.80 o                         
  -8   2   7         98.60        108.07        12.58 o                         
  -7   2   7        888.09        926.73        33.10 o                         
  -6   2   7        535.87        555.84        16.48 o                         
  -5   2   7         29.75         24.22        11.97 o                         
  -4   2   7       1238.83       1249.42        16.72 o                         
  -3   2   7       2190.40       2348.34        82.87 o                         
  -2   2   7        355.34        425.91        14.68 o                         
  -1   2   7        109.36        100.29        11.10 o                         
   0   2   7        879.93        998.09        14.79 o                         
   1   2   7        826.86        915.22        43.22 o                         
   2   2   7        149.05        173.01        11.13 o                         
   3   2   7         31.96         29.94        10.74 o                         
   4   2   7         30.17         26.65        11.10 o                         
   5   2   7        109.53        125.00        13.64 o                         
   6   2   7         49.16         46.60        11.51 o                         
   7   2   7         60.60         80.83        11.62 o                         
   8   2   7          0.52         11.83        11.83 o                         
   9   2   7         24.11         24.70        12.39 o                         
  10   2   7          7.53         18.19        12.78 o                         
  11   2   7          6.79         13.28        13.26 o                         
  12   2   7          0.84         16.60        14.21 o                         
 -16   3   7          0.04         -7.70        15.75 o                         
 -15   3   7          0.01          7.85        16.01 o                         
 -14   3   7          0.67         16.94        14.27 o                         
 -13   3   7          5.53         20.67        15.67 o                         
 -12   3   7          0.25         11.47        13.05 o                         
 -11   3   7          2.59          1.38        14.12 o                         
 -10   3   7          0.06          7.89        12.70 o                         
  -9   3   7          4.80         15.19        12.57 o                         
  -8   3   7          4.48          9.77        12.74 o                         
  -7   3   7        113.65        111.48        13.49 o                         
  -6   3   7          0.40         12.32        12.06 o                         
  -5   3   7         86.35         92.49        12.17 o                         
  -4   3   7         40.09         39.68        11.39 o                         
  -3   3   7        505.60        475.91        13.88 o                         
  -2   3   7          4.84         15.64        11.43 o                         
  -1   3   7        926.83       1021.94        31.98 o                         
   0   3   7         99.70         97.87        11.12 o                         
   1   3   7        314.85        345.64        30.14 o                         
   2   3   7          1.50          3.73        10.21 o                         
   3   3   7        547.24        568.55        21.25 o                         
   4   3   7         18.02         31.76        11.18 o                         
   5   3   7          0.46          6.32        11.34 o                         
   6   3   7          1.82          4.31        11.50 o                         
   7   3   7         86.25         86.52        12.01 o                         
   8   3   7          0.00         10.48        11.84 o                         
   9   3   7         17.45         12.33        11.34 o                         
  10   3   7          2.06          1.99        11.63 o                         
  11   3   7          6.55          7.09        13.77 o                         
 -16   4   7          3.37         17.07        18.88 o                         
 -15   4   7         24.65         31.78        14.88 o                         
 -14   4   7          1.15          4.71        14.70 o                         
 -13   4   7          3.12         19.30        13.40 o                         
 -12   4   7         27.78         28.60        13.72 o                         
 -11   4   7        154.30        151.29        14.62 o                         
 -10   4   7          1.34          5.54        13.99 o                         
  -9   4   7         12.65         18.08        13.36 o                         
  -8   4   7         84.50         68.61        13.35 o                         
  -7   4   7        412.80        401.36        15.00 o                         
  -6   4   7          0.01          4.67        13.02 o                         
  -5   4   7        106.76        113.34        12.58 o                         
  -4   4   7         42.99         49.46        11.80 o                         
  -3   4   7         92.51        141.56        12.77 o                         
  -2   4   7          5.43          2.90        10.17 o                         
  -1   4   7        329.98        350.86        12.36 o                         
   0   4   7          0.01         -4.23        10.70 o                         
   1   4   7         12.25          9.18        10.54 o                         
   2   4   7         22.65         16.80        10.54 o                         
   3   4   7        143.00        156.21        11.42 o                         
   4   4   7          0.13          4.75        11.10 o                         
   5   4   7          7.08          6.33        12.01 o                         
   6   4   7          3.86         13.77        11.52 o                         
   7   4   7         15.38          9.06        11.84 o                         
   8   4   7          0.10          4.90        12.02 o                         
   9   4   7         36.62         37.92        11.63 o                         
  10   4   7          0.10         -1.06        13.47 o                         
  11   4   7          3.12          6.43        13.99 o                         
 -16   5   7          5.50          7.04        17.01 o                         
 -15   5   7          4.48          6.92        15.86 o                         
 -14   5   7          6.86         16.91        16.61 o                         
 -13   5   7         22.55         30.34        16.57 o                         
 -12   5   7         56.56         47.71        16.18 o                         
 -11   5   7         33.22         35.12        14.65 o                         
 -10   5   7         60.30         64.34        15.50 o                         
  -9   5   7        279.81        269.75        16.40 o                         
  -8   5   7        292.95        294.94        16.44 o                         
  -7   5   7         24.62         23.84        15.42 o                         
  -6   5   7        376.24        407.60        17.01 o                         
  -5   5   7       1484.31       1467.76        63.05 o                         
  -4   5   7        368.18        378.47        14.62 o                         
  -3   5   7         29.28         40.71        11.55 o                         
  -2   5   7        472.60        478.04        13.68 o                         
  -1   5   7       1469.05       1529.03        27.08 o                         
   0   5   7         73.77         76.43        10.90 o                         
   1   5   7         30.16         31.66        10.66 o                         
   2   5   7         49.81         56.83        10.66 o                         
   3   5   7        263.24        253.84        15.51 o                         
   4   5   7          6.80         11.44        11.54 o                         
   5   5   7          1.35          4.61        11.75 o                         
   6   5   7          0.03          3.24        11.55 o                         
   7   5   7         16.69         31.01        12.17 o                         
   8   5   7          1.47         -2.94        12.82 o                         
   9   5   7          1.22          8.58        13.41 o                         
  10   5   7          0.02          8.96        14.76 o                         
  11   5   7          1.20          7.70        14.52 o                         
 -15   6   7          0.61         16.26        17.72 o                         
 -14   6   7          0.34         14.78        16.89 o                         
 -13   6   7         12.52          4.49        18.14 o                         
 -12   6   7          7.04          9.08        17.80 o                         
 -11   6   7          6.04         23.80        17.23 o                         
 -10   6   7          7.93         11.07        16.56 o                         
  -9   6   7          9.71          3.69        16.78 o                         
  -8   6   7          0.04         -1.08        16.43 o                         
  -7   6   7         25.87         37.93        16.78 o                         
  -6   6   7          0.29         -2.53        16.43 o                         
  -5   6   7         17.99         20.78        13.64 o                         
  -4   6   7         91.99         95.32        13.25 o                         
  -3   6   7          7.53         11.30        11.97 o                         
  -2   6   7        103.86        118.25        12.58 o                         
  -1   6   7        126.48        133.35        11.89 o                         
   0   6   7        153.16        164.76        12.05 o                         
   1   6   7          0.47          6.54        11.98 o                         
   2   6   7        172.58        170.94        12.41 o                         
   3   6   7         70.22         69.18        12.45 o                         
   4   6   7         28.60         40.77        11.90 o                         
   5   6   7          0.00         12.97        12.79 o                         
   6   6   7         37.40         53.63        12.57 o                         
   7   6   7         15.85         18.11        14.50 o                         
   8   6   7          0.93         -4.13        13.30 o                         
   9   6   7          0.15          1.73        14.13 o                         
  10   6   7          1.64         15.43        13.86 o                         
 -15   7   7          9.35         20.04        20.07 o                         
 -14   7   7         31.25         19.71        19.96 o                         
 -13   7   7          2.41          8.72        18.35 o                         
 -12   7   7         71.48         76.53        19.25 o                         
 -11   7   7         19.00         37.85        25.82 o                         
 -10   7   7        198.04        207.77        18.48 o                         
  -9   7   7         10.42          3.48        16.31 o                         
  -8   7   7        268.34        285.52        17.80 o                         
  -7   7   7         41.71         37.94        17.23 o                         
  -6   7   7        872.13        871.65        35.28 o                         
  -5   7   7         14.29          9.40        14.31 o                         
  -4   7   7        859.02        827.24        16.81 o                         
  -3   7   7         73.39         85.16        12.83 o                         
  -2   7   7       1754.43       1772.67        52.46 o                         
  -1   7   7          0.05         -4.13        12.17 o                         
   0   7   7       1358.00       1336.70        55.56 o                         
   1   7   7         16.85         20.99        11.61 o                         
   2   7   7       1111.92       1094.54        40.46 o                         
   3   7   7         10.94          7.72        11.93 o                         
   4   7   7        748.87        720.20        63.30 o                         
   5   7   7          0.53         17.61        13.83 o                         
   6   7   7        305.22        336.64        50.39 o                         
   7   7   7          5.38         16.54        14.86 o                         
   8   7   7        152.72        139.42        17.78 o                         
   9   7   7          2.41         24.73        15.05 o                         
  10   7   7         41.22         38.31        14.06 o                         
 -14   8   7          0.73          2.26        19.73 o                         
 -13   8   7          1.33         13.07        19.73 o                         
 -12   8   7        143.73        168.50        19.62 o                         
 -11   8   7          2.44          4.17        17.69 o                         
 -10   8   7          0.00         25.37        17.80 o                         
  -9   8   7         19.40         27.94        17.88 o                         
  -8   8   7        597.60        620.55        32.72 o                         
  -7   8   7          6.76         15.53        16.78 o                         
  -6   8   7         87.96         88.01        16.77 o                         
  -5   8   7         88.84         82.62        15.35 o                         
  -4   8   7        687.98        660.98        16.62 o                         
  -3   8   7          0.03          2.26        12.57 o                         
  -2   8   7        959.61        936.38        27.62 o                         
  -1   8   7        160.82        155.61        13.81 o                         
   0   8   7         60.11         64.72        12.23 o                         
   1   8   7         24.19         25.02        13.08 o                         
   2   8   7       1256.17       1222.99        78.61 o                         
   3   8   7        110.21         95.30        14.01 o                         
   4   8   7         33.89         37.86        14.76 o                         
   5   8   7         24.07         26.07        14.19 o                         
   6   8   7        357.27        329.23        44.71 o                         
   7   8   7         31.30         29.46        16.02 o                         
   8   8   7         24.06         52.40        40.58 o                         
   9   8   7          4.85         12.24        17.06 o                         
 -13   9   7          0.62         21.28        19.62 o                         
 -12   9   7          9.86         30.47        19.05 o                         
 -11   9   7          1.36          4.91        19.16 o                         
 -10   9   7         14.13         38.06        17.58 o                         
  -9   9   7          0.17         10.26        17.69 o                         
  -8   9   7          8.79         21.45        17.57 o                         
  -7   9   7          1.16         14.19        17.46 o                         
  -6   9   7          5.04         -0.62        16.55 o                         
  -5   9   7          6.23          7.71        16.43 o                         
  -4   9   7          0.95          1.08        13.69 o                         
  -3   9   7          0.00          2.42        12.81 o                         
  -2   9   7          6.12         12.61        12.87 o                         
  -1   9   7          7.27         27.29        12.84 o                         
   0   9   7          0.06         10.17        11.50 o                         
   1   9   7          1.81         -6.61        13.02 o                         
   2   9   7          3.66         15.74        13.61 o                         
   3   9   7          4.22          5.85        14.96 o                         
   4   9   7          0.04          8.30        14.14 o                         
   5   9   7          7.27          8.52        14.44 o                         
   6   9   7          0.09          3.67        15.47 o                         
   7   9   7          2.90          5.28        14.98 o                         
   8   9   7          1.68         16.86        19.16 o                         
 -12  10   7          1.13         -2.15        16.20 o                         
 -11  10   7          0.09         12.06        19.50 o                         
 -10  10   7          0.00        -19.39        19.39 o                         
  -9  10   7         11.99         11.71        17.92 o                         
  -8  10   7          6.77         28.56        17.69 o                         
  -7  10   7          2.65          4.36        18.03 o                         
  -6  10   7          0.95         15.85        17.57 o                         
  -5  10   7         25.57         24.36        17.69 o                         
  -4  10   7          5.69         20.45        14.33 o                         
  -3  10   7         27.02         32.10        13.58 o                         
  -2  10   7         15.51         20.83        13.11 o                         
  -1  10   7         60.87         54.33        12.79 o                         
   0  10   7          7.70         10.94        14.59 o                         
   1  10   7         62.78         26.98        13.82 o                         
   2  10   7         10.42         19.94        13.69 o                         
   3  10   7          0.90          0.66        14.32 o                         
   4  10   7         34.64         19.95        12.95 o                         
   5  10   7         37.98         23.63        13.29 o                         
   6  10   7          0.01         -1.28        12.91 o                         
   7  10   7          8.04          8.89        15.60 o                         
   8  10   7         15.20         10.32        20.17 o                         
 -11  11   7         11.43         -4.33        19.96 o                         
 -10  11   7          3.41        -14.78        19.84 o                         
  -9  11   7          0.03         -7.85        19.27 o                         
  -8  11   7          0.25          1.49        17.91 o                         
  -7  11   7         58.07         65.99        18.37 o                         
  -6  11   7          0.38         -4.45        18.48 o                         
  -5  11   7         19.61         26.29        18.26 o                         
  -4  11   7          0.00         -5.90        14.85 o                         
  -3  11   7         39.60         41.41        14.22 o                         
  -2  11   7          0.44         11.78        13.58 o                         
  -1  11   7          0.43          6.28        13.38 o                         
   0  11   7          2.94         11.48        16.17 o                         
   1  11   7          2.82         -5.10        16.12 o                         
   2  11   7          2.27         13.39        14.37 o                         
   3  11   7          8.37         20.33        13.42 o                         
   4  11   7          3.77         -4.78        12.94 o                         
   5  11   7          0.01          4.30        13.97 o                         
   6  11   7          0.71         16.04        13.83 o                         
 -10  12   7          3.12          7.45        20.62 o                         
  -9  12   7          0.33         26.62        19.96 o                         
  -8  12   7         11.14         13.37        19.16 o                         
  -7  12   7         29.17         56.54        19.61 o                         
  -6  12   7          1.75         10.36        22.61 o                         
  -5  12   7          1.11         -3.08        17.79 o                         
  -4  12   7         14.85         19.15        15.74 o                         
  -3  12   7         20.02         29.50        14.73 o                         
  -2  12   7          0.01          2.84        14.38 o                         
  -1  12   7          1.27          5.10        14.32 o                         
   0  12   7         10.43         22.06        17.81 o                         
   1  12   7         10.44         24.38        16.37 o                         
   2  12   7          2.28         -6.16        15.83 o                         
   3  12   7          5.45          4.72        15.36 o                         
   4  12   7          5.64         17.05        14.95 o                         
   5  12   7          1.28          4.76        15.44 o                         
  -8  13   7          0.89         18.52        19.84 o                         
  -7  13   7         20.00         18.50        21.57 o                         
  -6  13   7         31.27         37.15        19.38 o                         
  -5  13   7          2.94         26.06        20.40 o                         
  -4  13   7          6.63          8.16        16.54 o                         
  -3  13   7         29.06         20.07        16.53 o                         
  -2  13   7         47.25         43.22        15.06 o                         
  -1  13   7          4.78          4.85        15.86 o                         
   0  13   7          8.13         12.70        16.84 o                         
   1  13   7         18.91         20.28        15.98 o                         
   2  13   7         13.10         28.33        17.07 o                         
   3  13   7          2.14         13.37        15.36 o                         
  -5  14   7          0.08         16.50        19.84 o                         
  -4  14   7         23.36         26.27        18.53 o                         
  -3  14   7          0.13          3.69        16.63 o                         
  -2  14   7         28.83         34.41        16.38 o                         
  -1  14   7          1.04          6.52        16.26 o                         
   0  14   7          7.09         11.76        18.85 o                         
 -16   0   8          2.13          1.70        21.49 o                         
 -14   0   8          0.11         11.39        17.58 o                         
 -12   0   8          1.26         10.77        16.44 o                         
 -10   0   8          1.42         10.10        16.21 o                         
  -8   0   8        290.77        259.31        17.11 o                         
  -6   0   8         44.02         40.34        17.18 o                         
  -4   0   8       2618.06       2430.08        94.30 o                         
  -2   0   8         25.39         44.63        15.19 o                         
   0   0   8       2492.78       2427.42       150.28 o                         
   2   0   8          0.01         14.86        14.96 o                         
   4   0   8        334.98        330.19        17.69 o                         
   6   0   8          0.21          3.37        15.65 o                         
   8   0   8         25.72         42.12        17.57 o                         
  10   0   8          1.25          6.42        18.93 o                         
 -16   1   8         40.76         57.39        16.32 o                         
 -15   1   8          0.32          3.62        13.69 o                         
 -14   1   8          3.60          4.90        13.04 o                         
 -13   1   8          0.65         11.26        14.09 o                         
 -12   1   8        296.60        316.36        15.26 o                         
 -11   1   8          7.05          8.95        12.82 o                         
 -10   1   8         20.70         26.57        11.84 o                         
  -9   1   8         81.22         91.97        13.38 o                         
  -8   1   8       1396.12       1333.85        16.83 o                         
  -7   1   8         86.42         84.57        11.82 o                         
  -6   1   8         36.67         30.22        11.22 o                         
  -5   1   8        338.42        307.09        12.92 o                         
  -4   1   8       1960.54       2056.26        60.64 o                         
  -3   1   8        117.44        123.33        11.34 o                         
  -2   1   8          9.24         18.97        10.95 o                         
  -1   1   8        118.25        123.31        11.10 o                         
   0   1   8        201.47        251.84        11.97 o                         
   1   1   8          0.15          3.51        10.43 o                         
   2   1   8          8.21          5.48        10.66 o                         
   3   1   8         20.72         20.38        11.10 o                         
   4   1   8          0.70          1.70        12.84 o                         
   5   1   8          5.08         15.08        11.01 o                         
   6   1   8          4.12         13.30        11.18 o                         
   7   1   8         17.23         29.65        11.86 o                         
   8   1   8          0.12         11.15        12.10 o                         
   9   1   8          0.73         15.44        12.62 o                         
  10   1   8          1.77         11.49        13.58 o                         
  11   1   8          6.51         13.28        13.80 o                         
 -16   2   8          2.57          6.99        14.41 o                         
 -15   2   8         13.46         13.59        14.69 o                         
 -14   2   8         58.43         55.06        14.78 o                         
 -13   2   8         20.70         40.42        13.77 o                         
 -12   2   8         25.73         27.87        12.50 o                         
 -11   2   8        140.92        138.89        13.97 o                         
 -10   2   8        162.58        152.60        13.87 o                         
  -9   2   8         11.58         18.72        11.91 o                         
  -8   2   8        149.24        140.68        12.66 o                         
  -7   2   8        599.49        554.62        13.73 o                         
  -6   2   8        237.60        228.64        11.70 o                         
  -5   2   8          0.15          8.13        11.70 o                         
  -4   2   8        395.99        426.20        13.09 o                         
  -3   2   8        940.63       1030.06        41.45 o                         
  -2   2   8        324.78        353.88        13.31 o                         
  -1   2   8          1.48         18.63        10.45 o                         
   0   2   8        299.16        319.95        15.19 o                         
   1   2   8        432.47        452.86        14.31 o                         
   2   2   8        127.13        122.25        11.15 o                         
   3   2   8          8.28         17.84        10.90 o                         
   4   2   8         36.91         29.85        10.19 o                         
   5   2   8         42.89         31.87        12.96 o                         
   6   2   8          2.36         14.81        11.19 o                         
   7   2   8          1.44         10.01        11.69 o                         
   8   2   8          0.44         11.89        12.27 o                         
   9   2   8          0.08         10.19        12.42 o                         
  10   2   8          1.66          0.46        13.54 o                         
  11   2   8          0.07          0.99        13.98 o                         
 -16   3   8          0.03         15.43        15.58 o                         
 -15   3   8          1.21          4.48        14.96 o                         
 -14   3   8          2.18         10.87        14.17 o                         
 -13   3   8         22.84         38.15        13.98 o                         
 -12   3   8          4.77         20.28        13.35 o                         
 -11   3   8          9.45         13.61        13.10 o                         
 -10   3   8         45.73         51.81        13.55 o                         
  -9   3   8        332.78        359.44        14.38 o                         
  -8   3   8         82.92         79.29        12.92 o                         
  -7   3   8          0.03         12.14        12.43 o                         
  -6   3   8        197.12        192.64        12.72 o                         
  -5   3   8       1493.21       1517.15        53.01 o                         
  -4   3   8        116.68        119.59        11.18 o                         
  -3   3   8         89.37        110.96        10.86 o                         
  -2   3   8         65.84         85.24        11.38 o                         
  -1   3   8        871.69       1020.31        27.07 o                         
   0   3   8          0.73          2.24        10.34 o                         
   1   3   8         20.49         39.84        10.38 o                         
   2   3   8         10.65         17.00        10.61 o                         
   3   3   8         57.99         56.39        11.39 o                         
   4   3   8          0.04          6.79        11.06 o                         
   5   3   8         47.24         63.86        11.49 o                         
   6   3   8         24.37         23.80        11.50 o                         
   7   3   8          5.12         11.72        12.10 o                         
   8   3   8          5.83         18.15        12.47 o                         
   9   3   8         35.48         35.23        13.06 o                         
  10   3   8          7.81         -9.53        11.97 o                         
  11   3   8          3.75         21.63        14.26 o                         
 -16   4   8          8.55         20.29        15.68 o                         
 -15   4   8          7.36         13.41        15.27 o                         
 -14   4   8          0.02          2.67        14.92 o                         
 -13   4   8         36.03         31.90        14.15 o                         
 -12   4   8         21.86         29.33        14.46 o                         
 -11   4   8         10.48         19.39        14.65 o                         
 -10   4   8          1.99          6.62        13.93 o                         
  -9   4   8        187.67        194.55        14.48 o                         
  -8   4   8         22.95         27.11        13.66 o                         
  -7   4   8          1.50         -0.04        13.14 o                         
  -6   4   8         12.25         18.01        12.34 o                         
  -5   4   8        143.22        136.20        12.91 o                         
  -4   4   8          4.64         14.91        11.01 o                         
  -3   4   8         31.20         34.12        11.97 o                         
  -2   4   8         10.53         10.34        10.75 o                         
  -1   4   8          6.89         14.37        10.45 o                         
   0   4   8          2.58          5.69        10.66 o                         
   1   4   8        283.09        273.20        11.70 o                         
   2   4   8          1.90          8.77        10.80 o                         
   3   4   8         18.68         23.06        11.30 o                         
   4   4   8          7.63         18.92        11.63 o                         
   5   4   8        234.86        275.55        17.78 o                         
   6   4   8          1.18          1.83        14.48 o                         
   7   4   8          0.05          9.33        11.89 o                         
   8   4   8          3.85         20.48        12.46 o                         
   9   4   8         51.03         55.35        13.77 o                         
  10   4   8          0.53          9.89        13.53 o                         
 -15   5   8          4.21          7.94        17.95 o                         
 -14   5   8         14.50         14.18        16.50 o                         
 -13   5   8         15.70         28.07        15.40 o                         
 -12   5   8         32.79         28.75        14.99 o                         
 -11   5   8          6.57         16.20        14.36 o                         
 -10   5   8         57.26         53.34        15.03 o                         
  -9   5   8         48.96         53.35        15.42 o                         
  -8   5   8         28.30         30.61        14.02 o                         
  -7   5   8         26.57         16.42        13.83 o                         
  -6   5   8        169.18        155.69        14.74 o                         
  -5   5   8         86.82         87.09        12.55 o                         
  -4   5   8          1.88         10.67        11.83 o                         
  -3   5   8        326.08        350.00        14.31 o                         
  -2   5   8        192.47        209.98        12.24 o                         
  -1   5   8         82.54         84.85        11.05 o                         
   0   5   8          9.81          1.61        10.52 o                         
   1   5   8        126.21        132.41        11.41 o                         
   2   5   8         30.05         30.50        11.57 o                         
   3   5   8         15.94         24.66        11.39 o                         
   4   5   8          0.01          4.10        11.46 o                         
   5   5   8          0.78          3.11        11.55 o                         
   6   5   8          0.12          9.78        11.94 o                         
   7   5   8          2.19          8.13        12.26 o                         
   8   5   8          0.63         13.37        13.02 o                         
   9   5   8          0.47         22.54        13.22 o                         
  10   5   8          0.12         10.85        14.06 o                         
 -15   6   8          1.18         25.47        19.39 o                         
 -14   6   8          0.20         10.40        18.58 o                         
 -13   6   8          6.58         -2.82        18.26 o                         
 -12   6   8          0.01         -0.77        18.14 o                         
 -11   6   8          0.04          9.79        17.80 o                         
 -10   6   8          6.38         14.34        17.11 o                         
  -9   6   8          1.62        -16.55        16.55 o                         
  -8   6   8         10.09         14.52        16.21 o                         
  -7   6   8         39.09         42.05        15.92 o                         
  -6   6   8         34.22         42.11        14.01 o                         
  -5   6   8          0.52          5.87        12.94 o                         
  -4   6   8        131.28        147.02        13.32 o                         
  -3   6   8         71.37         74.15        12.45 o                         
  -2   6   8          2.40          1.25        12.09 o                         
  -1   6   8         32.16         26.25        11.56 o                         
   0   6   8        113.82        107.80        11.46 o                         
   1   6   8          4.93          7.18        11.21 o                         
   2   6   8         74.34         67.25        11.38 o                         
   3   6   8         43.30         49.61        11.86 o                         
   4   6   8         15.28         10.07        11.67 o                         
   5   6   8          0.41         -3.86        11.79 o                         
   6   6   8         35.42         21.83        12.41 o                         
   7   6   8         10.68          3.43        14.99 o                         
   8   6   8          1.37          5.05        14.16 o                         
   9   6   8          0.59         11.55        13.82 o                         
  10   6   8          7.22         16.60        16.34 o                         
 -14   7   8         21.60         39.03        19.05 o                         
 -13   7   8          0.00         26.87        18.94 o                         
 -12   7   8         95.80        117.08        19.57 o                         
 -11   7   8         58.24         67.33        18.48 o                         
 -10   7   8        248.41        262.85        19.16 o                         
  -9   7   8          2.33          5.00        17.12 o                         
  -8   7   8        394.88        373.39        20.21 o                         
  -7   7   8        105.45        127.17        17.34 o                         
  -6   7   8       1634.41       1657.29        67.39 o                         
  -5   7   8          8.78          7.12        14.29 o                         
  -4   7   8       1306.83       1290.50        36.99 o                         
  -3   7   8         80.95         99.97        13.64 o                         
  -2   7   8       3006.49       3054.15       152.03 o                         
  -1   7   8          0.46         14.36        13.26 o                         
   0   7   8       1780.08       1779.04        87.32 o                         
   1   7   8         11.22         22.16        11.81 o                         
   2   7   8       1177.40       1220.54        44.58 o                         
   3   7   8          0.49         14.18        11.75 o                         
   4   7   8        761.19        737.64        28.66 o                         
   5   7   8          1.09         18.48        11.82 o                         
   6   7   8        116.63         95.96        13.42 o                         
   7   7   8          0.00         -0.74        15.23 o                         
   8   7   8        138.91         98.27        14.14 o                         
   9   7   8          2.30          1.28        14.64 o                         
 -14   8   8         20.86         42.91        20.07 o                         
 -13   8   8          0.07         -5.37        19.16 o                         
 -12   8   8         93.34        134.87        19.50 o                         
 -11   8   8          2.53          8.32        26.62 o                         
 -10   8   8         73.46         64.70        18.03 o                         
  -9   8   8         10.95         11.83        20.69 o                         
  -8   8   8        278.24        299.90        18.94 o                         
  -7   8   8          0.17          6.72        17.34 o                         
  -6   8   8        209.18        219.26        18.03 o                         
  -5   8   8         69.96         79.42        14.83 o                         
  -4   8   8        221.52        259.06        15.15 o                         
  -3   8   8          0.04          4.42        12.93 o                         
  -2   8   8        482.30        477.38        28.89 o                         
  -1   8   8        125.87        133.97        12.50 o                         
   0   8   8         41.05         50.23        12.40 o                         
   1   8   8          0.32         10.40        12.36 o                         
   2   8   8        439.64        416.65        19.17 o                         
   3   8   8         85.70         94.97        12.89 o                         
   4   8   8          7.20          3.47        11.86 o                         
   5   8   8          0.72         15.07        12.63 o                         
   6   8   8        128.99        101.16        14.36 o                         
   7   8   8         26.12         33.58        13.42 o                         
   8   8   8          3.17          8.34        13.65 o                         
 -13   9   8         15.14         -4.65        19.96 o                         
 -12   9   8         45.69         77.48        19.84 o                         
 -11   9   8          9.17         37.55        19.16 o                         
 -10   9   8         21.47          0.85        14.59 o                         
  -9   9   8         35.79         42.26        15.13 o                         
  -8   9   8        157.65        155.87        18.14 o                         
  -7   9   8        120.87        160.81        18.69 o                         
  -6   9   8          0.24          8.11        14.12 o                         
  -5   9   8        118.65        110.89        13.19 o                         
  -4   9   8        516.47        503.48        16.07 o                         
  -3   9   8        448.00        434.66        21.71 o                         
  -2   9   8         10.84         22.39        13.23 o                         
  -1   9   8        363.78        342.86        19.63 o                         
   0   9   8        766.37        647.39        31.81 o                         
   1   9   8        393.37        353.21        25.60 o                         
   2   9   8          0.30          9.06        13.30 o                         
   3   9   8        364.52        344.83        20.10 o                         
   4   9   8        351.01        327.20        32.87 o                         
   5   9   8         94.30         86.17        15.85 o                         
   6   9   8          5.96         10.75        13.89 o                         
   7   9   8        103.34         74.87        24.67 o                         
   8   9   8         53.17         37.71        16.85 o                         
 -12  10   8          1.25         18.43        19.62 o                         
 -11  10   8         16.10         15.57        19.39 o                         
 -10  10   8         34.04         34.16        19.28 o                         
  -9  10   8        128.88        138.13        19.39 o                         
  -8  10   8          3.79          5.87        17.91 o                         
  -7  10   8          4.29         -8.67        17.90 o                         
  -6  10   8         29.22         25.47        17.80 o                         
  -5  10   8        301.88        312.19        17.54 o                         
  -4  10   8         11.13         21.93        14.59 o                         
  -3  10   8          1.28         10.62        13.86 o                         
  -2  10   8         10.85         12.30        13.59 o                         
  -1  10   8        297.72        280.96        26.71 o                         
   0  10   8          9.81         16.79        12.79 o                         
   1  10   8          0.03          4.20        12.64 o                         
   2  10   8          1.78          6.94        13.10 o                         
   3  10   8         62.48         46.31        13.35 o                         
   4  10   8          2.17          1.04        13.43 o                         
   5  10   8          0.92          9.70        14.20 o                         
   6  10   8          0.05          4.84        13.84 o                         
   7  10   8          2.50          7.17        14.39 o                         
 -11  11   8         21.08          8.41        20.74 o                         
 -10  11   8          0.92          1.56        19.39 o                         
  -9  11   8          3.74         -8.26        19.50 o                         
  -8  11   8          0.47         21.59        18.93 o                         
  -7  11   8         22.53         18.75        18.14 o                         
  -6  11   8          0.00          5.31        18.26 o                         
  -5  11   8          3.72         11.16        17.91 o                         
  -4  11   8          0.10         13.77        15.11 o                         
  -3  11   8         14.81         24.09        14.41 o                         
  -2  11   8          1.64         13.96        13.92 o                         
  -1  11   8          5.83         12.06        13.78 o                         
   0  11   8          0.00         16.31        12.88 o                         
   1  11   8          3.65         13.48        13.58 o                         
   2  11   8          2.02          9.41        14.51 o                         
   3  11   8          4.58          4.82        13.75 o                         
   4  11   8          0.11         -0.32        13.79 o                         
   5  11   8          0.08          1.16        13.98 o                         
  -9  12   8         16.00         28.24        20.06 o                         
  -8  12   8          1.40         17.82        19.34 o                         
  -7  12   8          7.35         24.05        18.82 o                         
  -6  12   8          0.80          2.08        19.82 o                         
  -5  12   8         10.47         20.84        24.54 o                         
  -4  12   8          1.39          6.52        15.88 o                         
  -3  12   8          4.62         10.54        16.48 o                         
  -2  12   8          0.08          2.33        14.63 o                         
  -1  12   8          0.01          3.59        13.35 o                         
   0  12   8          0.66          2.39        14.86 o                         
   1  12   8          3.24         -9.76        14.09 o                         
   2  12   8          2.56          3.47        14.43 o                         
   3  12   8          0.26          2.19        13.64 o                         
   4  12   8          0.19         -0.31        18.26 o                         
  -7  13   8          7.51         16.28        20.18 o                         
  -6  13   8         34.32         38.69        19.50 o                         
  -5  13   8          6.05         12.36        19.18 o                         
  -4  13   8          2.29         12.03        17.10 o                         
  -3  13   8         18.92         36.63        16.58 o                         
  -2  13   8         55.94         60.84        15.42 o                         
  -1  13   8         10.19         19.89        14.81 o                         
   0  13   8          0.16          9.73        14.80 o                         
   1  13   8         22.37         26.87        14.51 o                         
   2  13   8         65.52         69.27        16.94 o                         
 -15   0   9          6.57         12.52        18.89 o                         
 -13   0   9         20.61         23.87        21.32 o                         
 -11   0   9          1.28         13.15        16.33 o                         
  -9   0   9         73.87         61.96        19.59 o                         
  -7   0   9         12.31         32.60        16.58 o                         
  -5   0   9         25.98         22.95        14.95 o                         
  -3   0   9          7.45         17.43        14.85 o                         
  -1   0   9          8.55         -8.16        14.85 o                         
   1   0   9          0.19         -5.13        15.42 o                         
   3   0   9         15.15         20.85        17.00 o                         
   5   0   9          7.79         13.72        15.53 o                         
   7   0   9          5.10          7.68        14.12 o                         
   9   0   9          6.27         19.28        18.94 o                         
 -16   1   9          6.54          9.24        14.33 o                         
 -15   1   9          1.12         -5.54        14.05 o                         
 -14   1   9          0.01         13.06        14.85 o                         
 -13   1   9          0.00         11.96        12.65 o                         
 -12   1   9         31.38         32.69        12.82 o                         
 -11   1   9          1.69         -2.94        12.36 o                         
 -10   1   9         15.75         21.04        11.61 o                         
  -9   1   9          0.71          9.24        11.40 o                         
  -8   1   9         33.04         50.20        12.32 o                         
  -7   1   9          0.00         -0.59        10.74 o                         
  -6   1   9         21.50         36.53        11.16 o                         
  -5   1   9          9.06         12.33        10.58 o                         
  -4   1   9         17.13         31.30        10.50 o                         
  -3   1   9          0.27          3.25        10.57 o                         
  -2   1   9          5.99         16.84        10.87 o                         
  -1   1   9         55.97         62.01        10.70 o                         
   0   1   9         58.46         64.40        10.94 o                         
   1   1   9          2.38         -2.06        10.94 o                         
   2   1   9         16.19         20.97        12.83 o                         
   3   1   9         39.73         41.41        10.11 o                         
   4   1   9         14.73         17.24        13.08 o                         
   5   1   9          6.47         12.78        10.04 o                         
   6   1   9         12.94         10.74        11.89 o                         
   7   1   9          3.77          5.44        12.34 o                         
   8   1   9          0.26         -1.88        12.47 o                         
   9   1   9          1.71          3.95        13.31 o                         
  10   1   9          0.91         13.55        12.38 o                         
 -16   2   9          5.00         -1.13        15.00 o                         
 -15   2   9          0.01         10.87        15.07 o                         
 -14   2   9          6.26          2.31        15.29 o                         
 -13   2   9          9.41         19.39        14.62 o                         
 -12   2   9         46.26         46.83        13.48 o                         
 -11   2   9          8.71         20.12        13.60 o                         
 -10   2   9         32.00         46.76        12.75 o                         
  -9   2   9          0.15          1.49        12.72 o                         
  -8   2   9         50.00         40.49        11.94 o                         
  -7   2   9         18.48         27.62        12.22 o                         
  -6   2   9        179.68        158.92        11.92 o                         
  -5   2   9        346.12        325.24        14.86 o                         
  -4   2   9         95.07         82.85        11.26 o                         
  -3   2   9         14.38         17.59        11.55 o                         
  -2   2   9        383.58        369.34        12.11 o                         
  -1   2   9       1019.26        988.54        14.27 o                         
   0   2   9        256.46        269.88        11.83 o                         
   1   2   9         60.86         47.56        12.64 o                         
   2   2   9        151.93        144.63        11.62 o                         
   3   2   9        248.54        273.72        12.39 o                         
   4   2   9          8.88         15.41        11.01 o                         
   5   2   9         59.39         63.41        13.39 o                         
   6   2   9         12.78         13.58        12.26 o                         
   7   2   9          6.35         11.71        12.51 o                         
   8   2   9          2.43         -8.16        12.93 o                         
   9   2   9          8.90         13.79        13.63 o                         
  10   2   9          0.27         16.09        13.95 o                         
 -16   3   9          1.09          9.09        15.49 o                         
 -15   3   9          0.91         10.88        15.17 o                         
 -14   3   9          0.00          6.76        14.60 o                         
 -13   3   9         10.05         10.53        15.11 o                         
 -12   3   9          3.04         12.75        14.67 o                         
 -11   3   9          6.39         10.62        13.10 o                         
 -10   3   9          8.86         17.56        13.46 o                         
  -9   3   9        121.30        109.52        13.04 o                         
  -8   3   9          0.24          7.37        12.78 o                         
  -7   3   9        101.71        100.49        13.08 o                         
  -6   3   9         40.77         42.28        11.56 o                         
  -5   3   9        373.64        398.58        13.31 o                         
  -4   3   9          1.10         10.46        12.02 o                         
  -3   3   9        519.53        461.93        12.96 o                         
  -2   3   9         45.50         38.47        11.51 o                         
  -1   3   9         94.91         97.51        12.84 o                         
   0   3   9          7.47          6.38         9.82 o                         
   1   3   9        794.46        801.20        14.11 o                         
   2   3   9         46.32         47.91        11.42 o                         
   3   3   9          1.14          9.45        11.38 o                         
   4   3   9         21.26         27.94        11.34 o                         
   5   3   9        414.25        458.78        21.27 o                         
   6   3   9         30.09         11.17        12.74 o                         
   7   3   9          5.55         11.06        12.45 o                         
   8   3   9          9.50          7.79        12.77 o                         
   9   3   9        108.15         99.56        13.83 o                         
  10   3   9          8.21         19.99        14.11 o                         
 -16   4   9          4.99          8.46        16.42 o                         
 -15   4   9          2.13          5.78        14.84 o                         
 -14   4   9          0.00         -0.45        15.62 o                         
 -13   4   9         46.81         56.12        15.03 o                         
 -12   4   9          4.22         14.69        14.05 o                         
 -11   4   9          5.18         21.54        13.82 o                         
 -10   4   9          1.40          3.80        13.74 o                         
  -9   4   9        278.11        291.12        15.90 o                         
  -8   4   9          0.62          5.68        13.46 o                         
  -7   4   9        122.54        122.09        12.93 o                         
  -6   4   9         10.05         17.47        12.26 o                         
  -5   4   9        573.17        538.44        14.28 o                         
  -4   4   9          4.47         12.47        12.04 o                         
  -3   4   9         25.88         27.26        13.45 o                         
  -2   4   9          3.12         16.04        11.06 o                         
  -1   4   9        224.85        210.75        11.30 o                         
   0   4   9         14.61         20.04        10.77 o                         
   1   4   9        219.46        218.15        12.12 o                         
   2   4   9          0.30          6.95        11.30 o                         
   3   4   9         34.99         35.94        11.74 o                         
   4   4   9          2.01         16.09        11.46 o                         
   5   4   9        234.72        229.77        16.19 o                         
   6   4   9          0.04         13.69        14.20 o                         
   7   4   9         18.56         15.23        12.58 o                         
   8   4   9          0.12          3.65        13.10 o                         
   9   4   9         34.94         16.59        12.81 o                         
 -15   5   9          3.02         -4.77        18.15 o                         
 -14   5   9          9.40         10.40        16.56 o                         
 -13   5   9         37.31         39.05        15.64 o                         
 -12   5   9          2.73         18.67        15.34 o                         
 -11   5   9         22.45         28.96        14.47 o                         
 -10   5   9         25.73         25.98        14.23 o                         
  -9   5   9        144.50        146.73        14.69 o                         
  -8   5   9          0.67          4.33        13.27 o                         
  -7   5   9          5.83         13.96        13.13 o                         
  -6   5   9          0.85          8.03        14.10 o                         
  -5   5   9         48.69         43.94        14.13 o                         
  -4   5   9          6.21         23.34        11.67 o                         
  -3   5   9        109.71        132.00        12.62 o                         
  -2   5   9         36.51         44.39        11.59 o                         
  -1   5   9          5.98          3.71        10.78 o                         
   0   5   9         23.12         18.75        11.49 o                         
   1   5   9        184.55        177.76        11.55 o                         
   2   5   9         16.39         24.52        11.33 o                         
   3   5   9          3.12          7.48        11.54 o                         
   4   5   9          4.64          6.89        11.47 o                         
   5   5   9         23.28         22.00        12.43 o                         
   6   5   9          0.14          1.76        14.32 o                         
   7   5   9          0.25         -5.93        12.38 o                         
   8   5   9          0.02         15.69        13.54 o                         
   9   5   9          0.42         14.57        13.87 o                         
 -15   6   9          0.15         16.52        19.96 o                         
 -14   6   9          0.33          2.20        19.61 o                         
 -13   6   9          1.36         -6.31        18.14 o                         
 -12   6   9         10.99          6.25        18.14 o                         
 -11   6   9          4.59          4.08        17.80 o                         
 -10   6   9          0.19         15.19        17.46 o                         
  -9   6   9         24.45         41.22        16.56 o                         
  -8   6   9         85.93         87.00        15.09 o                         
  -7   6   9         20.06         10.95        14.21 o                         
  -6   6   9          5.64         15.30        13.44 o                         
  -5   6   9         59.83         51.44        12.77 o                         
  -4   6   9        187.99        180.54        13.12 o                         
  -3   6   9         14.53         25.83        12.66 o                         
  -2   6   9          1.29          8.40        11.30 o                         
  -1   6   9         34.09         27.34        12.58 o                         
   0   6   9        177.20        172.20        12.05 o                         
   1   6   9          6.96         19.33        11.62 o                         
   2   6   9         34.30         40.19        11.55 o                         
   3   6   9          9.04         23.29        11.42 o                         
   4   6   9         70.71         73.01        12.63 o                         
   5   6   9          5.74         13.10        12.47 o                         
   6   6   9         25.24         35.19        12.99 o                         
   7   6   9          0.80          9.22        15.17 o                         
   8   6   9          9.78          9.63        13.50 o                         
   9   6   9          1.15          9.47        14.51 o                         
 -14   7   9         63.69         63.67        20.19 o                         
 -13   7   9          3.41         -7.23        20.18 o                         
 -12   7   9        171.77        202.49        19.38 o                         
 -11   7   9         86.31         85.31        18.60 o                         
 -10   7   9        266.71        303.27        19.62 o                         
  -9   7   9          3.57         14.38        18.14 o                         
  -8   7   9       1006.67       1061.16        21.77 o                         
  -7   7   9        134.71        159.09        16.70 o                         
  -6   7   9        644.18        640.84        34.12 o                         
  -5   7   9          0.03         15.30        13.87 o                         
  -4   7   9       2104.09       2169.34        85.93 o                         
  -3   7   9         44.10         69.83        16.87 o                         
  -2   7   9        653.09        617.81        37.27 o                         
  -1   7   9          8.08         13.81        12.28 o                         
   0   7   9       1344.99       1321.55        91.67 o                         
   1   7   9          0.67         16.68        12.07 o                         
   2   7   9        289.69        280.58        12.90 o                         
   3   7   9         18.96         25.39        12.87 o                         
   4   7   9        332.81        304.88        23.33 o                         
   5   7   9          1.90         13.26        12.61 o                         
   6   7   9         55.95         59.67        13.42 o                         
   7   7   9         10.14         14.62        15.54 o                         
   8   7   9         50.83         23.27        14.06 o                         
 -13   8   9          0.68          4.09        19.39 o                         
 -12   8   9         81.02         65.81        19.84 o                         
 -11   8   9          1.53         12.35        18.48 o                         
 -10   8   9        507.88        485.31        62.39 o                         
  -9   8   9         17.08         35.93        17.92 o                         
  -8   8   9         55.76         46.19        18.60 o                         
  -7   8   9         31.32         37.66        18.11 o                         
  -6   8   9       1449.63       1446.39        73.38 o                         
  -5   8   9         57.28         70.87        14.75 o                         
  -4   8   9         15.76         30.80        13.76 o                         
  -3   8   9         76.31         79.50        13.37 o                         
  -2   8   9       1036.33       1063.37        50.60 o                         
  -1   8   9         51.83         59.52        12.63 o                         
   0   8   9         86.64         76.44        15.51 o                         
   1   8   9         45.42         51.23        12.10 o                         
   2   8   9        173.01        164.09        13.70 o                         
   3   8   9         25.76         20.22        12.95 o                         
   4   8   9         16.26         30.31        13.10 o                         
   5   8   9          9.07          8.21        14.22 o                         
   6   8   9         18.72         26.21        13.30 o                         
   7   8   9         11.32         12.30        14.18 o                         
 -13   9   9          1.23          9.60        20.17 o                         
 -12   9   9          0.05         -1.79        20.06 o                         
 -11   9   9         12.32          5.77        19.51 o                         
 -10   9   9         17.31         27.02        19.05 o                         
  -9   9   9          0.74         -2.53        17.91 o                         
  -8   9   9          0.10         12.76        18.12 o                         
  -7   9   9         32.02         34.57        18.00 o                         
  -6   9   9         39.13         57.51        18.26 o                         
  -5   9   9          0.37         15.38        14.65 o                         
  -4   9   9          0.01         14.72        13.81 o                         
  -3   9   9         16.32         12.84        13.53 o                         
  -2   9   9         13.34          7.20        13.77 o                         
  -1   9   9         14.12         30.57        12.09 o                         
   0   9   9          1.59         10.85        12.59 o                         
   1   9   9          1.98          2.39        12.51 o                         
   2   9   9          4.14          7.35        13.09 o                         
   3   9   9         18.80         23.91        12.78 o                         
   4   9   9          6.73          8.84        14.09 o                         
   5   9   9          0.80         -4.97        14.42 o                         
   6   9   9          1.83          4.37        14.87 o                         
   7   9   9          3.31         25.55        14.27 o                         
 -12  10   9          0.25         -0.23        20.75 o                         
 -11  10   9          0.52         19.85        19.73 o                         
 -10  10   9          9.36          4.02        19.16 o                         
  -9  10   9          0.11         -1.22        15.55 o                         
  -8  10   9          0.04        -13.87        18.03 o                         
  -7  10   9         24.01         35.84        18.48 o                         
  -6  10   9          5.97          9.88        17.67 o                         
  -5  10   9         17.25         29.31        15.17 o                         
  -4  10   9          5.46         11.46        14.36 o                         
  -3  10   9         48.92         42.18        15.15 o                         
  -2  10   9          3.92         23.05        13.78 o                         
  -1  10   9         62.74         57.16        13.77 o                         
   0  10   9          5.17          9.21        12.59 o                         
   1  10   9         15.65         16.21        12.66 o                         
   2  10   9         16.39         18.97        13.35 o                         
   3  10   9         26.03         20.43        14.57 o                         
   4  10   9          0.13         -6.10        13.95 o                         
   5  10   9          0.46          8.42        14.03 o                         
 -10  11   9          0.09         14.99        16.08 o                         
  -9  11   9          1.01         11.43        19.38 o                         
  -8  11   9          1.75         14.91        19.39 o                         
  -7  11   9         18.80         20.90        18.71 o                         
  -6  11   9          0.03         21.09        18.26 o                         
  -5  11   9          4.46          7.77        16.48 o                         
  -4  11   9          0.61          0.92        15.27 o                         
  -3  11   9         36.49         44.19        14.68 o                         
  -2  11   9          0.11          7.05        14.22 o                         
  -1  11   9          1.28          7.84        13.23 o                         
   0  11   9          0.03         14.07        13.56 o                         
   1  11   9         15.92         17.24        14.48 o                         
   2  11   9          0.42          7.39        13.19 o                         
   3  11   9         14.00         18.63        13.91 o                         
   4  11   9          0.12          6.46        14.91 o                         
  -8  12   9          1.35         25.02        19.51 o                         
  -7  12   9          4.33         -4.54        19.62 o                         
  -6  12   9          0.32          1.76        19.51 o                         
  -5  12   9          0.12        -17.03        19.16 o                         
  -4  12   9          1.83         16.98        15.99 o                         
  -3  12   9          2.07          5.93        15.25 o                         
  -2  12   9          0.12         18.87        15.62 o                         
  -1  12   9          9.37         26.73        14.70 o                         
   0  12   9          1.91         19.16        14.34 o                         
   1  12   9          0.01          3.72        14.34 o                         
   2  12   9          0.11          4.32        14.59 o                         
  -5  13   9          2.58        -17.72        19.27 o                         
  -4  13   9          0.21         -2.48        18.00 o                         
  -3  13   9          1.57         13.24        16.44 o                         
  -2  13   9         20.51         17.17        15.89 o                         
  -1  13   9          5.84         14.20        16.07 o                         
 -16   0  10         21.15          7.00        21.73 o                         
 -14   0  10          4.28         20.30        20.11 o                         
 -12   0  10         34.11         15.20        19.26 o                         
 -10   0  10          1.51         11.17        19.96 o                         
  -8   0  10         17.80          9.55        16.85 o                         
  -6   0  10         48.78         33.80        15.19 o                         
  -4   0  10        150.77        129.70        16.93 o                         
  -2   0  10          3.46         12.29        15.31 o                         
   0   0  10        324.87        371.01        17.69 o                         
   2   0  10         12.82          9.53        15.76 o                         
   4   0  10         49.60         34.87        16.44 o                         
   6   0  10          1.23          5.90        17.23 o                         
   8   0  10          0.02         -2.44        19.04 o                         
 -16   1  10         35.77         47.80        15.34 o                         
 -15   1  10         25.90         30.73        14.76 o                         
 -14   1  10          0.19         -3.69        15.69 o                         
 -13   1  10          1.79          8.44        13.44 o                         
 -12   1  10         75.77         87.18        14.52 o                         
 -11   1  10         70.86         69.90        13.80 o                         
 -10   1  10          5.28         16.39        11.82 o                         
  -9   1  10          6.09          8.86        12.33 o                         
  -8   1  10          1.67         10.98        12.07 o                         
  -7   1  10         22.17         25.51        10.69 o                         
  -6   1  10         20.26         23.68        11.30 o                         
  -5   1  10         42.97         51.85        11.70 o                         
  -4   1  10         98.49         88.85        10.95 o                         
  -3   1  10         16.61         21.98        10.58 o                         
  -2   1  10          4.96          2.71        10.44 o                         
  -1   1  10          0.18         13.78        10.82 o                         
   0   1  10          0.24         -4.05        11.26 o                         
   1   1  10         26.44         24.92        11.22 o                         
   2   1  10          5.07         19.14        13.15 o                         
   3   1  10         33.02         36.45        11.10 o                         
   4   1  10         64.04         61.06        13.76 o                         
   5   1  10          9.39          9.87        12.22 o                         
   6   1  10         10.32         25.70        12.25 o                         
   7   1  10         11.31         12.38        12.51 o                         
   8   1  10         26.42         21.64        13.59 o                         
   9   1  10          3.22         23.86        13.71 o                         
 -16   2  10         24.14         33.92        15.72 o                         
 -15   2  10         35.34         44.28        15.98 o                         
 -14   2  10          1.53          2.62        14.28 o                         
 -13   2  10          0.77         -3.69        14.16 o                         
 -12   2  10        148.11        156.79        15.25 o                         
 -11   2  10        113.22        107.51        13.80 o                         
 -10   2  10         17.81         35.96        12.71 o                         
  -9   2  10         24.28         19.02        12.70 o                         
  -8   2  10        366.94        378.80        14.06 o                         
  -7   2  10        229.97        219.01        12.44 o                         
  -6   2  10         70.99         69.69        13.02 o                         
  -5   2  10         41.47         26.35        11.26 o                         
  -4   2  10        199.18        182.48        11.46 o                         
  -3   2  10        164.64        174.02        11.30 o                         
  -2   2  10         27.45         34.06        10.80 o                         
  -1   2  10         11.50         16.51        10.70 o                         
   0   2  10          0.36          6.87        11.37 o                         
   1   2  10          2.41         -7.05        13.64 o                         
   2   2  10          0.00          5.82        11.58 o                         
   3   2  10          0.89          3.82        11.15 o                         
   4   2  10         38.95         43.39        12.07 o                         
   5   2  10         16.44          9.14        12.38 o                         
   6   2  10          0.54         12.95        12.61 o                         
   7   2  10          0.02          7.27        12.38 o                         
   8   2  10         13.29         16.83        13.47 o                         
   9   2  10          8.48          5.20        13.83 o                         
 -16   3  10          6.26         24.56        16.87 o                         
 -15   3  10         46.67         51.32        16.25 o                         
 -14   3  10          0.02          6.18        17.04 o                         
 -13   3  10          1.75          6.65        14.96 o                         
 -12   3  10         20.88         18.81        14.76 o                         
 -11   3  10        165.18        164.42        15.06 o                         
 -10   3  10          6.80         23.65        13.90 o                         
  -9   3  10          0.89         12.49        13.03 o                         
  -8   3  10         17.63         23.13        12.25 o                         
  -7   3  10        582.47        580.37        15.04 o                         
  -6   3  10         75.84         68.86        11.58 o                         
  -5   3  10         73.85         76.26        11.50 o                         
  -4   3  10         30.93         35.87        11.30 o                         
  -3   3  10       1865.95       1868.11        27.36 o                         
  -2   3  10        121.00        147.00        11.74 o                         
  -1   3  10         24.05         48.07        12.99 o                         
   0   3  10        125.79        115.34        12.96 o                         
   1   3  10       1858.25       1921.43        81.88 o                         
   2   3  10         57.54         56.26        12.02 o                         
   3   3  10         35.93         35.41        11.71 o                         
   4   3  10         89.01         90.77        12.58 o                         
   5   3  10        425.44        338.46        17.18 o                         
   6   3  10         17.69         27.03        12.47 o                         
   7   3  10         43.50         39.85        13.37 o                         
   8   3  10         15.31         16.71        13.54 o                         
   9   3  10         27.04         35.05        14.03 o                         
 -15   4  10          0.71         16.11        15.67 o                         
 -14   4  10          5.40          5.63        15.84 o                         
 -13   4  10         49.42         45.45        15.39 o                         
 -12   4  10          2.98         14.45        14.18 o                         
 -11   4  10         33.71         35.61        14.04 o                         
 -10   4  10          5.46          4.73        13.24 o                         
  -9   4  10         35.60         38.70        13.96 o                         
  -8   4  10         16.07         16.63        12.94 o                         
  -7   4  10        349.39        345.69        14.30 o                         
  -6   4  10          1.78          2.17        12.66 o                         
  -5   4  10         16.66         19.77        11.77 o                         
  -4   4  10         55.12         61.87        11.81 o                         
  -3   4  10        751.43        756.25        16.59 o                         
  -2   4  10         14.67         26.24        12.13 o                         
  -1   4  10         95.21        102.12        11.72 o                         
   0   4  10         42.42         49.02        11.35 o                         
   1   4  10        343.94        349.80        24.03 o                         
   2   4  10          3.79          4.84        11.58 o                         
   3   4  10         99.33        114.08        12.58 o                         
   4   4  10          6.05          1.03        12.43 o                         
   5   4  10         49.14         39.20        13.57 o                         
   6   4  10          0.92         -1.82        14.63 o                         
   7   4  10         27.15         33.31        13.32 o                         
   8   4  10          0.01          1.69        13.51 o                         
 -15   5  10          0.05          2.41        17.29 o                         
 -14   5  10          8.01         -3.56        15.38 o                         
 -13   5  10          7.80          8.92        15.50 o                         
 -12   5  10          2.34          5.08        16.31 o                         
 -11   5  10          2.26         15.87        14.98 o                         
 -10   5  10          9.22         10.64        14.39 o                         
  -9   5  10         18.03         32.57        13.71 o                         
  -8   5  10          1.23          1.76        13.67 o                         
  -7   5  10          0.74          0.95        12.78 o                         
  -6   5  10          1.73          9.38        12.30 o                         
  -5   5  10          8.12         22.74        13.76 o                         
  -4   5  10         35.63         32.74        12.79 o                         
  -3   5  10         68.93         79.20        12.10 o                         
  -2   5  10         33.39         49.09        11.26 o                         
  -1   5  10          1.57         13.47        10.88 o                         
   0   5  10         37.22         16.45        11.46 o                         
   1   5  10         45.14         44.46        11.29 o                         
   2   5  10         14.96         22.69        11.46 o                         
   3   5  10          3.29         11.45        12.31 o                         
   4   5  10          8.26         13.47        12.31 o                         
   5   5  10          0.30         16.43        12.79 o                         
   6   5  10          1.37          4.57        14.50 o                         
   7   5  10          0.61         -7.32        11.99 o                         
   8   5  10          0.46          2.67        13.26 o                         
 -14   6  10          0.86         23.42        19.28 o                         
 -13   6  10          3.72          6.44        18.03 o                         
 -12   6  10         13.93         13.63        17.92 o                         
 -11   6  10          2.76         11.23        17.91 o                         
 -10   6  10          9.03         -2.31        17.02 o                         
  -9   6  10          2.40          4.74        15.25 o                         
  -8   6  10         13.07         22.43        14.34 o                         
  -7   6  10          3.42         13.33        13.63 o                         
  -6   6  10         60.09         47.06        13.28 o                         
  -5   6  10          7.88         21.11        12.52 o                         
  -4   6  10          1.74         -2.34        12.67 o                         
  -3   6  10         12.65         24.39        11.96 o                         
  -2   6  10         68.55         65.58        12.88 o                         
  -1   6  10         30.98         34.17        11.79 o                         
   0   6  10          7.28         21.90        12.47 o                         
   1   6  10          0.06          0.63        11.46 o                         
   2   6  10         17.89         20.26        12.16 o                         
   3   6  10         20.94         21.82        11.89 o                         
   4   6  10          0.64          6.30        12.50 o                         
   5   6  10          0.89          8.23        12.70 o                         
   6   6  10          5.11          8.78        12.99 o                         
   7   6  10          5.98         11.30        16.04 o                         
   8   6  10          0.30         13.39        13.98 o                         
 -14   7  10         49.99         53.09        20.19 o                         
 -13   7  10          2.17         17.17        19.70 o                         
 -12   7  10        226.38        243.21        20.53 o                         
 -11   7  10         20.53         35.25        18.03 o                         
 -10   7  10        206.80        217.69        21.49 o                         
  -9   7  10          7.93         13.31        18.26 o                         
  -8   7  10        888.38        906.77        51.96 o                         
  -7   7  10         44.53         59.98        15.59 o                         
  -6   7  10        159.28        181.27        17.59 o                         
  -5   7  10          4.36         19.78        14.00 o                         
  -4   7  10       1311.53       1165.64        74.26 o                         
  -3   7  10         31.52         38.32        13.07 o                         
  -2   7  10          1.14         19.20        11.98 o                         
  -1   7  10          0.62         10.40        12.74 o                         
   0   7  10        692.18        635.83        43.77 o                         
   1   7  10          6.44         16.38        12.27 o                         
   2   7  10         40.20         35.33        12.96 o                         
   3   7  10          2.14         14.60        12.94 o                         
   4   7  10        187.00        151.80        21.11 o                         
   5   7  10          0.91         -9.05        12.46 o                         
   6   7  10          7.58          7.63        13.50 o                         
   7   7  10          0.24        -15.66        16.60 o                         
 -13   8  10          0.01          6.25        19.96 o                         
 -12   8  10          2.80         11.05        19.96 o                         
 -11   8  10          0.96         15.32        18.94 o                         
 -10   8  10        172.98        172.66        19.28 o                         
  -9   8  10          7.68         24.24        23.90 o                         
  -8   8  10         21.79         29.15        17.80 o                         
  -7   8  10          3.83          7.80        16.73 o                         
  -6   8  10        494.94        501.46        41.05 o                         
  -5   8  10         45.13         33.74        13.91 o                         
  -4   8  10          6.66         17.76        13.65 o                         
  -3   8  10         27.68         43.82        13.65 o                         
  -2   8  10        467.59        425.65        20.00 o                         
  -1   8  10         64.12         38.23        13.00 o                         
   0   8  10         10.48          8.03        12.06 o                         
   1   8  10         18.85         15.82        13.02 o                         
   2   8  10        132.85        124.53        13.19 o                         
   3   8  10         39.26         42.42        13.30 o                         
   4   8  10         17.79         21.16        13.44 o                         
   5   8  10          3.14          6.92        13.09 o                         
   6   8  10         15.73         15.33        14.06 o                         
 -12   9  10         70.82         72.06        20.30 o                         
 -11   9  10        118.80        133.33        19.84 o                         
 -10   9  10          0.95         12.55        19.16 o                         
  -9   9  10        174.35        160.31        19.96 o                         
  -8   9  10        404.80        412.68        19.72 o                         
  -7   9  10        220.09        234.23        28.71 o                         
  -6   9  10          9.93          6.97        16.03 o                         
  -5   9  10        479.11        459.22        24.07 o                         
  -4   9  10        783.36        761.90        43.98 o                         
  -3   9  10        117.61        111.63        14.67 o                         
  -2   9  10         66.09         59.34        13.77 o                         
  -1   9  10        386.00        354.42        23.84 o                         
   0   9  10        434.53        366.11        34.53 o                         
   1   9  10         11.90         10.86        13.51 o                         
   2   9  10         25.26         25.03        13.75 o                         
   3   9  10         81.50         78.30        13.05 o                         
   4   9  10         80.03         55.64        14.26 o                         
   5   9  10          0.14         18.03        14.31 o                         
 -11  10  10         11.51         23.12        20.06 o                         
 -10  10  10          0.01         -6.71        22.29 o                         
  -9  10  10         22.88         32.47        19.39 o                         
  -8  10  10          2.25         21.51        18.93 o                         
  -7  10  10         17.61         28.16        18.48 o                         
  -6  10  10          0.11          0.25        18.02 o                         
  -5  10  10          0.05         -7.38        15.21 o                         
  -4  10  10          4.95         -1.38        14.78 o                         
  -3  10  10         18.63         11.81        14.14 o                         
  -2  10  10          0.12          9.51        13.96 o                         
  -1  10  10         25.09         25.52        13.36 o                         
   0  10  10          5.29          5.22        14.00 o                         
   1  10  10          5.51         18.51        13.15 o                         
   2  10  10          0.10          2.81        13.27 o                         
   3  10  10          9.89         14.44        13.74 o                         
   4  10  10          1.45         17.79        15.82 o                         
  -9  11  10          0.47         -4.10        19.62 o                         
  -8  11  10          0.23          8.27        19.50 o                         
  -7  11  10         28.63         40.58        19.51 o                         
  -6  11  10          0.02        -16.28        19.16 o                         
  -5  11  10          0.97         -0.93        16.32 o                         
  -4  11  10          0.08          7.67        15.01 o                         
  -3  11  10         19.96         28.81        15.17 o                         
  -2  11  10          0.36          9.27        14.65 o                         
  -1  11  10          0.97         11.22        13.64 o                         
   0  11  10          0.01          2.03        14.24 o                         
   1  11  10          1.94         15.82        13.86 o                         
   2  11  10          0.04          8.45        14.10 o                         
   3  11  10          0.32          4.85        14.55 o                         
  -7  12  10          0.24         23.34        20.18 o                         
  -6  12  10          0.13          4.65        19.84 o                         
  -5  12  10          4.85         16.15        17.56 o                         
  -4  12  10          0.15          4.54        16.06 o                         
  -3  12  10          5.67         17.92        15.52 o                         
  -2  12  10          0.18         -1.76        14.92 o                         
  -1  12  10          1.32          1.71        15.38 o                         
   0  12  10          0.03         11.10        14.93 o                         
 -15   0  11          2.28          1.52        23.81 o                         
 -13   0  11         15.80         12.87        18.25 o                         
 -11   0  11         13.48         16.79        20.18 o                         
  -9   0  11         31.24         23.59        16.21 o                         
  -7   0  11         14.82         24.36        16.79 o                         
  -5   0  11          6.23         10.15        15.42 o                         
  -3   0  11          8.35         -0.07        15.98 o                         
  -1   0  11         10.67         19.25        16.33 o                         
   1   0  11         57.61         37.13        15.87 o                         
   3   0  11         13.02          6.09        24.06 o                         
   5   0  11         21.76         35.79        23.09 o                         
   7   0  11          2.69         -4.78        18.82 o                         
 -16   1  11          0.91         14.64        16.67 o                         
 -15   1  11         12.35         19.47        13.67 o                         
 -14   1  11          6.58         18.85        14.40 o                         
 -13   1  11          0.65          4.26        13.35 o                         
 -12   1  11         53.42         61.89        13.09 o                         
 -11   1  11         47.33         54.29        12.94 o                         
 -10   1  11         13.33         12.78        12.33 o                         
  -9   1  11          0.93         -4.14        11.90 o                         
  -8   1  11        283.87        278.34        12.68 o                         
  -7   1  11         68.91         60.44        10.93 o                         
  -6   1  11          2.18          5.88        10.85 o                         
  -5   1  11         11.32         24.54        11.62 o                         
  -4   1  11        454.61        417.06        12.99 o                         
  -3   1  11         40.77         38.29        11.32 o                         
  -2   1  11         46.59         49.89        11.55 o                         
  -1   1  11         48.87         59.78        11.71 o                         
   0   1  11        416.05        439.74        13.14 o                         
   1   1  11          6.93         11.25        11.47 o                         
   2   1  11          4.58         -2.75        12.96 o                         
   3   1  11         41.13         45.38        11.90 o                         
   4   1  11        172.90        163.55        15.37 o                         
   5   1  11          0.08          4.26        11.00 o                         
   6   1  11          3.06          8.59        12.70 o                         
   7   1  11         10.46         13.75        13.55 o                         
   8   1  11         25.23         14.03        13.95 o                         
 -15   2  11         12.20         15.18        16.29 o                         
 -14   2  11          0.03          9.73        14.32 o                         
 -13   2  11         13.03         14.59        14.32 o                         
 -12   2  11         34.05         36.16        13.30 o                         
 -11   2  11         71.87         61.79        12.66 o                         
 -10   2  11          0.44          3.77        12.99 o                         
  -9   2  11         41.36         47.11        12.21 o                         
  -8   2  11        158.95        138.56        12.09 o                         
  -7   2  11        118.76        114.78        11.95 o                         
  -6   2  11          8.95         21.02        12.86 o                         
  -5   2  11          0.03          3.75        11.70 o                         
  -4   2  11         50.58         48.39        11.92 o                         
  -3   2  11         36.30         38.55        11.59 o                         
  -2   2  11         59.99         55.68        11.28 o                         
  -1   2  11        132.91        122.76        10.80 o                         
   0   2  11          6.63         12.40        13.01 o                         
   1   2  11          7.55         12.79        11.58 o                         
   2   2  11         56.26         50.39        11.74 o                         
   3   2  11         82.95         93.12        12.53 o                         
   4   2  11          0.68         13.15        15.95 o                         
   5   2  11          6.88         19.14        12.27 o                         
   6   2  11          8.98         22.00        13.05 o                         
   7   2  11          5.33          6.71        13.43 o                         
   8   2  11          1.79         18.93        14.03 o                         
 -15   3  11         73.50         66.68        20.79 o                         
 -14   3  11          1.04         10.32        15.09 o                         
 -13   3  11         64.68         66.06        14.95 o                         
 -12   3  11         10.26         14.58        14.89 o                         
 -11   3  11        379.72        388.30        15.69 o                         
 -10   3  11          0.10          0.47        13.30 o                         
  -9   3  11        107.45        110.93        14.94 o                         
  -8   3  11          1.38          4.08        12.48 o                         
  -7   3  11       1087.28       1040.83        16.66 o                         
  -6   3  11         14.97          9.29        12.53 o                         
  -5   3  11          2.82         17.29        12.10 o                         
  -4   3  11         43.17         54.92        12.96 o                         
  -3   3  11       1778.83       1797.94        57.08 o                         
  -2   3  11        105.94        124.90        12.21 o                         
  -1   3  11         40.98         37.63        13.75 o                         
   0   3  11        134.03        131.48        11.98 o                         
   1   3  11       1329.78       1337.63        98.10 o                         
   2   3  11        110.01        115.17        12.43 o                         
   3   3  11         28.18         26.50        11.40 o                         
   4   3  11         82.68         97.46        12.91 o                         
   5   3  11        430.38        473.01        40.47 o                         
   6   3  11         33.50         25.62        12.14 o                         
   7   3  11          5.98         17.79        13.67 o                         
   8   3  11         20.15         13.85        13.98 o                         
 -15   4  11          0.03         15.27        16.17 o                         
 -14   4  11          7.91          9.58        16.00 o                         
 -13   4  11         28.66         17.71        16.13 o                         
 -12   4  11         60.55         58.09        14.61 o                         
 -11   4  11          1.63          6.80        14.57 o                         
 -10   4  11          2.80         16.56        13.33 o                         
  -9   4  11         40.29         43.21        13.49 o                         
  -8   4  11        112.86        110.46        13.62 o                         
  -7   4  11        175.98        171.65        13.60 o                         
  -6   4  11          4.06         17.55        12.60 o                         
  -5   4  11         37.37         33.45        12.88 o                         
  -4   4  11         41.77         41.50        12.30 o                         
  -3   4  11        577.22        571.45        15.42 o                         
  -2   4  11         12.19         24.89        11.54 o                         
  -1   4  11        104.46         97.35        12.28 o                         
   0   4  11          0.11         11.49        11.91 o                         
   1   4  11        157.30        155.42        12.70 o                         
   2   4  11          4.05         16.33        11.89 o                         
   3   4  11        121.65        122.86        12.87 o                         
   4   4  11          4.37          8.94        12.54 o                         
   5   4  11          0.04          6.72        12.87 o                         
   6   4  11          1.10         11.04        13.30 o                         
   7   4  11         37.45         30.50        13.94 o                         
 -14   5  11          0.66          9.15        16.67 o                         
 -13   5  11         11.07         14.99        15.53 o                         
 -12   5  11          0.65         10.09        16.57 o                         
 -11   5  11         73.52         75.64        15.04 o                         
 -10   5  11         28.29         23.34        14.38 o                         
  -9   5  11         97.15         88.74        14.39 o                         
  -8   5  11          6.78          9.43        13.38 o                         
  -7   5  11        203.66        204.66        13.53 o                         
  -6   5  11         99.05         85.98        12.47 o                         
  -5   5  11        118.59        107.97        19.25 o                         
  -4   5  11          0.70         21.32        11.98 o                         
  -3   5  11         59.74         62.80        11.89 o                         
  -2   5  11         63.67         54.23        11.79 o                         
  -1   5  11         25.59         25.83        12.05 o                         
   0   5  11          9.78         14.62        11.50 o                         
   1   5  11          2.72          9.70        11.72 o                         
   2   5  11         14.10          5.60        12.04 o                         
   3   5  11          1.88          3.86        12.84 o                         
   4   5  11          5.47         14.58        12.86 o                         
   5   5  11          3.12         19.57        12.83 o                         
   6   5  11          2.25          3.66        15.80 o                         
   7   5  11          0.03         11.01        13.66 o                         
 -14   6  11          0.81         -1.23        21.04 o                         
 -13   6  11          0.01        -10.97        19.61 o                         
 -12   6  11          4.39          7.39        18.48 o                         
 -11   6  11         10.07         18.71        17.34 o                         
 -10   6  11          6.54         17.50        17.21 o                         
  -9   6  11          0.06         13.42        16.21 o                         
  -8   6  11          0.52         12.67        13.78 o                         
  -7   6  11          2.17          5.36        13.82 o                         
  -6   6  11          0.52         11.29        13.18 o                         
  -5   6  11          0.09          2.25        12.99 o                         
  -4   6  11         32.25         37.27        12.33 o                         
  -3   6  11         23.03         35.74        12.13 o                         
  -2   6  11         13.11         12.88        11.50 o                         
  -1   6  11          0.07         -0.88        12.38 o                         
   0   6  11         35.96         34.12        12.13 o                         
   1   6  11         44.82         39.55        12.23 o                         
   2   6  11         18.01         28.67        12.27 o                         
   3   6  11          2.08          7.42        12.45 o                         
   4   6  11          9.95         10.36        12.59 o                         
   5   6  11         10.21         15.66        12.93 o                         
   6   6  11          4.69         13.39        15.79 o                         
 -13   7  11          1.64         12.83        19.82 o                         
 -12   7  11         66.49         66.88        19.96 o                         
 -11   7  11          5.86         14.84        18.71 o                         
 -10   7  11        135.36        147.61        18.71 o                         
  -9   7  11          0.76          1.42        18.02 o                         
  -8   7  11         78.53         78.18        15.24 o                         
  -7   7  11          3.46          7.86        14.76 o                         
  -6   7  11        222.36        185.84        14.84 o                         
  -5   7  11          0.45         -3.09        13.51 o                         
  -4   7  11         30.69         43.15        11.92 o                         
  -3   7  11          4.02          4.01        12.55 o                         
  -2   7  11        177.30        142.86        13.08 o                         
  -1   7  11          5.46         19.01        12.22 o                         
   0   7  11         17.51         27.14        13.03 o                         
   1   7  11          2.47          8.24        12.02 o                         
   2   7  11         48.66         45.27        12.83 o                         
   3   7  11          6.15         27.91        13.53 o                         
   4   7  11         13.83         14.23        13.44 o                         
   5   7  11          0.43          6.64        13.39 o                         
   6   7  11          4.98         12.97        13.91 o                         
 -12   8  11         38.35         51.18        23.74 o                         
 -11   8  11          0.02         22.15        19.73 o                         
 -10   8  11         93.04         84.56        19.51 o                         
  -9   8  11          0.39          8.79        18.03 o                         
  -8   8  11        129.55        136.47        18.25 o                         
  -7   8  11          0.03         14.85        15.73 o                         
  -6   8  11         18.78         11.77        14.45 o                         
  -5   8  11          7.50          3.75        14.03 o                         
  -4   8  11         56.08         39.28        14.20 o                         
  -3   8  11          0.49         12.08        13.58 o                         
  -2   8  11          6.28          2.22        12.89 o                         
  -1   8  11          1.00          9.31        12.54 o                         
   0   8  11          1.28         -2.95        13.13 o                         
   1   8  11          2.82         13.77        12.47 o                         
   2   8  11         41.74         39.39        13.39 o                         
   3   8  11          1.79          4.81        13.18 o                         
   4   8  11         11.12         13.99        13.93 o                         
   5   8  11          2.62         -8.05        14.27 o                         
 -11   9  11          1.53         23.09        19.73 o                         
 -10   9  11         14.13         14.18        33.04 o                         
  -9   9  11         40.20         44.85        21.49 o                         
  -8   9  11         11.42         12.08        15.66 o                         
  -7   9  11          1.99         13.47        18.71 o                         
  -6   9  11         14.25         12.19        15.33 o                         
  -5   9  11         30.45          9.31        14.70 o                         
  -4   9  11         40.21         13.58        14.13 o                         
  -3   9  11          9.43         18.61        13.27 o                         
  -2   9  11          0.12          6.30        13.81 o                         
  -1   9  11         18.27         15.95        12.91 o                         
   0   9  11         52.40         31.38        13.59 o                         
   1   9  11         14.37         14.53        12.79 o                         
   2   9  11          0.05         17.71        14.06 o                         
   3   9  11         13.75         15.13        13.98 o                         
   4   9  11         22.34         33.51        15.72 o                         
 -10  10  11          5.65          2.61        19.84 o                         
  -9  10  11         36.93         41.91        19.62 o                         
  -8  10  11          0.09          8.98        18.94 o                         
  -7  10  11         54.09         56.52        15.96 o                         
  -6  10  11         21.70         36.28        16.93 o                         
  -5  10  11         27.59         27.47        15.69 o                         
  -4  10  11          2.94         13.68        15.12 o                         
  -3  10  11        132.37        134.05        15.20 o                         
  -2  10  11         10.88         11.20        13.80 o                         
  -1  10  11          0.01        -11.12        14.05 o                         
   0  10  11         12.76         27.79        14.60 o                         
   1  10  11         94.10         69.58        14.44 o                         
   2  10  11          0.63          0.06        14.35 o                         
   3  10  11          7.19         24.77        14.97 o                         
  -8  11  11          0.09          4.36        25.98 o                         
  -7  11  11          0.19         10.26        19.51 o                         
  -6  11  11          0.26          1.43        19.16 o                         
  -5  11  11         65.52         55.32        16.23 o                         
  -4  11  11          2.71         21.17        15.59 o                         
  -3  11  11          0.50         -3.64        14.87 o                         
  -2  11  11          0.12          6.54        15.22 o                         
  -1  11  11         36.26         27.64        15.47 o                         
   0  11  11          4.30          5.81        14.32 o                         
   1  11  11          2.02         -1.92        14.38 o                         
  -4  12  11          0.51         -0.40        16.55 o                         
  -3  12  11          0.20         11.10        16.05 o                         
 -14   0  12         46.78         48.43        18.83 o                         
 -12   0  12         30.72         35.72        18.02 o                         
 -10   0  12        279.60        243.17        18.89 o                         
  -8   0  12        228.99        222.23        17.35 o                         
  -6   0  12        662.71        650.06        20.63 o                         
  -4   0  12        342.93        334.61        18.14 o                         
  -2   0  12        243.89        238.94        18.28 o                         
   0   0  12         87.64         62.87        16.56 o                         
   2   0  12          0.27         27.26        24.70 o                         
   4   0  12         14.45         -3.74        17.34 o                         
   6   0  12          3.36        -18.82        18.82 o                         
 -15   1  12          2.43         16.57        15.09 o                         
 -14   1  12          0.80          5.15        16.23 o                         
 -13   1  12         21.34         29.64        15.23 o                         
 -12   1  12         77.37         55.87        13.30 o                         
 -11   1  12          7.38         13.30        12.58 o                         
 -10   1  12          0.55          4.64        13.07 o                         
  -9   1  12         83.06         89.49        12.37 o                         
  -8   1  12        405.62        398.35        13.39 o                         
  -7   1  12         27.95         25.69        13.31 o                         
  -6   1  12         18.81         30.31        11.29 o                         
  -5   1  12        164.94        159.09        12.61 o                         
  -4   1  12       1021.57       1103.97        15.27 o                         
  -3   1  12         41.69         78.15        11.82 o                         
  -2   1  12        110.37        106.54        12.10 o                         
  -1   1  12         73.73         74.25        11.99 o                         
   0   1  12        599.56        652.10        39.08 o                         
   1   1  12         10.77         28.89        13.64 o                         
   2   1  12         62.05         74.22        12.27 o                         
   3   1  12          2.18         -0.69        14.20 o                         
   4   1  12         89.42         61.23        12.71 o                         
   5   1  12          0.42         13.37        13.11 o                         
   6   1  12          4.98          7.11        13.75 o                         
   7   1  12          0.99          5.15        13.79 o                         
 -15   2  12         10.85         22.21        16.48 o                         
 -14   2  12          0.09          3.68        14.18 o                         
 -13   2  12         14.99         18.92        15.95 o                         
 -12   2  12          0.61          6.27        14.18 o                         
 -11   2  12         22.78         25.56        13.09 o                         
 -10   2  12          0.70          6.66        12.33 o                         
  -9   2  12          0.55         21.36        11.58 o                         
  -8   2  12         16.24         16.32        12.68 o                         
  -7   2  12          0.15         10.17        12.23 o                         
  -6   2  12          9.76         16.70        12.65 o                         
  -5   2  12         38.30         47.67        11.70 o                         
  -4   2  12         32.31         21.19        11.78 o                         
  -3   2  12         84.76         96.64        11.65 o                         
  -2   2  12          8.42         16.89        12.03 o                         
  -1   2  12         70.17         51.75        11.74 o                         
   0   2  12          7.09          4.97        13.75 o                         
   1   2  12        109.40         91.04        12.76 o                         
   2   2  12          1.40          2.77        12.27 o                         
   3   2  12         27.27         21.09        11.20 o                         
   4   2  12          0.59          6.47        14.50 o                         
   5   2  12         29.42         23.64        13.38 o                         
   6   2  12          0.39          3.10        13.51 o                         
   7   2  12          4.79         11.16        13.98 o                         
 -15   3  12        122.37        113.43        18.02 o                         
 -14   3  12          5.47          4.02        15.66 o                         
 -13   3  12         28.86         33.75        15.28 o                         
 -12   3  12          4.29         -2.89        14.78 o                         
 -11   3  12        765.79        772.14        17.19 o                         
 -10   3  12          0.97         14.73        13.65 o                         
  -9   3  12        188.86        189.44        14.25 o                         
  -8   3  12         64.85         62.13        12.70 o                         
  -7   3  12       2287.86       2354.69        62.08 o                         
  -6   3  12         14.32         20.91        12.85 o                         
  -5   3  12        738.45        654.51        14.49 o                         
  -4   3  12        181.89        204.68        12.99 o                         
  -3   3  12       1923.90       2062.82        26.01 o                         
  -2   3  12         58.84         96.99        14.99 o                         
  -1   3  12        822.00        792.08        74.27 o                         
   0   3  12        106.99        114.73        12.57 o                         
   1   3  12        332.82        342.78        20.76 o                         
   2   3  12         45.63         40.41        12.43 o                         
   3   3  12        225.60        202.03        19.17 o                         
   4   3  12         22.01         20.66        12.71 o                         
   5   3  12         12.47         21.83        15.55 o                         
   6   3  12         13.91         25.03        13.59 o                         
   7   3  12         21.33         34.70        14.42 o                         
 -14   4  12          2.45          1.72        16.08 o                         
 -13   4  12         68.68         85.68        16.09 o                         
 -12   4  12         20.62         21.07        14.54 o                         
 -11   4  12          8.84         15.66        14.08 o                         
 -10   4  12          6.09         14.40        13.90 o                         
  -9   4  12        389.02        409.35        15.24 o                         
  -8   4  12         47.30         53.08        13.39 o                         
  -7   4  12         58.42         66.28        13.24 o                         
  -6   4  12         20.36         22.01        13.07 o                         
  -5   4  12        861.20        880.97        15.77 o                         
  -4   4  12         21.15         39.79        12.19 o                         
  -3   4  12        132.51        129.94        15.28 o                         
  -2   4  12         20.22         27.41        12.24 o                         
  -1   4  12        517.60        493.73        31.60 o                         
   0   4  12          1.96          6.22        11.85 o                         
   1   4  12         71.52         78.76        12.97 o                         
   2   4  12          1.50         11.15        12.12 o                         
   3   4  12        125.99        140.15        14.72 o                         
   4   4  12          0.45          2.42        13.02 o                         
   5   4  12         11.49         13.02        15.55 o                         
   6   4  12          0.34         -3.58        13.63 o                         
 -14   5  12          6.40         13.23        17.05 o                         
 -13   5  12          0.80         -3.28        15.70 o                         
 -12   5  12          4.90          6.85        15.26 o                         
 -11   5  12         15.93         35.52        14.93 o                         
 -10   5  12         18.36         21.19        14.18 o                         
  -9   5  12         22.35         19.85        14.87 o                         
  -8   5  12         49.53         47.65        14.17 o                         
  -7   5  12         38.29         46.49        13.86 o                         
  -6   5  12          3.34          5.56        16.99 o                         
  -5   5  12         64.59         59.26        14.11 o                         
  -4   5  12        117.66        130.76        12.35 o                         
  -3   5  12         89.27         95.84        10.99 o                         
  -2   5  12         10.46          3.55        13.01 o                         
  -1   5  12         44.51         47.86        12.67 o                         
   0   5  12         75.28         84.31        12.96 o                         
   1   5  12         69.33         74.64        13.05 o                         
   2   5  12         18.27         15.29        12.57 o                         
   3   5  12         15.96         16.15        12.58 o                         
   4   5  12         19.83         22.37        12.98 o                         
   5   5  12         14.38         12.42        13.83 o                         
   6   5  12          5.16        -13.75        15.92 o                         
 -13   6  12         12.74         17.87        19.72 o                         
 -12   6  12          5.72         14.95        18.04 o                         
 -11   6  12          5.10         -3.98        16.86 o                         
 -10   6  12         12.01          6.91        16.39 o                         
  -9   6  12         28.32         18.00        16.08 o                         
  -8   6  12         29.07         22.08        14.00 o                         
  -7   6  12         11.54         13.81        13.85 o                         
  -6   6  12          5.20         10.12        13.67 o                         
  -5   6  12         19.40         32.03        13.54 o                         
  -4   6  12         85.54        103.36        13.77 o                         
  -3   6  12         11.01          4.94        12.15 o                         
  -2   6  12          0.09          0.26        11.11 o                         
  -1   6  12          4.09         16.67        12.14 o                         
   0   6  12         51.47         50.03        11.11 o                         
   1   6  12          0.01         10.78        12.27 o                         
   2   6  12          0.91          5.48        12.93 o                         
   3   6  12          0.09         10.03        12.94 o                         
   4   6  12          3.31          8.39        13.98 o                         
   5   6  12          2.96         24.15        13.71 o                         
 -13   7  12          0.01         10.42        20.41 o                         
 -12   7  12         56.98         54.33        19.62 o                         
 -11   7  12         18.86         14.11        19.28 o                         
 -10   7  12          1.25         -1.60        18.83 o                         
  -9   7  12          0.27         15.98        16.18 o                         
  -8   7  12         50.21         33.05        15.33 o                         
  -7   7  12          8.18          5.98        14.41 o                         
  -6   7  12         38.34         31.80        13.73 o                         
  -5   7  12          0.14          6.42        13.70 o                         
  -4   7  12         18.99         20.09        13.70 o                         
  -3   7  12          0.18         -4.11        11.89 o                         
  -2   7  12         15.73         21.49        12.15 o                         
  -1   7  12          3.46          4.36        12.87 o                         
   0   7  12         11.38          2.40        13.00 o                         
   1   7  12          0.00         -4.17        12.83 o                         
   2   7  12          0.00         17.36        13.46 o                         
   3   7  12          1.99         -0.49        14.32 o                         
   4   7  12          4.39         15.36        13.90 o                         
 -12   8  12          2.58         15.58        20.07 o                         
 -11   8  12          0.01         18.12        19.50 o                         
 -10   8  12         26.01         23.42        19.62 o                         
  -9   8  12          0.00          3.53        18.83 o                         
  -8   8  12          0.00          6.55        16.41 o                         
  -7   8  12          0.16          2.00        15.35 o                         
  -6   8  12          4.90         11.29        13.81 o                         
  -5   8  12          0.00          4.65        14.19 o                         
  -4   8  12          1.97          3.04        13.97 o                         
  -3   8  12          3.11          2.49        13.03 o                         
  -2   8  12          1.11          6.18        13.16 o                         
  -1   8  12          1.10         13.08        14.00 o                         
   0   8  12          0.17         -0.14        13.28 o                         
   1   8  12          0.72          0.17        14.02 o                         
   2   8  12          0.45         12.27        13.67 o                         
   3   8  12          2.75         24.13        14.63 o                         
   4   8  12          0.71          8.39        14.60 o                         
 -10   9  12          1.06         13.79        19.73 o                         
  -9   9  12         86.52         75.55        19.84 o                         
  -8   9  12         90.05         73.10        24.86 o                         
  -7   9  12         31.72         24.65        16.42 o                         
  -6   9  12          0.13         -3.87        15.45 o                         
  -5   9  12         24.86         19.02        15.11 o                         
  -4   9  12         30.54         17.42        14.76 o                         
  -3   9  12         23.01         28.95        14.03 o                         
  -2   9  12         12.63         33.23        14.49 o                         
  -1   9  12          3.73         15.59        14.38 o                         
   0   9  12          2.31          4.30        14.09 o                         
   1   9  12          7.90          7.88        14.93 o                         
   2   9  12         12.14         24.62        13.83 o                         
  -9  10  12         10.37         21.97        30.31 o                         
  -8  10  12          0.16         -9.71        19.62 o                         
  -7  10  12          0.46          8.00        19.39 o                         
  -6  10  12          1.47          7.31        15.99 o                         
  -5  10  12         11.34         -4.73        15.81 o                         
  -4  10  12          0.34          4.92        13.48 o                         
  -3  10  12          3.22         11.71        15.20 o                         
  -2  10  12          0.23          8.27        12.87 o                         
  -1  10  12          0.24          0.82        14.56 o                         
   0  10  12          1.58          7.64        13.75 o                         
   1  10  12          0.31          0.88        14.29 o                         
  -6  11  12          0.26         12.84        17.82 o                         
  -5  11  12          0.25          3.59        16.25 o                         
  -4  11  12          0.39         17.28        15.79 o                         
  -3  11  12          0.70         -0.99        15.25 o                         
  -2  11  12          0.14          7.63        15.58 o                         
 -15   0  13          5.54         23.55        24.38 o                         
 -13   0  13          0.15          9.24        18.13 o                         
 -11   0  13         15.45         18.28        19.77 o                         
  -9   0  13          0.84         21.46        19.04 o                         
  -7   0  13          8.65         14.93        18.48 o                         
  -5   0  13          0.08          1.24        15.98 o                         
  -3   0  13          2.26         14.20        16.10 o                         
  -1   0  13          3.61          5.03        16.90 o                         
   1   0  13         13.06         34.54        17.35 o                         
   3   0  13          1.03          6.48        17.67 o                         
   5   0  13          5.16          6.29        19.27 o                         
 -14   1  13          6.01         17.76        14.59 o                         
 -13   1  13         22.49         17.36        13.77 o                         
 -12   1  13         30.80         34.35        14.87 o                         
 -11   1  13          0.39         13.45        12.83 o                         
 -10   1  13          7.01         15.37        13.96 o                         
  -9   1  13         63.42         64.56        13.03 o                         
  -8   1  13         80.40         93.26        14.47 o                         
  -7   1  13          0.00          0.90        11.88 o                         
  -6   1  13         18.03         22.14        11.99 o                         
  -5   1  13         62.17         71.88        12.40 o                         
  -4   1  13        150.09        161.35        12.14 o                         
  -3   1  13          0.38          2.25        11.59 o                         
  -2   1  13        164.16        165.28        12.15 o                         
  -1   1  13         17.97         15.55        12.22 o                         
   0   1  13         83.03         92.53        12.62 o                         
   1   1  13          1.26         13.09        14.44 o                         
   2   1  13        102.04        101.59        16.62 o                         
   3   1  13          1.24         20.23        14.86 o                         
   4   1  13         11.01         12.47        13.15 o                         
   5   1  13          0.52         -4.64        13.35 o                         
   6   1  13         11.33         21.40        14.26 o                         
 -14   2  13          0.45          3.03        14.70 o                         
 -13   2  13          0.68          7.13        14.00 o                         
 -12   2  13          1.67          6.35        14.11 o                         
 -11   2  13          8.46          7.24        12.77 o                         
 -10   2  13          1.81          6.38        12.54 o                         
  -9   2  13          0.42         14.49        12.22 o                         
  -8   2  13          1.40         11.15        12.23 o                         
  -7   2  13          7.71         13.98        12.01 o                         
  -6   2  13          0.47          4.84        12.56 o                         
  -5   2  13          0.93         23.52        11.94 o                         
  -4   2  13         30.01         32.96        11.90 o                         
  -3   2  13          9.08         24.40        12.10 o                         
  -2   2  13          2.92          0.79        11.81 o                         
  -1   2  13         14.12         13.57        12.26 o                         
   0   2  13        116.02        113.53        14.47 o                         
   1   2  13         35.91         41.89        12.63 o                         
   2   2  13          0.37          9.65        12.67 o                         
   3   2  13         34.87         44.74        13.14 o                         
   4   2  13         63.70         47.71        15.86 o                         
   5   2  13         10.25         18.75        13.71 o                         
 -14   3  13         15.55         15.48        15.98 o                         
 -13   3  13         17.18         10.27        15.53 o                         
 -12   3  13          0.01          4.23        15.15 o                         
 -11   3  13        813.05        761.10        18.57 o                         
 -10   3  13         59.76         62.92        13.77 o                         
  -9   3  13        129.29        142.61        13.47 o                         
  -8   3  13         39.17         48.02        13.29 o                         
  -7   3  13       2109.56       2047.80        48.54 o                         
  -6   3  13         85.15         99.00        24.37 o                         
  -5   3  13        158.17        178.03        13.57 o                         
  -4   3  13        139.58        181.57        22.64 o                         
  -3   3  13       2147.41       2247.75        49.54 o                         
  -2   3  13         34.24         95.24        18.23 o                         
  -1   3  13         43.62         60.37        15.34 o                         
   0   3  13        118.27        119.87        12.90 o                         
   1   3  13        834.17        760.25        77.10 o                         
   2   3  13          3.71          5.40        12.78 o                         
   3   3  13          5.18          0.62        13.13 o                         
   4   3  13         41.32         47.94        15.54 o                         
   5   3  13        151.61        126.42        21.48 o                         
 -14   4  13          3.85         21.15        16.59 o                         
 -13   4  13         27.00         34.92        16.36 o                         
 -12   4  13          0.23         11.40        15.19 o                         
 -11   4  13         46.16         44.39        14.40 o                         
 -10   4  13          8.61         20.81        14.16 o                         
  -9   4  13        100.56        113.24        14.24 o                         
  -8   4  13          1.01          0.39        12.53 o                         
  -7   4  13          5.80          2.39        13.75 o                         
  -6   4  13          7.76          8.76        11.89 o                         
  -5   4  13        183.78        196.24        13.61 o                         
  -4   4  13         12.69         18.08        12.83 o                         
  -3   4  13        104.83        106.24        15.64 o                         
  -2   4  13          0.28          8.90        12.55 o                         
  -1   4  13         86.43        113.91        12.26 o                         
   0   4  13         22.38          8.15        12.54 o                         
   1   4  13        157.79        159.04        13.42 o                         
   2   4  13          2.34          6.95        12.90 o                         
   3   4  13         11.18         20.72        13.16 o                         
   4   4  13          9.15         11.47        13.55 o                         
   5   4  13         34.62         25.76        15.98 o                         
 -13   5  13          0.23         14.42        16.38 o                         
 -12   5  13          6.93         11.05        16.12 o                         
 -11   5  13         24.15         28.57        15.29 o                         
 -10   5  13         27.40         36.38        14.44 o                         
  -9   5  13          1.64          6.49        14.11 o                         
  -8   5  13          2.85          1.55        13.85 o                         
  -7   5  13         22.77         13.20        13.76 o                         
  -6   5  13         13.55         17.83        15.07 o                         
  -5   5  13          0.72         -1.79        15.05 o                         
  -4   5  13          0.65         10.20        12.45 o                         
  -3   5  13         30.35         32.24        12.81 o                         
  -2   5  13          3.26          5.40        12.63 o                         
  -1   5  13          7.86         -4.64        12.91 o                         
   0   5  13          4.25         12.06        13.30 o                         
   1   5  13         40.04         40.11        13.61 o                         
   2   5  13          0.87         -1.07        13.14 o                         
   3   5  13          1.65         -2.02        13.24 o                         
   4   5  13          3.05          7.25        13.71 o                         
 -13   6  13          2.10          7.02        18.99 o                         
 -12   6  13          0.04         15.26        18.36 o                         
 -11   6  13          3.76         17.30        17.12 o                         
 -10   6  13         54.16         52.29        17.30 o                         
  -9   6  13          9.59          9.15        16.52 o                         
  -8   6  13          0.14         11.66        14.68 o                         
  -7   6  13         20.99         17.48        13.92 o                         
  -6   6  13        126.69        142.54        13.63 o                         
  -5   6  13         21.38         35.20        13.76 o                         
  -4   6  13          1.79         14.77        12.26 o                         
  -3   6  13         10.16          5.75        12.84 o                         
  -2   6  13         66.71         61.02        14.06 o                         
  -1   6  13         17.59         17.48        13.00 o                         
   0   6  13          3.85         -0.98        11.70 o                         
   1   6  13          0.55          6.17        13.22 o                         
   2   6  13          6.90         11.01        13.38 o                         
   3   6  13          2.95          5.44        13.63 o                         
   4   6  13          0.42          6.89        13.99 o                         
 -12   7  13          6.10          5.72        20.18 o                         
 -11   7  13          0.56          2.31        19.84 o                         
 -10   7  13         17.14          8.93        16.66 o                         
  -9   7  13          0.47          5.17        15.97 o                         
  -8   7  13         16.42         20.41        14.64 o                         
  -7   7  13          0.28          6.95        15.09 o                         
  -6   7  13         24.21         25.22        14.25 o                         
  -5   7  13          0.67         12.51        14.01 o                         
  -4   7  13         17.33         16.44        13.73 o                         
  -3   7  13          0.01         11.10        13.59 o                         
  -2   7  13          5.91         19.38        13.80 o                         
  -1   7  13          0.01         11.74        12.84 o                         
   0   7  13          2.86         18.15        13.75 o                         
   1   7  13          0.15          1.41        12.50 o                         
   2   7  13          0.67          0.81        13.83 o                         
   3   7  13          0.20         13.25        14.87 o                         
 -11   8  13          3.46          3.61        20.30 o                         
 -10   8  13          7.65          2.99        19.84 o                         
  -9   8  13          2.01          0.32        17.96 o                         
  -8   8  13          9.76         17.53        16.12 o                         
  -7   8  13         11.65         12.69        15.38 o                         
  -6   8  13         74.81         84.95        16.09 o                         
  -5   8  13          3.06         14.62        14.79 o                         
  -4   8  13          0.88          6.43        13.37 o                         
  -3   8  13          9.24          5.01        13.05 o                         
  -2   8  13        135.94        145.03        17.00 o                         
  -1   8  13          7.29         19.98        14.11 o                         
   0   8  13          0.40         -1.15        14.71 o                         
   1   8  13          2.01         12.37        15.09 o                         
   2   8  13         40.85         50.89        15.01 o                         
  -9   9  13         28.65         49.78        20.29 o                         
  -8   9  13         21.60         29.49        17.54 o                         
  -7   9  13          0.32          9.74        13.81 o                         
  -6   9  13         22.39         23.52        15.65 o                         
  -5   9  13         44.04         54.94        15.14 o                         
  -4   9  13         24.04         40.75        15.34 o                         
  -3   9  13          0.14         -3.05        14.48 o                         
  -2   9  13         68.50         58.28        14.89 o                         
  -1   9  13         40.44         43.31        13.04 o                         
   0   9  13          6.38         15.77        14.58 o                         
  -6  10  13          0.09         13.13        16.36 o                         
  -5  10  13         29.53         31.79        16.22 o                         
  -4  10  13          7.95         20.43        15.47 o                         
  -3  10  13         18.09         20.23        14.90 o                         
  -2  10  13          0.44          5.03        14.54 o                         
 -14   0  14          1.96          7.45        24.15 o                         
 -12   0  14          0.10         10.37        20.34 o                         
 -10   0  14        112.93        123.17        19.39 o                         
  -8   0  14          0.39          2.19        17.12 o                         
  -6   0  14        501.47        523.68        19.61 o                         
  -4   0  14          0.26          5.01        21.65 o                         
  -2   0  14        346.13        349.09        20.69 o                         
   0   0  14         19.56         30.30        17.91 o                         
   2   0  14         20.62         20.21        26.62 o                         
   4   0  14         12.33          6.82        19.39 o                         
 -14   1  14          3.27          8.26        16.51 o                         
 -13   1  14          3.81         16.34        14.87 o                         
 -12   1  14         26.37         19.49        14.84 o                         
 -11   1  14          0.05          4.96        13.19 o                         
 -10   1  14         32.24         42.87        14.26 o                         
  -9   1  14          6.86         12.99        13.22 o                         
  -8   1  14         17.70         10.17        12.14 o                         
  -7   1  14          9.33         13.96        13.32 o                         
  -6   1  14         54.56         56.93        12.66 o                         
  -5   1  14          3.89         27.18        12.44 o                         
  -4   1  14          1.70          4.99        12.31 o                         
  -3   1  14         15.67          7.28        11.86 o                         
  -2   1  14          5.14          4.18        12.38 o                         
  -1   1  14          0.73          7.90        12.58 o                         
   0   1  14          8.25         24.79        12.22 o                         
   1   1  14          1.63         22.19        15.30 o                         
   2   1  14          3.58          8.37        13.22 o                         
   3   1  14          0.28         -2.41        15.48 o                         
   4   1  14          0.33         -4.41        13.67 o                         
 -13   2  14         17.70         15.14        14.45 o                         
 -12   2  14         13.81          3.85        16.71 o                         
 -11   2  14         50.74         56.36        14.46 o                         
 -10   2  14          0.21          6.39        14.62 o                         
  -9   2  14         48.53         42.73        12.62 o                         
  -8   2  14         45.81         37.04        13.69 o                         
  -7   2  14         61.81         73.60        13.64 o                         
  -6   2  14          0.23          0.98        12.83 o                         
  -5   2  14         37.21         28.06        12.91 o                         
  -4   2  14         52.22         33.56        12.30 o                         
  -3   2  14          9.79         11.02        12.96 o                         
  -2   2  14          2.39          2.11        12.16 o                         
  -1   2  14         12.68         14.47        12.38 o                         
   0   2  14         15.10         19.51        14.63 o                         
   1   2  14          0.01          2.04        12.70 o                         
   2   2  14          7.60         -1.58        13.63 o                         
   3   2  14          4.35          2.60        16.05 o                         
   4   2  14          1.22         14.52        13.79 o                         
 -13   3  14         95.01         80.08        15.24 o                         
 -12   3  14          1.61         -2.41        15.31 o                         
 -11   3  14         43.63         51.36        14.81 o                         
 -10   3  14          0.74          5.17        14.22 o                         
  -9   3  14        234.03        192.80        13.83 o                         
  -8   3  14          0.30         19.44        13.35 o                         
  -7   3  14          3.36         14.88        12.93 o                         
  -6   3  14          2.95          4.85        12.55 o                         
  -5   3  14        148.74        132.91        13.47 o                         
  -4   3  14          0.08          4.75        12.47 o                         
  -3   3  14         77.62         64.16        13.24 o                         
  -2   3  14          9.93          4.62        14.37 o                         
  -1   3  14         14.58          9.11        12.58 o                         
   0   3  14          3.45          9.98        12.48 o                         
   1   3  14         24.49         19.96        13.05 o                         
   2   3  14          2.13         -5.14        13.27 o                         
   3   3  14          0.91         -1.52        13.62 o                         
   4   3  14          6.89         17.42        16.16 o                         
 -13   4  14         40.71         37.78        16.38 o                         
 -12   4  14          0.00          3.35        15.33 o                         
 -11   4  14          0.02          3.37        15.79 o                         
 -10   4  14          3.01         13.80        14.52 o                         
  -9   4  14         31.69         36.93        13.72 o                         
  -8   4  14          2.43          6.05        13.04 o                         
  -7   4  14          4.48         14.49        13.94 o                         
  -6   4  14          0.98         14.42        12.98 o                         
  -5   4  14          3.39         14.58        12.41 o                         
  -4   4  14          0.38         11.28        14.44 o                         
  -3   4  14         15.28          0.37        14.38 o                         
  -2   4  14          0.01          4.42        12.60 o                         
  -1   4  14          5.07          1.42        13.06 o                         
   0   4  14          0.79         18.97        11.99 o                         
   1   4  14         19.17         29.20        13.33 o                         
   2   4  14          0.17         10.13        13.40 o                         
   3   4  14          7.44         11.67        11.31 o                         
 -12   5  14          1.17          4.66        16.60 o                         
 -11   5  14         34.10         22.36        14.89 o                         
 -10   5  14         17.76         28.65        15.01 o                         
  -9   5  14          0.09          2.06        14.72 o                         
  -8   5  14          4.79          1.51        14.27 o                         
  -7   5  14         56.51         54.60        15.36 o                         
  -6   5  14         19.95          9.98        15.71 o                         
  -5   5  14          0.02          5.11        12.30 o                         
  -4   5  14         14.65         14.04        13.26 o                         
  -3   5  14         34.03         31.46        13.05 o                         
  -2   5  14          4.53         17.46        12.79 o                         
  -1   5  14          2.01         13.44        12.99 o                         
   0   5  14         23.77         29.74        13.39 o                         
   1   5  14          5.40         -3.96        13.91 o                         
   2   5  14          0.00         -0.02        13.91 o                         
   3   5  14          4.12         -0.30        14.35 o                         
 -11   6  14          0.05          1.30        17.50 o                         
 -10   6  14          0.47         20.09        16.84 o                         
  -9   6  14          5.17          1.76        15.45 o                         
  -8   6  14         54.56         49.38        14.90 o                         
  -7   6  14          1.39         13.23        14.29 o                         
  -6   6  14          0.00         19.84        14.32 o                         
  -5   6  14          8.93          4.85        12.93 o                         
  -4   6  14         13.14          2.26        13.62 o                         
  -3   6  14          0.96          5.91        11.66 o                         
  -2   6  14          6.41         23.16        12.13 o                         
  -1   6  14          5.50          1.86        11.81 o                         
   0   6  14          0.01         -7.17        13.43 o                         
   1   6  14          1.22          4.51        13.81 o                         
   2   6  14          4.89          5.94        14.42 o                         
 -10   7  14          0.52         -2.69        16.81 o                         
  -9   7  14          3.16         17.23        15.54 o                         
  -8   7  14         17.41         13.47        15.88 o                         
  -7   7  14          0.03          2.86        15.07 o                         
  -6   7  14          8.76         13.62        14.71 o                         
  -5   7  14          0.01         20.10        14.22 o                         
  -4   7  14         14.33         17.24        13.68 o                         
  -3   7  14          2.46          7.95        13.34 o                         
  -2   7  14         10.91         19.27        13.96 o                         
  -1   7  14          3.17          3.66        14.92 o                         
   0   7  14          0.83         15.77        13.67 o                         
   1   7  14          1.75         10.09        13.91 o                         
  -9   8  14          0.64          7.57        17.40 o                         
  -8   8  14         16.49         34.26        16.23 o                         
  -7   8  14          0.36          5.06        16.03 o                         
  -6   8  14         34.70         36.04        13.53 o                         
  -5   8  14          0.09          9.41        15.14 o                         
  -4   8  14         16.44         17.71        14.78 o                         
  -3   8  14          5.92         11.83        14.49 o                         
  -2   8  14         29.28         28.76        12.83 o                         
  -1   8  14          0.28         15.86        14.65 o                         
  -6   9  14         50.37         42.31        15.98 o                         
  -5   9  14         75.56         92.66        16.25 o                         
  -4   9  14         28.65         43.68        15.16 o                         
  -3   9  14          0.00         11.98        15.05 o                         
 -13   0  15          0.19         16.96        22.04 o                         
 -11   0  15          5.52         16.04        19.05 o                         
  -9   0  15          0.76          6.39        17.57 o                         
  -7   0  15          0.93          4.39        18.13 o                         
  -5   0  15          0.02         10.55        18.48 o                         
  -3   0  15          5.92         12.10        17.91 o                         
  -1   0  15          0.64         -2.31        18.26 o                         
   1   0  15          8.18         39.77        27.26 o                         
 -13   1  15          1.44          3.16        15.14 o                         
 -12   1  15         25.29         37.45        16.03 o                         
 -11   1  15          0.65          8.75        14.85 o                         
 -10   1  15         13.14          6.20        13.31 o                         
  -9   1  15          0.59          6.48        13.04 o                         
  -8   1  15         31.76         37.89        14.48 o                         
  -7   1  15          0.13         11.61        12.29 o                         
  -6   1  15          4.10         11.48        12.82 o                         
  -5   1  15          0.05          2.51        13.25 o                         
  -4   1  15          0.66          6.07        12.68 o                         
  -3   1  15          0.03          9.21        12.69 o                         
  -2   1  15         14.52         21.30        12.94 o                         
  -1   1  15          0.13         -3.82        12.95 o                         
   0   1  15          6.40         18.27        15.40 o                         
   1   1  15          0.15          4.56        13.58 o                         
   2   1  15         27.15         30.43        16.04 o                         
 -12   2  15          1.71         15.97        14.75 o                         
 -11   2  15          0.06         -1.74        15.45 o                         
 -10   2  15         10.89          7.99        14.80 o                         
  -9   2  15          2.75         15.13        13.75 o                         
  -8   2  15         16.08          1.56        14.44 o                         
  -7   2  15          7.22         27.87        12.73 o                         
  -6   2  15          2.78         22.89        13.86 o                         
  -5   2  15          8.90         19.15        12.77 o                         
  -4   2  15         27.71         32.92        13.39 o                         
  -3   2  15          0.55         10.87        12.47 o                         
  -2   2  15          9.75          7.77        13.69 o                         
  -1   2  15         29.45         25.54        15.73 o                         
   0   2  15          5.23          9.91        13.06 o                         
   1   2  15          5.04          6.41        13.95 o                         
   2   2  15         18.42         12.21        13.98 o                         
 -12   3  15         10.03          8.65        14.95 o                         
 -11   3  15        142.03        126.06        14.71 o                         
 -10   3  15          6.38         13.64        14.12 o                         
  -9   3  15          2.13         -1.85        14.49 o                         
  -8   3  15         19.69         23.92        12.77 o                         
  -7   3  15        127.57        101.52        13.12 o                         
  -6   3  15          2.58         10.04        13.30 o                         
  -5   3  15          1.06         11.75        12.78 o                         
  -4   3  15         11.74         14.03        13.02 o                         
  -3   3  15         77.01         40.55        15.55 o                         
  -2   3  15          1.03         10.06        15.18 o                         
  -1   3  15          4.00          5.75        12.98 o                         
   0   3  15          4.18         23.57        13.31 o                         
   1   3  15         45.06         34.90        13.91 o                         
   2   3  15          0.40          9.82        13.87 o                         
 -11   4  15          6.46          4.71        15.41 o                         
 -10   4  15          0.22          8.62        14.85 o                         
  -9   4  15          2.70         19.89        14.60 o                         
  -8   4  15          1.66          4.28        13.65 o                         
  -7   4  15         24.49         38.41        13.22 o                         
  -6   4  15          0.42         16.01        12.70 o                         
  -5   4  15          3.67         21.37        14.68 o                         
  -4   4  15          0.35          9.10        15.05 o                         
  -3   4  15          2.85         11.64        13.42 o                         
  -2   4  15          0.00         -0.87        13.39 o                         
  -1   4  15          3.95         24.71        13.70 o                         
   0   4  15          0.76          3.22        13.79 o                         
   1   4  15          1.57         26.07        13.99 o                         
 -11   5  15          0.13         -0.30        15.77 o                         
 -10   5  15          5.78         23.71        16.02 o                         
  -9   5  15          0.25         -4.39        14.11 o                         
  -8   5  15          1.04          4.90        15.20 o                         
  -7   5  15          0.38          0.58        16.42 o                         
  -6   5  15          0.90          2.17        16.35 o                         
  -5   5  15          8.31         18.07        13.18 o                         
  -4   5  15          2.66          0.25        13.99 o                         
  -3   5  15          0.00          5.18        13.43 o                         
  -2   5  15          0.10          5.14        14.07 o                         
  -1   5  15         15.92         15.39        13.91 o                         
   0   5  15          0.00         21.09        13.75 o                         
   1   5  15          2.30          4.74        14.51 o                         
 -10   6  15         16.55         25.42        18.20 o                         
  -9   6  15          5.25          7.82        16.04 o                         
  -8   6  15          7.88         13.94        15.34 o                         
  -7   6  15          2.47         20.43        12.99 o                         
  -6   6  15         48.21         60.52        14.73 o                         
  -5   6  15         21.33         29.01        13.63 o                         
  -4   6  15          7.39          4.68        14.76 o                         
  -3   6  15          0.34          9.45        13.59 o                         
  -2   6  15         35.43         31.16        14.50 o                         
  -1   6  15         22.61         11.01        12.51 o                         
   0   6  15          3.08         -0.07        12.97 o                         
  -8   7  15         62.35         50.90        15.96 o                         
  -7   7  15          0.17         -1.12        15.55 o                         
  -6   7  15          4.74         11.52        14.55 o                         
  -5   7  15          0.29          1.24        14.59 o                         
  -4   7  15         70.91         56.66        14.39 o                         
  -3   7  15          0.20         11.18        13.99 o                         
  -2   7  15          1.20          0.09        14.93 o                         
 -10   0  16         11.87         21.69        19.26 o                         
  -8   0  16         39.19         24.00        19.39 o                         
  -6   0  16          8.81         17.60        19.38 o                         
  -4   0  16         79.16         94.82        21.57 o                         
  -2   0  16         41.88         62.23        19.51 o                         
   0   0  16         14.41         14.29        30.47 o                         
 -11   1  16          0.03          7.94        14.58 o                         
 -10   1  16         11.74          7.79        13.99 o                         
  -9   1  16          0.25          1.97        13.91 o                         
  -8   1  16          0.02         11.92        14.81 o                         
  -7   1  16          6.94         10.72        13.55 o                         
  -6   1  16         53.61         54.10        13.56 o                         
  -5   1  16          3.96         14.69        13.35 o                         
  -4   1  16          2.29          0.32        13.41 o                         
  -3   1  16         15.99         23.11        14.06 o                         
  -2   1  16         48.72         59.71        14.10 o                         
  -1   1  16          3.18         15.83        13.42 o                         
   0   1  16          4.42         -0.97        16.05 o                         
 -11   2  16          7.52         26.55        16.38 o                         
 -10   2  16          1.28         10.44        16.06 o                         
  -9   2  16         11.04          9.19        13.91 o                         
  -8   2  16         34.99         53.56        13.30 o                         
  -7   2  16         11.29         16.84        14.15 o                         
  -6   2  16          0.11         -7.13        12.77 o                         
  -5   2  16         12.92         21.30        13.22 o                         
  -4   2  16         11.58         26.86        14.22 o                         
  -3   2  16         26.18         40.72        13.37 o                         
  -2   2  16          1.51         11.87        16.11 o                         
  -1   2  16          9.05          8.87        16.05 o                         
   0   2  16          4.98         19.40        13.90 o                         
 -10   3  16          3.58         24.12        14.60 o                         
  -9   3  16          1.00          6.94        14.39 o                         
  -8   3  16          2.53          0.28        13.96 o                         
  -7   3  16          4.51         10.64        13.54 o                         
  -6   3  16          0.38         16.22        15.38 o                         
  -5   3  16          0.94          6.79        13.63 o                         
  -4   3  16          0.63         -4.46        13.79 o                         
  -3   3  16          0.82          8.52        15.74 o                         
  -2   3  16          5.85         10.50        14.03 o                         
  -1   3  16          0.55         20.78        13.82 o                         
 -10   4  16          1.41          5.38        14.11 o                         
  -9   4  16         48.03         50.79        15.14 o                         
  -8   4  16          1.56         16.60        13.78 o                         
  -7   4  16          0.05         19.49        13.38 o                         
  -6   4  16          1.79         13.02        14.21 o                         
  -5   4  16         75.60         45.60        16.94 o                         
  -4   4  16          0.04         -0.42        13.89 o                         
  -3   4  16          0.07          8.40        14.13 o                         
  -2   4  16          1.29          3.17        14.58 o                         
  -1   4  16         18.77         28.26        13.46 o                         
  -8   5  16         28.64         38.34        16.39 o                         
  -7   5  16         47.17         56.87        17.97 o                         
  -6   5  16          6.29         17.06        14.67 o                         
  -5   5  16          5.34         11.83        14.40 o                         
  -4   5  16         18.84         18.37        13.66 o                         
  -3   5  16         21.97         25.54        15.56 o                         
  -7   0  17          1.89         23.92        19.84 o                         
  -5   0  17          0.22         14.46        19.62 o                         
  -3   0  17          1.33         -0.96        19.73 o                         
  -8   1  17         47.33         67.63        15.72 o                         
  -7   1  17          0.16         10.55        14.29 o                         
  -6   1  17         41.18         33.93        14.57 o                         
  -5   1  17         15.13         27.88        14.22 o                         
  -4   1  17         16.18         20.94        14.33 o                         
  -3   1  17          3.28          6.92        13.99 o                         
  -8   2  17          0.02         16.19        14.86 o                         
  -7   2  17         56.37         48.80        14.94 o                         
  -6   2  17         46.84         51.09        14.55 o                         
  -5   2  17         16.11         22.76        14.27 o                         
  -4   2  17          2.83         -5.86        15.52 o                         
  -6   3  17          0.00          3.76        13.95 o                         
                                                                                
